# Supplementary material for: Cellular Interactions in the Tumor Microenvironment: The Role of Secretome
Source: J Cancer. 2019 Aug 7;10(19):4574–87. doi: 10.7150/jca.21780 (PMC6746126; doi:10.7150/jca.21780)
Supplement: Supplementary file 3 — Table S3. [file jcav10p4574s3.xlsx]

## Sheet: sheet 1 - Cellular Component
Table S3, sheet 1. Enriched cellular component category for 1,776 mapped to 1,767 DAVID identifiers. White cells=Bonferroni-corrected p < 0.05.
Category	Term	Count	%	PValue	Genes	List Total	Pop Hits	Pop Total	Fold Enrichment	Bonferroni	Benjamini	FDR
GOTERM_CC_DIRECT	GO:0070062~extracellular exosome	878	49.68873797396718	1.5485781245869118E-295	LDHB, BTD, RPLP2, ITSN1, B2M, APP, RPLP0, SERPINE1, RPLP1, CAB39, BSG, PCBD1, PTBP1, MYH9, PIK3IP1, NPC2, SERPINF2, F3, GC, ADSS, AHCTF1, ASL, SERPINH1, ALCAM, PFN1, PFN2, RAC2, PABPC1, FH, SPP1, GARS, GGH, HBA2, SERPINI1, GAS6, SEPT11, VDAC1, SRSF2, SRSF7, ARF1, LASP1, ARF4, PARP4, RIDA, SRSF1, LXN, UBE2G1, PMVK, YBX1, ASAH1, AASDHPPT, SERPINA7, TKFC, DMKN, SERPINA3, CEACAM5, SERPINA1, AMY2B, IA…	1733	2811	18224	3.2845722116743987	1.3457143902660265E-292	1.3457143902660265E-292	2.402902394897363E-292
GOTERM_CC_DIRECT	GO:0005829~cytosol	697	39.44538766270515	2.2564397614314482E-114	TGOLN2, RPL18, XRCC5, LDHB, RPL17, FHIT, A2M, RPL14, RPL13, PPP2R5D, RPL15, PGD, LSM7, XRCC6, RPLP2, RANGAP1, SELENBP1, VPS51, ITSN1, SART1, FAH, CTNNB1, APP, PGP, SERPINE2, CTGF, RPLP0, RPLP1, WDR77, LSM5, RPL10, RPL11, CAB39, RPL12, FAS, LSM1, DDAH2, DDAH1, CUL1, YARS, PCBD1, EIF2S3, MYH9, CTNNA1, CTNNA2, ST13, NME2, RPS18, RPS19, PTRF, RPS16, EIF2S1, RPS14, EIF2S2, RPS15, RPS12, ADSL, RPS13, R…	1733	3315	18224	2.211028748132037	1.9608461526839287E-111	9.804230763419643E-112	3.501279283621289E-111
GOTERM_CC_DIRECT	GO:0005925~focal adhesion	173	9.790605546123372	1.466169388437481E-73	PVR, RPL18, GNA13, MPZL1, S100A7, CSPG4, CASK, RPLP2, PDLIM1, L1CAM, B2M, VCL, CTNNB1, CD44, PACSIN2, ZNF185, RPLP0, RPLP1, RALA, RPL12, ADAM9, EGFR, BSG, ACTN4, EFNB2, ACTN3, MYH9, PPP1CC, CTNNA1, PLAUR, TNS3, ARPC1B, RPS18, NME2, RPS19, RPS16, RPS14, RPS15, SDCBP, HSPB1, RPS13, RPS10, PDCD6IP, RPS11, RAB10, CAV1, HACD3, PTK7, DAG1, AKAP12, HSPA1A, CALR, ITGB1, PXN, ALCAM, PFN1, PTK2, PROCR, RAC…	1733	391	18224	4.652801123961965	1.274101198552171E-70	4.2470039951739035E-71	2.275030157578529E-70
GOTERM_CC_DIRECT	GO:0031012~extracellular matrix	139	7.866440294284098	7.231022194661608E-63	LTBP3, MMP7, VTN, POSTN, CCT2, EDIL3, MMP2, MMP1, TGFB1, TGFB2, SERPINE2, HTRA1, APOE, TGFBI, SERPINE1, APOH, COL12A1, RPL11, RPL12, MATN2, RPL35A, RAN, EFTUD2, EEF2, MFGE8, MYH9, HNRNPU, RPS18, RPS19, RPS16, F3, RPS14, COL1A2, HSPB1, RPS13, RPS10, COL1A1, RPS11, CSTA, LAMC1, FGFR2, MYL6, CLU, CALR, TIMP2, AHSG, RPS25, HNRNPM, LGALS3BP, TUBB, HIST1H4A, RPL9, RPS20, AGRN, HIST1H4I, LAMB1, TUBB4B, …	1733	296	18224	4.938194975125154	6.283758287160938E-60	1.5709395717902344E-60	1.1220254421289412E-59
GOTERM_CC_DIRECT	GO:0005615~extracellular space	324	18.33616298811545	1.7013700558782575E-60	PVR, S100A4, LYPD3, BTD, S100A8, SNCA, FAM20C, FSTL1, SELENBP1, POSTN, B2M, APOB, APP, SERPINE2, APOD, CTGF, HTRA1, APOE, SOSTDC1, SEMA7A, SERPINE1, APOH, ERAP1, COL12A1, CFD, ADAM9, YARS, STC2, PTPRG, KRT10, F5, SERPINF2, SCGB1D2, F3, VEGFA, TFPI, STC1, LAMC2, LAMC1, MDH1, ALDOA, GC, RBP4, IL36G, OLFM4, SERPINA12, MST1, DAG1, PPT1, CALR, SERPINH1, ADA, MANF, AHSG, LIF, LGALS3BP, TPI1, INS, PIP, …	1733	1347	18224	2.529429378872329	1.4784905785582057E-57	2.9569811571164117E-58	2.639987041639938E-57
GOTERM_CC_DIRECT	GO:0005913~cell-cell adherens junction	142	8.036219581211093	1.0181026070425514E-59	PVR, CAST, SEPT2, VAPA, RPL14, ZC3HAV1, CHMP4B, VAPB, PDLIM5, EIF5, CAPZA1, RPL15, PDLIM1, RANGAP1, CD2AP, RAB1A, VCL, CTNNB1, PACSIN2, LRRC59, EGFR, DBNL, BSG, TWF2, MYO6, LAD1, KIF5B, RAN, OLA1, EIF2S3, EEF2, MYH9, CTNNA1, CTNNA2, RSL1D1, SDCBP, RAB10, SEPT7, DBN1, SEPT9, ALDOA, HDLBP, PPME1, DAG1, HSPA1A, TAGLN2, ITGB1, RPS26, PFN1, PSMB6, DDX3X, RPL6, EIF3E, IDH1, NDRG1, RPL7A, EMD, NUDC, ZC3…	1733	323	18224	4.623075287757767	8.847311655199772E-57	1.4745519425332952E-57	1.5797725370596858E-56
GOTERM_CC_DIRECT	GO:0016020~membrane	437	24.731182795698924	2.732288603700132E-57	XRCC5, RPL18, LDHB, RPL14, RPL13, XRCC6, RPL15, RPLP2, STOML2, SELENBP1, VPS51, CTNNB1, B2M, RPLP0, NAA10, RPL10, RPL11, FAS, RPL12, PTPRK, BSG, KIF5B, PTBP1, MYH9, RPS18, RPS19, F5, MED15, RPS16, EIF2S1, RPS14, RPS15, RPS12, RPS13, RPS10, RPS11, GNAI2, PPT1, PFN1, RPS26, RAC2, GORASP2, NAT10, RPS20, PABPC1, LFNG, RPS23, RPS24, RPSA, DHX9, MKI67, CLCC1, RPS9, HBA2, HGF, RPS6, FXR2, RPS5, RPS8, RP…	1733	2200	18224	2.088833866652678	2.3743587966154145E-54	3.391941138022021E-55	4.239645856506701E-54
GOTERM_CC_DIRECT	GO:0005737~cytoplasm	769	43.52009054895303	6.7716907296652974E-49	RPL18, LDHB, FHIT, RPL14, TUBB2A, XRCC6, RANGAP1, SART3, CIAPIN1, SART1, CTNNB1, B2M, HIST1H2BM, APP, RPLP0, NAA10, RPLP1, WDR77, RPL11, FAS, LSM1, DDAH2, TBPL1, PLS3, YARS, KIF5B, PCBD1, EMG1, EIF2S3, MYH9, CTNNA2, ST13, NME2, RPS19, SPAG6, TAGLN, PTRF, MED15, EIF2S1, RPS14, EIF2S2, RPS15, RPS11, MCTS1, RAD23B, ADSS, AHCY, GNAI2, DNAH17, PABPC4, HMGCS1, HSPA1A, RCC1, ASL, RPS25, PFN1, RPS26, PFN…	1733	5222	18224	1.5485834598749177	5.8845992440791434E-46	7.355749055098929E-47	1.0507517582400014E-45
GOTERM_CC_DIRECT	GO:0000502~proteasome complex	44	2.490096208262592	5.139100677860273E-31	PSMB10, RAD23B, KIAA0368, WFS1, UBE3A, PSMA7, UBQLN1, PSMB5, PSMB4, PSMF1, PSMB7, PSMB6, PSMB1, PSMB3, PSMB2, PSMD1, PSMD2, PSMD3, PSMD6, PSMD7, PSMD8, PSMB8, PSMB9, PSMA2, PSMG3, PSMA1, PSMC6, PSMD14, PSMC5, PSMD13, PSMA6, PSMC4, VCP, PSME1, PSMD12, PSMA5, PSMC3, PSMD11, PSMA4, PSMC2, PSMA3, PSMC1, HSPB1, PSME3	1733	60	18224	7.711636853241008	4.465878489060577E-28	4.962087210067308E-29	7.974255305810407E-28
GOTERM_CC_DIRECT	GO:0005840~ribosome	70	3.9615166949632146	4.1188381375180075E-28	ABCF1, RPL18, RPL14, RPL13, SNCA, RPL15, RPLP2, RPS27L, RPS2, CANX, RPS3, RPS3A, RPLP0, RPLP1, RPL10, RPL11, RPL35A, RPS4X, RPS18, RPS19, RPS16, RPS14, EIF2S1, NCK1, RPS15, NLE1, RPS13, RPS10, RPS11, RPL35, RPL27A, RPS15A, RPL38, RPS25, RPS26, RPS27, RPL30, RPS28, RPL32, RPL7, RPL6, RPL31, RPL9, RPL8, RPL3, RPL5, RPS20, RPL10A, RPL7A, RPL4, RPS21, APEX1, RPS23, RPS24, MRPS23, RRBP1, RPS9, RPL27, …	1733	166	18224	4.4344023526303715	3.5792703415031483E-25	3.579270341503149E-26	6.391131236905929E-25
GOTERM_CC_DIRECT	GO:0043209~myelin sheath	64	3.6219581211092247	1.0617237253659747E-25	UQCRC2, LDHB, ATP1B1, SEPT2, PDIA3, ATP5B, UCHL1, CCT2, PRDX3, CLTC, UQCRFS1, COX5A, PRDX1, CANX, PKM, GOT2, CDC42, RALA, MSN, TUBA1A, TUBA1B, HSP90AA1, NME2, CNTN1, PDCD6IP, CA2, MDH2, MDH1, TAGLN3, MIF, EZR, HSPA2, ALB, ENO2, NDRG1, HSPA5, EHD1, NEFL, HSPA8, TUBB4B, ACTB, GDI1, GDI2, TCP1, IMMT, EEF1A2, FSCN1, TKT, ATP1A1, DPYSL2, SOD1, VDAC1, SOD2, SDHA, GPI, YWHAG, VCP, NME1-NME2, PHGDH, RAP1…	1733	152	18224	4.427734078415889	9.22637917343032E-23	8.3876174303912E-24	1.6474586860651907E-22
GOTERM_CC_DIRECT	GO:0042470~melanosome	49	2.77306168647425	4.886966165532284E-23	GNA13, HSP90AB1, TYRP1, YWHAZ, AHCY, GANAB, PDIA3, RAB5C, NAP1L1, PDIA6, PDIA4, CLTC, ITGB1, CANX, PRDX1, RAB1A, CALU, ANXA6, SLC1A5, TPP1, SLC2A1, FASN, TMED10, HSPA5, HSPA8, P4HB, BSG, HSP90AA1, RAN, ERP29, GGH, SLC3A2, YWHAB, ATP1A1, MMP14, YWHAE, ANXA2, NCSTN, LAMP1, HSP90B1, CCT4, TFRC, PPIB, RAB35, CAPG, SDCBP, CTSD, CTSB, PDCD6IP	1733	101	18224	5.1017579542143485	4.246773597847555E-20	3.538977998206296E-21	7.583022462022938E-20
GOTERM_CC_DIRECT	GO:0022625~cytosolic large ribosomal subunit	39	2.2071307300509337	9.481023913693112E-22	RPL18, RPL17, RPL14, RPL13, RPL15, RPL27A, RPL35, RPLP2, RPL38, RPL30, RPL32, RPL7, RPL6, RPL31, RPL9, RPLP0, RPLP1, RPL8, RPL3, RPL10, RPL5, RPL11, RPL4, RPL7A, RPL10A, RPL12, RPL35A, RPL26, RPL27, RPL24, RPL23A, FXR2, RPL28, RPL29, MRTO4, RSL1D1, RPL18A, RPL13A, RPL21	1733	68	18224	6.031159838430467	8.239009780999315E-19	6.337699831537934E-20	1.471154390377916E-18
GOTERM_CC_DIRECT	GO:0005654~nucleoplasm	405	22.920203735144312	4.944911217584257E-21	TGOLN2, XRCC5, PPP2R5D, XRCC6, LSM7, SART3, CIAPIN1, SART1, CTNNB1, HIST1H2BM, WDR77, LSM5, RPL11, CUL1, CGRRF1, EMG1, PCBD1, PTBP1, MYO18B, RPS18, RPS19, PTRF, MED15, RPS16, RPS14, RPS15, RPS12, RPS13, RPS10, RPS11, RAD23B, GNAI2, UBA7, HMGCS1, AHCTF1, HSPA1A, RCC1, RPS25, HSPA1L, RPS26, RPS27, RPS28, CACYBP, NAT10, RPS20, RPS21, RPS23, NUDC, RPS24, DHX9, RPSA, GARS, RPS9, UBE2L6, RPS6, RPS5, RP…	1733	2784	18224	1.5297868953578604	4.2971278480807195E-18	3.069377034343371E-19	7.672934815902586E-18
GOTERM_CC_DIRECT	GO:0022627~cytosolic small ribosomal subunit	32	1.8109790605546123	1.2929617616764492E-20	RPS15A, RPS27L, RPS2, RPS3, RPS25, RPS26, RPS27, RPS28, DDX3X, RPS3A, RPS20, RPS21, RPS23, RPS24, RPSA, RPS9, HBA2, RPS6, RPS4X, RPS5, RPS8, RPS7, RPS18, RPS19, RPS16, RPS14, RPS15, RPS12, RPS13, RPS10, RPS11, MCTS1	1733	48	18224	7.010578957491825	1.1235837708968344E-17	7.490558472645561E-19	2.0062668226517912E-17
GOTERM_CC_DIRECT	GO:0030529~intracellular ribonucleoprotein complex	51	2.886247877758913	4.721815290048162E-18	PABPC4, SNRPD1, YBX1, RPS3, HNRNPA3, HNRNPM, LSM14B, TROVE2, RPL7, RPS3A, PCBP1, RPLP0, HNRNPF, NPM1, AGO2, RPL5, RPL4, HNRNPC, PABPC1, GAPDH, HSPA8, HNRNPAB, ACTB, DHX9, ACTN4, EFTUD2, SRA1, G3BP2, RPL27, RPS9, EPRS, EEF2, ILF3, SSB, RPS6, RPS4X, RPS5, HNRNPR, NCL, HNRNPU, RPS8, RPS7, EIF4A3, HNRNPH2, ILF2, HNRNPUL1, RPL13A, SNRPB, PARP4, LRPPRC, MVP	1733	136	18224	3.943450663589152	4.103257487051853E-15	2.5645359294074083E-16	7.32676065132091E-15
GOTERM_CC_DIRECT	GO:0005788~endoplasmic reticulum lumen	60	3.395585738539898	8.643276900239852E-17	PDIA3, PDGFA, ESD, PDIA6, PDIA4, PRKCSH, CANX, B2M, APOB, APOA1, P4HA2, DNAJB11, ERAP1, COL12A1, ERAP2, PDGFC, SERPINA1, PDGFD, CTSZ, ERP29, PLAUR, F5, H6PD, TXNDC5, COL1A2, SIL1, CTSC, COL1A1, GANAB, MYDGF, COL3A1, CALR, COLGALT1, SERPINH1, ERO1A, COL7A1, INS, RNASET2, EOGT, COL6A3, COL6A2, COL6A1, HSPA5, THBS1, COL18A1, P4HB, COL4A2, CES2, GAS6, COL5A1, HYOU1, TXNDC12, ERP44, HSP90B1, PPIB, SDF…	1733	192	18224	3.286208886324293	9.64783808399261E-14	5.662137425588298E-15	1.7763568394002505E-13
GOTERM_CC_DIRECT	GO:1903561~extracellular vesicle	28	1.5846066779852859	2.5856828162335486E-15	ATP1B1, GNAI2, TUBB2A, MAN1B1, EDIL3, CLTC, VCL, PKM, CD9, CBR1, APOA1, SERPINE2, APOE, COL6A3, COL6A2, COL12A1, PCMT1, LFNG, TUBB4B, SLC12A2, ATP1A1, MFGE8, F5, TFRC, FBLN2, SDCBP, PDCD6IP, SPTAN1	1733	50	18224	5.888886324293133	2.2190027593183004E-12	1.2323475573339238E-13	3.963496197911809E-12
GOTERM_CC_DIRECT	GO:0005604~basement membrane	35	1.9807583474816073	4.708038763693074E-15	NPNT, TNC, DAG1, CASK, VTN, CD151, TIMP1, LAMB4, COL7A1, TGFBI, LOXL2, LAMB1, LOXL1, THBS2, MATN2, COL18A1, RPSA, LAD1, FBN1, NTN4, CST3, HSPG2, CCDC80, NID1, NID2, SPARC, COL5A1, SMC3, ANXA2, LAMA4, FBLN1, LAMA3, ITGA6, LAMA5, LAMC1	1733	79	18224	4.658929054029378	4.052091995276896E-12	2.1327384303049257E-13	7.238654120556021E-12
GOTERM_CC_DIRECT	GO:0031093~platelet alpha granule lumen	29	1.6411997736276174	5.848842656443699E-15	ALDOA, A2M, PDGFA, CLU, TGFB1, TIMP1, AHSG, TGFB2, APP, ALB, SERPINE1, SERPINA3, SERPINA1, CFD, THBS1, QSOX1, FN1, KNG1, ACTN4, IGF2, SPARC, HGF, GAS6, A1BG, F5, SERPINF2, VEGFA, TMSB4X, PROS1	1733	55	18224	5.544730630016262	5.1133541845160835E-12	2.5568436257117355E-13	9.126033262418787E-12
GOTERM_CC_DIRECT	GO:0043202~lysosomal lumen	36	2.037351443123939	9.523410310675052E-15	GC, NAGLU, GM2A, LUM, HEXA, LGMN, HEXB, CSPG4, IFI30, CTSA, PPT1, SDC4, ASAH1, TPP1, RNASET2, GALNS, AGRN, MAN2B1, GPC1, HSPA8, HSP90AA1, PSAP, HSPG2, CTSS, FUCA1, MANBA, CTSV, GNS, CTSL, LAMP2, SDC1, GLA, TXNDC5, ARSA, CTSD, VCAN	1733	85	18224	4.453779572994807	8.297140752233645E-12	3.951283744640932E-13	1.4810375148499588E-11
GOTERM_CC_DIRECT	GO:0005839~proteasome core complex	18	1.0186757215619695	1.6130684971434018E-14	PSMB10, PSMA7, PSMB8, PSMB9, PSMA2, PSMB5, PSMA1, PSMF1, PSMB4, PSMB7, PSMB6, PSMA6, PSMB1, PSMA5, PSMA4, PSMB3, PSMA3, PSMB2	1733	21	18224	9.013601516775205	1.3989365221789285E-11	6.359357485052897E-13	2.4980018054066022E-11
GOTERM_CC_DIRECT	GO:0072562~blood microparticle	48	2.7164685908319184	1.1091868189615664E-13	GC, TF, YWHAZ, A2M, PZP, C3, CLU, HP, VTN, HSPA1A, C1R, C1S, TGFB1, AHSG, HSPA1L, PFN1, LGALS3BP, APOA1, HSPA2, ALB, APOE, GSN, SLC2A1, KRT1, SERPINA3, SERPINC1, ITIH2, MSN, HBB, HSPA8, FN1, ANGPTL4, ACTB, KNG1, ACTA1, CFB, HBA2, CLIC1, DNPEP, A1BG, PSMC5, TFRC, HPX, SERPINF2, SDCBP, CP, HBE1, PROS1	1733	152	18224	3.320800558811917	9.638190245908618E-11	4.190536806447653E-12	1.7209567104714552E-10
GOTERM_CC_DIRECT	GO:0071013~catalytic step 2 spliceosome	36	2.037351443123939	1.628737967908585E-13	SRSF1, RALY, PPIL1, SNRPD3, LSM7, SNRPD1, SNRPD2, SKIV2L2, SF3B6, SART1, SF3B3, PRPF19, HNRNPA3, HNRNPM, SF3B1, RBM8A, HNRNPF, U2AF1, SRRM1, PPIL3, PABPC1, HNRNPC, MAGOH, EFTUD2, SNW1, SF3A2, HNRNPR, SF3A1, HNRNPU, SF3A3, EIF4A3, SNRPB, PHF5A, SNRPF, HNRNPH1, SNRPE	1733	92	18224	4.114905040266941	1.415337846921716E-10	5.8972826622039065E-12	2.527200670954244E-10
GOTERM_CC_DIRECT	GO:0005576~extracellular region	240	13.582342954159593	4.2954815008023103E-13	A2M, BTD, S100A8, LTBP3, S100A7, EFNA3, FST, SNCA, FSTL1, B2M, APOB, APP, SERPINE2, APOD, APOE, HTRA1, CTGF, SERPINE1, APOH, ERAP1, COL12A1, CFD, CLCA2, STC2, F5, SERPINF2, VEGFA, TFPI, TUBA4A, LAMC2, LAMC1, GC, ALDOA, RBP4, IL36G, MST1, DAG1, IFI30, PPT1, CALR, EPHB4, AHSG, CALU, LIF, LGALS3BP, LAMB3, PROCR, INS, PIP, CDA, AGRN, NAXE, LAMB1, LFNG, PLTP, SPP1, COL18A1, PLAT, BMP1, CFB, HBA2, HGF,…	1733	1610	18224	1.5675828724826442	3.732748554696741E-10	1.493094536897388E-11	6.665223928337127E-10
GOTERM_CC_DIRECT	GO:0022624~proteasome accessory complex	15	0.8488964346349746	2.4121854705993937E-12	PSMC6, PSMD14, PSMD13, PSMC5, PSMD12, PSMC4, PSMD11, PSMC3, PSMC2, PSMD1, PSMC1, PSMD2, PSMD3, PSMD6, PSMD8	1733	17	18224	9.27870744373918	2.0961857805090744E-9	8.0622508669137E-11	3.742939291839775E-9
GOTERM_CC_DIRECT	GO:0048471~perinuclear region of cytoplasm	115	6.508205998868139	3.300803674339885E-12	S100A4, S100A6, SEC31A, SEPT2, VAPA, SNCA, TPD52, UBQLN1, CD2AP, CTNNB1, APP, APOD, CTGF, EGFR, TWF2, MYO6, STC2, ACTN4, KIF5B, STMN2, CST3, NME2, RAB14, AKAP6, LAMC2, VAMP2, LRPPRC, SEPT9, MVP, CAV1, OLFM4, HMGB2, CCL2, STX7, CLU, AKAP13, HSPA1A, C14ORF166, CALR, ITGB1, MANF, MTPN, DNAJA1, NDRG1, LAMB1, SPP1, CHI3L1, ITGA3, RPS6, S100A14, EPHA5, CORO1B, LAMP1, EIF4E, ARF1, HDAC1, PPIB, VCP, EIF4…	1733	621	18224	1.9473830437477295	2.868398740751843E-9	1.062370191817763E-10	5.121802981733481E-9
GOTERM_CC_DIRECT	GO:0071682~endocytic vesicle lumen	14	0.7923033389926429	2.1073380160004506E-11	HSP90AA1, HBA2, HP, SPARC, CALR, HYOU1, HSPH1, APOB, HSP90B1, APOA1, SAA1, APOE, HPX, HBB	1733	16	18224	9.20138488170802	1.831275420194345E-8	6.540269437138591E-10	3.269918780191006E-8
GOTERM_CC_DIRECT	GO:0009986~cell surface	101	5.715902659875495	5.489947888728905E-11	PVR, MPZL1, PDGFA, IDE, CSPG4, MMP7, L1CAM, TGFB1, GOT2, APP, APOA1, CD44, APOH, RALA, PDGFC, FAS, ADAM9, EGFR, PTPRJ, PTPRK, ERP29, HLA-A, HNRNPU, NCAM1, SERPINF2, F3, VEGFA, TFPI, PTGFRN, FGFR2, DCBLD2, HMGB1, TNFRSF12A, CLU, ITGB4, LMAN2, CALR, TIMP2, ITGB1, ADA, PROCR, MSLN, NRDC, PLAT, LGALS1, MET, ITGA3, EPHA4, DSG2, SFRP1, ITGA6, AREG, HSPD1, PLAU, HSP90AB1, NRP1, CLSTN2, LDLR, PDIA3, CLST…	1733	542	18224	1.9595990997417185	4.7707689909692874E-8	1.6450928397304665E-9	8.518666883006176E-8
GOTERM_CC_DIRECT	GO:0015935~small ribosomal subunit	17	0.9620826259196379	1.9557669874763105E-10	RPSA, RPS9, RPS4X, RPS6, RPS2, RPS5, RPS3, RPS25, RPS26, RPS18, RPS28, RPS16, RPS15, RPS20, RPS21, RPS23, RPS24	1733	27	18224	6.621102348742278	1.6995610829795282E-7	5.665204083626918E-9	3.03472991181053E-7
GOTERM_CC_DIRECT	GO:0005852~eukaryotic translation initiation factor 3 complex	13	0.7357102433503113	2.0584239137186445E-9	ABCE1, EIF3C, EIF3D, EIF3A, EIF3B, DDX3X, EIF3E, EIF3F, EIF3K, EIF3L, EIF3I, EIF3J, EIF3M	1733	17	18224	8.041546451240624	1.7887687500106608E-6	5.77022677417105E-8	3.1940213474079826E-6
GOTERM_CC_DIRECT	GO:0033290~eukaryotic 48S preinitiation complex	12	0.6791171477079796	5.276332216565936E-9	EIF3C, EIF3D, EIF3A, EIF3B, EIF2S1, EIF3E, EIF3F, EIF3K, EIF3L, EIF3I, EIF3J, EIF3M	1733	15	18224	8.41269474899019	4.585122234335159E-6	1.432853879990148E-7	8.187194910913576E-6
GOTERM_CC_DIRECT	GO:0005764~lysosome	51	2.886247877758913	1.0371035735932781E-8	LDLR, ZC3HAV1, LGMN, SNCA, ASAH1, GOT1, TPP1, IL1B, CTBS, CTSZ, CST3, CTSS, CTSV, GNS, CTSL, NPC2, CHID1, PRDX6, PRCP, RAB14, CTSD, CTSC, CTSB, CTSH, RAB7A, NAGLU, STX7, EPDR1, ASS1, CPQ, ACP5, IFI30, CTSA, PPT1, ADA, RNASET2, PCSK9, LIPA, LAMTOR4, PSAP, GGH, TINAGL1, SOD1, GABARAP, CAPN1, DNASE2, LAMP1, LAMP2, GLA, TOM1L1, ARSA	1733	226	18224	2.3730499568501093	9.012389455498315E-6	2.73103904158134E-7	1.6092558874358787E-5
GOTERM_CC_DIRECT	GO:0005730~nucleolus	133	7.526881720430108	1.270761827083418E-8	XRCC5, RPL18, SEPT2, XRCC6, CASK, SELENBP1, PYM1, CIAPIN1, CD2AP, DDX17, NAA10, DDX24, H2AFY, DDX21, RPL11, ACIN1, RPL12, CUTC, RAN, EMG1, PTBP1, OLA1, PPP1CC, HNRNPR, MRTO4, RSL1D1, RPS19, RPS14, NLE1, CSTB, RPS13, RPS10, RPS11, SEPT7, HMGB2, ACAT2, RPS25, RPS26, HNRNPM, DDX47, EIF3A, RPL7, RPL9, NPM1, RPL8, RPL3, NPM3, RPL5, NAT10, RPL4, RPL10A, RPL7A, KRI1, RPS23, DHX9, EEF1A1, ZC3H15, S100A16…	1733	857	18224	1.6319842497311774	1.10428593922407E-5	3.247917227389152E-7	1.9718193822182428E-5
GOTERM_CC_DIRECT	GO:0071944~cell periphery	18	1.0186757215619695	2.5918646262932525E-8	EPPK1, ARHGEF5, ITGA3, NID1, SLC9A3R1, CTNNB1, CORO1B, KRT19, NME2, EZR, KRT17, NME1-NME2, PHB2, KRT14, RHOA, MSN, TUBB3, PPP5C	1733	39	18224	4.853477739802033	2.2523050217437834E-5	6.435227605239291E-7	4.021751591753997E-5
GOTERM_CC_DIRECT	GO:0005739~mitochondrion	187	10.582908885116016	2.762703767871032E-8	LDHB, FHIT, GRPEL1, NIT2, IDE, DTYMK, SNCA, RAB1B, MMP2, COX5B, HIBADH, DCPS, GOT2, GOT1, HTRA2, PGAM5, CPOX, DDAH2, HADH, DDAH1, RPL35A, BSG, NUDT1, RPUSD2, AARS, PPP1CC, BCAP31, ISCU, LETM1, PTRF, RPS14, HARS, ADSL, LRPPRC, MDH2, MDH1, SRI, ME1, MAVS, OLFM4, PUS1, HACD3, ALDOC, GLUD1, CLU, HSPA1A, ACAT2, ACAT1, SDHAF2, FTH1, KARS, HADHB, C12ORF10, PSMB3, DNAJA1, IDH1, HSPE1, NRDC, NAXE, FH, MRP…	1733	1331	18224	1.4774360612895996	2.4007607868803404E-5	6.668857791547467E-7	4.286839687672739E-5
GOTERM_CC_DIRECT	GO:0015629~actin cytoskeleton	48	2.7164685908319184	6.581179509080989E-8	ALDOA, SEPT2, PDLIM5, BCAR1, SNCA, CAPZA1, PDLIM3, CASK, STOML2, CDH1, CD2AP, DSTN, VCL, ACTR2, MSRA, APOB, EZR, GSN, PSMB3, ZNF185, FAM129B, CDC42EP4, AHNAK, ACTA1, ACTN4, BAIAP2L1, FSCN1, PDXP, CTNNA1, MYH9, SLC9A3R1, FLNB, FLNA, GABARAP, CTNNA2, SLC16A3, CORO1C, TARS, CORO1B, ARPC1B, CORO1A, CLIC4, CFL1, MARCKS, DBN1, SEPT7, PARVA, SEPT9	1733	218	18224	2.3154205731165662	5.718881650251806E-5	1.5456866930829705E-6	1.0211899681422665E-4
GOTERM_CC_DIRECT	GO:0031982~vesicle	34	1.9241652518392758	7.462999033159452E-8	MYL6, TF, STX7, VAPA, CHMP4B, CASK, TAGLN2, MIF, PKM, EZR, STX12, RHOA, MSN, GAPDH, TUBA1C, AHNAK, GDI2, KIF5B, STMN2, ANXA1, CST3, TKT, BASP1, CLIC1, SLC9A3R1, SLC34A3, ANXA2, CORO1C, CFL1, CD81, VAMP2, VPS26A, DYNC1I2, GSTP1	1733	128	18224	2.793277553375649	6.485136104916744E-5	1.7066686486266747E-6	1.1580202666783279E-4
GOTERM_CC_DIRECT	GO:0005681~spliceosomal complex	28	1.5846066779852859	1.0337391130577184E-7	SNRPD3, SNRPD2, SF3B3, CTNNBL1, SF3B1, HNRNPM, USP39, U2AF1, LSM5, SNRNP70, PTBP2, HNRNPC, API5, HSPA8, LGALS3, EFTUD2, DDX39B, SNW1, SF3A2, HNRNPR, SF3A1, SF3A3, SRSF2, PPP1R8, SNRPB, SNRPF, SNRPE, TXNL4A	1733	94	18224	3.1323863427091134	8.982789881273323E-5	2.3033802595273656E-6	1.6040342347700687E-4
GOTERM_CC_DIRECT	GO:0034709~methylosome	10	0.5659309564233164	1.0460653990348073E-7	CLNS1A, PRMT1, ERH, SNRPD3, WDR77, SNRPB, SNRPD1, SNRPD2, SNRPF, SNRPE	1733	12	18224	8.763223696864783	9.089895634506462E-5	2.2725746153806625E-6	1.6231606939642873E-4
GOTERM_CC_DIRECT	GO:0016282~eukaryotic 43S preinitiation complex	11	0.622524052065648	1.1259628385667035E-7	EIF3C, EIF3D, EIF3A, EIF3B, EIF3E, EIF3F, EIF3K, EIF3L, EIF3I, EIF3J, EIF3M	1733	15	18224	7.711636853241008	9.784138939517018E-5	2.3864892542135863E-6	1.7471359998744163E-4
GOTERM_CC_DIRECT	GO:0005689~U12-type spliceosomal complex	14	0.7923033389926429	1.5691522494125463E-7	SNRPD3, LSM7, SNRPD1, SNRPD2, SF3B6, SF3B5, YBX1, SF3B3, SF3B1, DHX15, SNRPB, PHF5A, SNRPF, SNRPE	1733	26	18224	5.662390696435705	1.3635004464562783E-4	3.246645709609197E-6	2.434824141861469E-4
GOTERM_CC_DIRECT	GO:0005634~nucleus	605	34.23882286361064	6.361982643716836E-7	XRCC5, RPL18, FHIT, RPL17, TUBB2A, RPL13, PPP2R5D, PGD, XRCC6, RPL15, SART3, CTNNB1, HIST1H2BM, RPLP0, NAA10, WDR77, LSM5, PTBP2, FAS, LSM1, CLCA2, YARS, EMG1, PTBP1, EIF2S3, MYH9, CTNNA2, ZNF787, NME2, MYO18B, RPS18, SPAG6, PTRF, MED15, EIF2S1, EIF2S2, RPS15, NLE1, RPS13, RAD23B, RAD21L1, AHCY, PUS1, PABPC4, HMGCS1, UBA7, AHCTF1, PPT1, RCC1, MANF, PUS7, RPS25, PFN1, RPS27, PIP, AHNAK2, NAT10, PA…	1733	5415	18224	1.1749031216849182	5.527036706521882E-4	1.2857044501712878E-5	9.871734913402541E-4
GOTERM_CC_DIRECT	GO:0005838~proteasome regulatory particle	9	0.5093378607809848	8.317497351292254E-7	PSMD13, PSMC5, PSMD12, PSMC1, PSMD1, PSMD2, PSMD6, PSMD7, PSMD8	1733	11	18224	8.603892356921786	7.225296700182904E-4	1.6426929176027727E-5	0.0012906041566229653
GOTERM_CC_DIRECT	GO:0036464~cytoplasmic ribonucleoprotein granule	13	0.7357102433503113	8.368367782568727E-7	ACTB, DHX9, RPS6, RPS4X, NCL, RPL28, HNRNPU, CDC42, TUBB, RPL6, RPLP0, PABPC1, TUBA1A	1733	25	18224	5.468251586843624	7.269471103672487E-4	1.6160124191366698E-5	0.0012984975394925158
GOTERM_CC_DIRECT	GO:0005938~cell cortex	30	1.697792869269949	3.253830636250589E-6	FGFR2, GLRX3, PARD3, CAV1, SEPT2, SNCA, AKAP12, AKAP13, PXN, CTNNB1, PFN1, PTK2, NUMA1, CTTN, CTGF, RHOA, CLASP1, PAFAH1B1, FGF1, AKT2, DBNL, MYO6, CRIP2, FBLIM1, NCL, FLNB, ANXA2, MARCKS, LAMC2, DBN1	1733	123	18224	2.5648459600579847	0.0028235895743465855	6.146731565825903E-5	0.005048794535555956
GOTERM_CC_DIRECT	GO:0005856~cytoskeleton	64	3.6219581211092247	3.8061588029151305E-6	S100A8, CAPZA1, STOML2, PDLIM1, HSBP1, PNP, VCL, CTTN, HTRA2, PACSIN2, RHOA, LRRFIP1, MSN, FAM83H, CLNS1A, TWF2, ARHGEF18, PDXP, BASP1, FLNC, EPB41L2, EPB41L1, EVPL, KRT16, TBCC, SH3KBP1, HSPB1, SDCBP, LRPPRC, PARVA, MVP, KAZN, PARD3, SHROOM3, ALDOC, VIM, AKAP12, DAG1, TPM1, TPM4, PXN, TPM3, PFN1, PFN2, SORBS3, TUBB, PTK2, EZR, KRT1, CNN1, ARHGDIA, ARHGDIB, TUBB4B, ACTB, PPP1R18, EPPK1, MCF2, BAI…	1733	371	18224	1.814058166898154	0.0033020943491098853	7.03711045669797E-5	0.005905788860849359
GOTERM_CC_DIRECT	GO:0005686~U2 snRNP	11	0.622524052065648	4.431167569161991E-6	SF3B1, SNRPD3, SNRPB, SNRPD1, SNRPD2, PHF5A, SF3B6, SF3A2, SF3B5, SNRPE, SF3A1	1733	20	18224	5.783727639930756	0.003843288737404693	8.021955618053855E-5	0.006875546372853147
GOTERM_CC_DIRECT	GO:0005578~proteinaceous extracellular matrix	50	2.829654782116582	5.813160362642743E-6	PXDN, NPNT, MMP9, MMP7, POSTN, MMP3, MMP2, MMP1, TGFB1, CTGF, TGFBI, SERPINA1, LOX, FGF1, SPON2, GPC1, CYR61, MATN2, MMP17, OLFML2A, MMP13, MMP12, MMP10, VEGFA, COL1A2, VCAN, LUM, SPOCK1, TIMP2, CALR, TIMP1, LGALS3BP, COL6A3, COL6A2, FN1, ANGPTL4, FLRT3, COL18A1, FLRT2, BMP1, HAPLN3, LGALS1, FBN1, CHI3L1, SPARC, ECM1, COL5A1, FBLN1, SFRP1, FBLN2	1733	268	18224	1.9619157530294287	0.005038912907622262	1.030896050477903E-4	0.009019801688570084
GOTERM_CC_DIRECT	GO:0001725~stress fiber	18	1.0186757215619695	5.996462313859839E-6	ACTA1, ACTN4, FSCN1, FBLIM1, MYL12A, MYH9, TPM1, FLNB, TPM4, PXN, SEPT11, TPM3, CORO1B, PTK2, MYH14, ZYX, SEPT7, SEPT9	1733	54	18224	3.5052894787459126	0.00519738797153213	1.042133968930381E-4	0.009304203835547309
GOTERM_CC_DIRECT	GO:0031597~cytosolic proteasome complex	8	0.4527447651386531	6.415289767308024E-6	PSMD14, PSMC6, PSMC5, PSMC4, PSMC3, PSMC2, PSMC1, IDE	1733	10	18224	8.412694748990189	0.005559393746365049	1.0930588234570049E-4	0.00995403274151041
GOTERM_CC_DIRECT	GO:0043231~intracellular membrane-bounded organelle	86	4.86700622524052	8.062722711603482E-6	CLTB, SEC31A, RAB5C, VBP1, PRDX5, RANGAP1, CLTC, VGF, ACSS2, SLC7A5, YBX1, AP1S1, CTTN, AP2B1, APOB, APP, BAG6, P4HA2, PACSIN2, CTGF, PCBP1, COPB1, CLINT1, SCAMP1, EPN3, CTSZ, CGRRF1, ADAM10, NECTIN1, CTSS, MCM3, SLC9A3R1, CTNNA1, SARNP, G6PD, PSMA4, GRN, IPO5, RAB14, VCAN, VAMP2, CTSB, RUVBL1, VPS26A, PPP5C, VPS29, FGFR2, RAB7A, SNX18, STX7, AGFG1, TRA2A, IFI30, CTSA, ITM2B, ABCA4, TIPRL, WAPL, …	1733	558	18224	1.6207252428610133	0.006982045747586096	1.3473196672320054E-4	0.012510057861336854
GOTERM_CC_DIRECT	GO:0030134~ER to Golgi transport vesicle	12	0.6791171477079796	1.1091658927254908E-5	APP, CTSZ, SEC31A, F5, KIAA0368, COL7A1, PCSK9, CTSC, SERPINA1, LMAN2, LMAN1, SEC23IP	1733	26	18224	4.853477739802033	0.00959240163260322	1.818458237125009E-4	0.017209353389446846
GOTERM_CC_DIRECT	GO:0005793~endoplasmic reticulum-Golgi intermediate compartment	20	1.1318619128466327	1.217357995266756E-5	P4HB, HMGB1, KIAA0368, MYDGF, GNPNAT1, PDIA6, ANPEP, LMAN2, LMAN1, TMED9, SERPINH1, NUCB1, ERP44, TMED7, COPB1, NUCB2, TMED10, HSPA5, SEC23IP, FN1	1733	68	18224	3.092902481246394	0.010523145550307533	1.9588646675050558E-4	0.01888786840894552
GOTERM_CC_DIRECT	GO:0034663~endoplasmic reticulum chaperone complex	8	0.4527447651386531	1.618648482449532E-5	HYOU1, P4HB, HSP90B1, PPIB, DNAJB11, SDF2L1, PDIA6, HSPA5	1733	11	18224	7.647904317263809	0.013967702818415195	2.557158291998096E-4	0.025113343146609957
GOTERM_CC_DIRECT	GO:0019773~proteasome core complex, alpha-subunit complex	7	0.39615166949632147	1.728540900276871E-5	PSMA2, PSMA1, PSMA6, PSMA5, PSMA4, PSMA3, PSMA7	1733	8	18224	9.20138488170802	0.014908895537623423	2.681988540979008E-4	0.02681811091215236
GOTERM_CC_DIRECT	GO:0031595~nuclear proteasome complex	7	0.39615166949632147	1.728540900276871E-5	PSMC6, PSMC5, PSMD12, PSMC4, PSMC3, PSMC2, PSMC1	1733	8	18224	9.20138488170802	0.014908895537623423	2.681988540979008E-4	0.02681811091215236
GOTERM_CC_DIRECT	GO:0005685~U1 snRNP	10	0.5659309564233164	2.364752723353697E-5	SNRPD3, SNRPB, SNRPD1, LUC7L2, PRPF39, SNRPD2, SNRNP70, PRPF40B, SNRPF, SNRPE	1733	19	18224	5.534667598019862	0.02034023301635124	3.604603544197227E-4	0.036687169157822996
GOTERM_CC_DIRECT	GO:0005844~polysome	14	0.7923033389926429	2.7461948832359026E-5	VBP1, DRG1, CALR, RPS6, FXR2, RPS4X, GCN1, RPS3, PSMA1, PSMA6, EIF2S1, EIF4H, PIWIL2, AGO2	1733	38	18224	3.874267318613903	0.0235822496286775	4.1137676176838944E-4	0.04260374708815462
GOTERM_CC_DIRECT	GO:0008540~proteasome regulatory particle, base subcomplex	8	0.4527447651386531	3.564711300278023E-5	PSMC6, PSMC5, PSMC4, PSMC3, PSMC2, PSMC1, PSMD1, PSMD2	1733	12	18224	7.010578957491825	0.030502994819138873	5.249112255161226E-4	0.05529871079885673
GOTERM_CC_DIRECT	GO:0030027~lamellipodium	33	1.8675721561969438	3.892895071629683E-5	BCAR1, DAG1, CDH1, CDH2, ITSN1, ITGB1, PXN, CTNNB1, PTK2, CTTN, RAC2, FAT1, RHOA, DBNL, TWF2, ACTA1, STMN2, PODXL, VIL1, FSCN1, PDXP, DPYSL3, CTNNA1, CTNNA2, CORO1C, CORO1B, NME2, CORO1A, NME1-NME2, CYFIP1, SH3BGRL3, PARVA, DNM2	1733	160	18224	2.1688978649740336	0.033264083669587	5.636730209451768E-4	0.060388326856319896
GOTERM_CC_DIRECT	GO:0005759~mitochondrial matrix	55	3.11262026032824	4.054636436701799E-5	ATP5D, GRPEL1, BTD, ATP5B, DTYMK, NDUFAB1, PRDX5, PRDX3, ACSF3, HIBADH, RPS3, GOT2, GPX1, GSR, ABHD10, HADH, ABCE1, NUDT2, NUDT1, LDHAL6B, ISCU, ALDH7A1, C1QBP, FLAD1, MDH2, GLRX5, BCAT2, PUS1, ETHE1, GLUD1, ECHS1, SDHAF2, ACAT1, KARS, HSPA1L, TFAM, NUDT9, OXCT1, REXO2, HSPE1, NAXE, ETFA, FH, CS, AK3, GARS, SOD1, PCK2, PPA2, LACTB2, MMAB, SOD2, PPIF, ATP5A1, HSPD1	1733	327	18224	1.7687240489084881	0.03462196184701283	5.774644323065514E-4	0.0628965927923053
GOTERM_CC_DIRECT	GO:0034715~pICln-Sm protein complex	6	0.3395585738539898	4.26249558873736E-5	CLNS1A, SNRPD3, SNRPD1, SNRPD2, SNRPF, SNRPE	1733	6	18224	10.515868436237739	0.03636421882916596	5.972711774501205E-4	0.06611996142888987
GOTERM_CC_DIRECT	GO:0043234~protein complex	65	3.6785512167515564	5.698024086221643E-5	CLSTN3, CAD, CLTC, UBQLN1, CANX, VCL, CTNNB1, GOT2, PLCB3, MYD88, LTF, CAB39, HSP90AA1, ACTN4, DDX39B, STIM1, PPP1CC, MYH9, ST13, PPM1F, UBE2N, SDC1, SERPINB6, PTRF, IPO4, PRPS2, PPP5C, RBP4, CAV1, PARD3, HMGB2, CLU, TUBB, SET, HIST1H4A, PEX19, ALB, COL6A2, COL6A1, ACTL6A, HNRNPC, HIST1H4I, TES, ACTB, GDI1, CKAP5, NASP, YWHAB, ANXA1, ATP1A1, DPYSL2, SOD1, TAB1, PRPSAP2, CORO1A, HDAC1, SMARCC1, PH…	1733	412	18224	1.6590569134841093	0.04831124919020591	7.856791300875354E-4	0.08837871477614945
GOTERM_CC_DIRECT	GO:0005794~Golgi apparatus	117	6.621392190152801	7.126773775777088E-5	TGOLN2, ZC3HAV1, VAPB, FAM20C, SNCA, RAB1B, VPS51, SART1, RAB1A, B2M, DPY30, APP, APOB, CD44, APOE, CTGF, WDR77, DYNC2H1, MYO6, STC2, STMN2, HLA-A, CORO7, CTNNA1, COPG1, RAB14, PTGFRN, COL1A1, RAB10, EXT1, FGFR2, RAB7A, CLU, PPT1, PRRC1, LMAN2, CALR, LMAN1, CALU, PSMB6, ALB, GORASP2, PSMB3, MSLN, TMED10, CLASP1, SDF4, B4GALT1, BMP1, MAP2K1, CLCC1, GALT, EPHA4, ARF4, YIPF3, HSPD1, OSBP, FGF7, LDLR…	1733	863	18224	1.4256739363149658	0.06005495771466707	9.672486488070398E-4	0.11052775297906159
GOTERM_CC_DIRECT	GO:0071004~U2-type prespliceosome	9	0.5093378607809848	7.257902452483618E-5	SF3B1, LSM7, SNRPB, LUC7L2, PRPF39, SNRNP70, SF3A2, PRPF40B, SF3A1	1733	17	18224	5.567224466243509	0.0611254997338887	9.698902942956167E-4	0.1125603310031753
GOTERM_CC_DIRECT	GO:0030532~small nuclear ribonucleoprotein complex	9	0.5093378607809848	7.257902452483618E-5	SNRPD3, SNRPB, SNRPD1, SNRPD2, SF3A2, SNRPF, SNRPE, GEMIN4, SF3B3	1733	17	18224	5.567224466243509	0.0611254997338887	9.698902942956167E-4	0.1125603310031753
GOTERM_CC_DIRECT	GO:0005783~endoplasmic reticulum	113	6.395019807583475	7.383063361846612E-5	CAST, SEC31A, VAPA, S100A7, VAPB, WFS1, CRABP2, TPD52, PRKCSH, UBQLN1, SEZ6L2, APOD, HTRA2, DNAJB11, PLOD1, APOE, PLOD2, PLOD3, LRRC59, ERAP1, RPL10, ERAP2, RPN2, STC2, ERP29, HLA-A, CST3, STIM1, HNRNPR, BCAP31, NPC2, PTRF, TXNDC5, TFPI, EXT1, CNBP, CAV1, EEF1B2, HACD3, ASS1, CLU, CTSA, CALR, SERPINH1, MANF, CALU, HADHB, ERO1A, ALB, TMED10, SEC23IP, EMD, P4HB, MAP2K1, CLCC1, CHI3L1, HYOU1, EPHA4,…	1733	828	18224	1.4351366344140875	0.0621461845355854	9.716668556544183E-4	0.11450036873902336
GOTERM_CC_DIRECT	GO:0001726~ruffle	22	1.245048104131296	8.338726608294122E-5	DBNL, S100A6, MYO6, TNFRSF12A, TRPM7, PODXL, BCAR1, FSCN1, VIL1, S100A11, SLC9A3R1, MYH9, MYADM, CD2AP, ITGB1, ANXA2, NME2, CTTN, EZR, NME1-NME2, CLIP1, CYFIP1	1733	90	18224	2.5705456177470025	0.06990314738640258	0.0010810056749609442	0.1293123201463131
GOTERM_CC_DIRECT	GO:0005905~clathrin-coated pit	16	0.9054895302773062	1.3335341844723428E-4	TF, EPN3, MYO6, LDLR, ITSN1, APP, CTTN, AP1S1, LRP1, TFRC, AAK1, RAB35, CEMIP, SORT1, HSPD1, DNM2	1733	55	18224	3.0591617269055233	0.10942846489777047	0.001702840402955319	0.206722069379206
GOTERM_CC_DIRECT	GO:0071541~eukaryotic translation initiation factor 3 complex, eIF3m	6	0.3395585738539898	1.3743097879608774E-4	EIF3D, EIF3A, EIF3B, EIF3F, EIF3I, EIF3M	1733	7	18224	9.013601516775203	0.11257895755215297	0.0017294553430742265	0.21303672628518733
GOTERM_CC_DIRECT	GO:0019013~viral nucleocapsid	11	0.622524052065648	1.5462173596609937E-4	HNRNPA3, HNRNPM, HNRNPUL1, HNRNPF, EFTUD2, SNRPB, SNRPD1, SNRNP70, HNRNPC, HNRNPR, AHNAK	1733	28	18224	4.131234028521968	0.12573931184483988	0.0019178254409687456	0.23965484238335222
GOTERM_CC_DIRECT	GO:0005911~cell-cell junction	33	1.8675721561969438	1.6385372278301719E-4	PARD3, PTK7, CASK, CDH2, CTNNB1, VCL, CDC42, APP, TIAM1, FAT1, KRT8, SLC2A1, CDC42EP4, PTPRJ, FLRT3, FLRT2, PTPRK, ACTN4, FSCN1, LIN7C, CTNNA1, MYADM, FLNA, ANXA2, CORO1A, EPB41L1, DSG2, CLIC4, NCK1, TENM2, SH3KBP1, TMOD3, RAB10	1733	172	18224	2.017579409278171	0.13272620121912648	0.0020036316202250992	0.25394688094504403
GOTERM_CC_DIRECT	GO:0005687~U4 snRNP	7	0.39615166949632147	2.2153782956060874E-4	SNRPD3, DDX39B, SNRPB, SNRPD1, SNRPD2, SNRPF, SNRPE	1733	11	18224	6.691916277605833	0.17513678126682575	0.0026705624348326573	0.3432042766730037
GOTERM_CC_DIRECT	GO:0008541~proteasome regulatory particle, lid subcomplex	6	0.3395585738539898	3.3767359511727504E-4	PSMD14, PSMD13, PSMD12, PSMD11, PSMD3, PSMD8	1733	8	18224	7.886901327178303	0.25434176106730455	0.004012311391011325	0.5226801198595976
GOTERM_CC_DIRECT	GO:0030139~endocytic vesicle	15	0.8488964346349746	3.9317363688293194E-4	EGFR, TF, CCL2, MYO6, STX7, KIAA0368, KIF5B, RAB5C, ITSN1, CD2AP, APOA1, IGF2R, SH3KBP1, RALA, EHD1	1733	54	18224	2.9210745656215935	0.28946358169337727	0.004607394801783293	0.6083428808259073
GOTERM_CC_DIRECT	GO:0005623~cell	22	1.245048104131296	3.979606286791549E-4	P4HB, HMGB2, PDIA3, TRPM7, PRDX4, HK2, HK1, PRDX2, PDIA4, PRDX1, FTH1, VCL, LCN2, C1QTNF3, NXN, APOE, PRDX6, TXNDC5, TXNRD1, SH3BGRL3, CP, QSOX1	1733	100	18224	2.3134910559723023	0.29241436470685356	0.004601336166722425	0.6157282348035364
GOTERM_CC_DIRECT	GO:0005790~smooth endoplasmic reticulum	10	0.5659309564233164	4.326106239050997E-4	SRI, HYOU1, APP, PPIB, ERP29, PRDX4, HSPA5, CALR, CANX, GABARAP	1733	26	18224	4.0445647831683615	0.31341138043680195	0.004935411858987271	0.6691708188136025
GOTERM_CC_DIRECT	GO:0031965~nuclear membrane	39	2.2071307300509337	4.823453757224498E-4	SEPHS1, HACD3, VAPA, LMNB1, LEMD2, AHCTF1, RANGAP1, RCC1, YBX1, CEP170, RANBP6, PAFAH1B1, TPR, QSOX2, MYOF, TNPO1, GAPDH, KPNB1, EMD, TNPO3, EGFR, KLK6, NUDT1, MYO6, MRPS23, CST3, LMNA, HN1, CLIC1, ANXA4, MRTO4, SLC16A3, APEH, PTGDS, IPO4, IPO5, SORT1, AKAP6, NUTF2	1733	229	18224	1.7909120917610122	0.3424662947552739	0.005430128632066822	0.7458324591799737
GOTERM_CC_DIRECT	GO:0045121~membrane raft	36	2.037351443123939	5.072964721002525E-4	LDHB, CAV1, TNF, GNAI2, DAG1, HK1, STOML2, PPT1, SDC4, ITGB1, SERPINH1, VCL, APP, STX12, FAS, GPC1, PAG1, AHNAK, EGFR, BSG, OLR1, EFNB1, PODXL, EEF2, SLC9A3R1, MYADM, ANXA2, VDAC1, PTRF, CNTN1, CTSD, SDCBP, HSPD1, PGK1, PRNP, CD14	1733	206	18224	1.8377245810900902	0.3565767254579604	0.005637287583071249	0.7842714729383249
GOTERM_CC_DIRECT	GO:0030426~growth cone	24	1.3582342954159592	5.14950124220311E-4	NRP1, TWF2, STMN2, USP9X, SNCA, FSCN1, STIM1, ITGA3, DPYSL3, BASP1, DPYSL2, TIMP2, HNRNPR, CTTN, ANG, TENM2, PAFAH1B1, ZPR1, PTBP2, MYH14, ADGRL1, DBN1, NEFL, DNM2	1733	116	18224	2.1756969178422905	0.3608441230471383	0.005649889324508606	0.7960596998682901
GOTERM_CC_DIRECT	GO:0016607~nuclear speck	35	1.9807583474816073	6.563866424944957E-4	SRSF1, BCLAF1, SRSF10, SART3, PRPF19, SF3B1, DDX3X, RBM8A, TARDBP, U2AF1, SRRM1, LUC7L2, SNRNP70, ACIN1, PRPF40B, APEX1, DDX42, EFTUD2, MAGOH, DDX39B, LMNA, SAP18, BASP1, PPP1CC, SF3A2, SF3A3, SRSF3, SARNP, SRSF2, EIF4A3, SRSF6, PPP1R8, THRAP3, PHF5A, EP400	1733	201	18224	1.8311213694941333	0.4348065831749407	0.007106966166263828	1.0136658490813466
GOTERM_CC_DIRECT	GO:0044297~cell body	16	0.9054895302773062	6.622524116296026E-4	TCP1, ACTA1, GNAI2, PODXL, DPYSL3, CCT2, RPS6, RPL28, GABARAP, HSPA1L, TUBB, CCT4, EZR, CCT8, CACYBP, NAXE	1733	63	18224	2.6706967457111714	0.4376821345736728	0.007082062324572758	1.0226809350634802
GOTERM_CC_DIRECT	GO:0005768~endosome	38	2.1505376344086025	6.767377135369882E-4	TGOLN2, VPS29, SNX18, HMGB1, CAV1, STX7, LDLR, CHMP4B, CDH1, TGFB2, APP, EZR, PLIN3, RHOA, KIAA1033, VPS35, GPC1, EGFR, STMN2, ANXA1, BIRC6, ATP1A1, CDK2, ANXA2, CRKL, LRP1, TFRC, TOM1L1, ATP6V1E1, IGF2R, ARSA, HGS, CLIP1, NGFR, RAB10, VPS28, VPS26A, DNM2	1733	225	18224	1.776013335897929	0.44472075773907493	0.007148523862614664	1.0449400690671795
GOTERM_CC_DIRECT	GO:0030175~filopodium	17	0.9620826259196379	8.476724574796262E-4	B4GALT1, TWF2, ACTA1, PODXL, FSCN1, VIL1, DAG1, SLC9A3R1, ITGB1, CDC42, EPHA4, EZR, ITGA6, TENM2, FAT1, MSN, DYNC1H1	1733	71	18224	2.517883991775233	0.521423760920445	0.008839492109345315	1.3072569532863287
GOTERM_CC_DIRECT	GO:0016234~inclusion body	8	0.4527447651386531	8.575632767883079E-4	HSP90AB1, BAG5, PSMC6, PSMC5, PSMC4, SNCA, GYS1, HSPA1A	1733	18	18224	4.67371930499455	0.5255230350474831	0.008836231473834277	1.3224155007770522
GOTERM_CC_DIRECT	GO:0001772~immunological synapse	11	0.622524052065648	9.099096940339426E-4	ALCAM, PTPRJ, CORO1A, EZR, STX7, LGALS3, CD81, STOML2, PDCD6IP, MYH9, ARHGDIA	1733	34	18224	3.4021927293710332	0.5466412301470086	0.009263549789442882	1.4026047103011363
GOTERM_CC_DIRECT	GO:0005874~microtubule	48	2.7164685908319184	9.52912681562429E-4	DYNC1LI1, DYNC1LI2, SHROOM3, TTLL9, TUBB2A, DNAH17, CCT2, ZNF207, HSPH1, TUBB, EIF3A, TIAM1, CEP170, DYNC2H1, TUBB6, NDRG1, TUBA1A, DYNC1H1, EMD, TUBA1B, NUDC, TUBA1C, TUBB3, TUBB4B, TCP1, KIF5B, RMDN1, RMDN3, STIM1, CCT6A, DPYSL2, GABARAP, EML4, EML2, CCT4, SPAG6, TBCA, TBCC, CCT8, MAP2, CLIP1, MAP4, TUBA4A, STMN1, LRPPRC, DYNC1I2, DNM2, SEPT9	1733	311	18224	1.6230279258501974	0.5632856310720318	0.009587187931673125	1.4684351495464099
GOTERM_CC_DIRECT	GO:0008180~COP9 signalosome	11	0.622524052065648	0.0011666642776947346	HSPA1L, HSP90AB1, EPB41L2, COPS2, COPS6, STOML2, ATP5A1, HSPA5, COPS8, BASP1, MYH9	1733	35	18224	3.304987222817575	0.6373884464339401	0.011592321062897315	1.7950436439633233
GOTERM_CC_DIRECT	GO:0043034~costamere	8	0.4527447651386531	0.0012471660187398273	KRT19, KRT8, DAG1, AHNAK2, SDC4, FLNC, AHNAK, VCL	1733	19	18224	4.427734078415889	0.6619169366229939	0.012247827972160619	1.917786046177472
GOTERM_CC_DIRECT	GO:0043025~neuronal cell body	48	2.7164685908319184	0.0012540917539427088	PARD3, GLRX5, NRP1, SRSF10, AGFG1, UCHL1, CAD, PPT1, TIMP2, CANX, ADA, TGFB1, TGFB2, ALCAM, CDC42, SEZ6L2, NUMA1, APOB, APOD, RBM8A, TIAM1, APOE, ANG, PYCARD, PAFAH1B1, ZPR1, PTBP2, NQO1, LSM1, TUBB3, RPSA, PTPRK, HSP90AA1, PTPRF, STMN2, EEF1A2, CST3, DPYSL2, SOD1, PMM2, ANXA3, FLNA, EPHA5, LAMP1, EIF4A3, LRP1, GTF2I, SORT1	1733	315	18224	1.602418047426703	0.663948099184783	0.012177934258349343	1.928339127131229
GOTERM_CC_DIRECT	GO:0030133~transport vesicle	20	1.1318619128466327	0.0013666743986665217	TGOLN2, COPA, KDELR2, AIMP1, COPZ1, ERP29, RAB1B, TMED9, VGF, TMED7, NPTX1, PLEKHF2, COPG1, INS, COPB1, IGF2R, PLIN3, YIPF3, SYT13, TMED10	1733	95	18224	2.213867039207945	0.6953075437487488	0.013118222270006585	2.0997378850566184
GOTERM_CC_DIRECT	GO:0045177~apical part of cell	17	0.9620826259196379	0.0015752108365601344	PLAT, MYO6, LDLR, LGMN, ARHGEF18, MYL12A, CTSV, CTNNB1, CDC42, TJP1, APP, NUMA1, EZR, CLIC4, DYNC2H1, CA2, MSN	1733	75	18224	2.3835968455472205	0.7458771508039046	0.014941509070820258	2.416479126349147
GOTERM_CC_DIRECT	GO:0042995~cell projection	17	0.9620826259196379	0.0015752108365601344	RTN4, KIZ, AGFG1, PODXL, ARHGEF5, CLSTN1, CAD, ARPC4, MDK, PTPN12, CDC42, ACTR2, LPXN, CCT4, EZR, GTF2I, SPP1	1733	75	18224	2.3835968455472205	0.7458771508039046	0.014941509070820258	2.416479126349147
GOTERM_CC_DIRECT	GO:0016363~nuclear matrix	20	1.1318619128466327	0.0017651116443700187	LMNB1, DDX39B, CASK, AHCTF1, CAD, SNW1, SPARC, SMC3, ATXN1, HNRNPM, NUMA1, PSMA6, CLIC4, PHB2, KRT8, CFL1, SRRM1, RUVBL2, PHF5A, RUVBL1	1733	97	18224	2.1682202961314925	0.7845954412936396	0.016548899735187805	2.7040808496160085
GOTERM_CC_DIRECT	GO:0031941~filamentous actin	10	0.5659309564233164	0.001805111421840546	MYO18B, MYO6, FSCN1, TMSB15B, DPYSL3, TMSB4X, CD2AP, TPM1, FLNA, TPM4	1733	31	18224	3.392215624592819	0.7919671581626568	0.016740649829171228	2.764558673616002
GOTERM_CC_DIRECT	GO:0030117~membrane coat	9	0.5093378607809848	0.002142669973945182	AP2A2, AP2B1, AP1S1, AP1B1, CHMP4B, COPB1, AP2S1, COPZ1, AP3D1	1733	26	18224	3.640108304851525	0.8449453844839515	0.019634239320465596	3.273532773603982
GOTERM_CC_DIRECT	GO:0033116~endoplasmic reticulum-Golgi intermediate compartment membrane	15	0.8488964346349746	0.0023569062887875284	CTSZ, RAB1B, LMAN2, LMAN1, TMED9, BCAP31, TMED7, F5, COL7A1, INS, MCFD2, TMED10, CTSC, SERPINA1, AREG	1733	64	18224	2.4646566647432198	0.8713383276438691	0.021353649344343584	3.5952662977442484
GOTERM_CC_DIRECT	GO:0042383~sarcolemma	18	1.0186757215619695	0.0023870888933262835	ATP1B1, BSG, ANXA1, DAG1, ATP1A1, FLNC, ITGB1, ANXA2, LAMP1, KRT19, DES, KRT8, COL6A3, COL6A2, AHNAK2, COL6A1, PPP3CA, AHNAK	1733	85	18224	2.2268897864974035	0.8746768979869268	0.02140162333564455	3.6405130608723857
GOTERM_CC_DIRECT	GO:0005697~telomerase holoenzyme complex	8	0.4527447651386531	0.002429229701895548	PTGES3, DKC1, SNRPD3, SNRPB, NAT10, HNRNPC, SNRPE, HNRNPU	1733	21	18224	4.006045118566757	0.8791939393345608	0.02155369583765343	3.703653142546992
GOTERM_CC_DIRECT	GO:0000784~nuclear chromosome, telomeric region	24	1.3582342954159592	0.0025457810510226045	XRCC5, HIST1H2BB, UPF1, MSH2, DDB1, XRCC6, CBX3, PRKDC, SSB, MCM2, PPP1CC, MCM3, MCM4, POLR2B, RAD50, MCM6, MCM7, HIST1H4A, PCNA, H2AFY, NAT10, HIST1H3F, HIST1H4I, APEX1	1733	130	18224	1.9413910959208132	0.8908578935267638	0.02234957091323131	3.8780819256763466
GOTERM_CC_DIRECT	GO:0005853~eukaryotic translation elongation factor 1 complex	4	0.22637238256932654	0.0031844075845938687	EEF1A1, EEF1B2, EEF1A2, EEF1D	1733	4	18224	10.515868436237737	0.9374422778078064	0.027608348616359413	4.8286041705575595
GOTERM_CC_DIRECT	GO:0035145~exon-exon junction complex	8	0.4527447651386531	0.0032740305271221795	SRSF1, EIF4A3, UPF1, RBM8A, MAGOH, THRAP3, SAP18, PYM1	1733	22	18224	3.8239521586319043	0.9421441232435872	0.02809576442259576	4.961291797640522
GOTERM_CC_DIRECT	GO:0005769~early endosome	36	2.037351443123939	0.0033233200866278727	VPS29, TF, HMGB1, STX7, NRP1, KIAA0368, LDLR, RAB5C, SNX3, PRDX3, RAB1A, APOB, APOA1, NISCH, APOE, PACSIN2, APOC3, KIAA1033, PCSK9, VPS35, EHD1, AKT2, STX6, DBNL, MAP2K1, ANXA2, NUCB1, CORO1A, IGF2R, RAB14, SORT1, RAP1A, HGS, HSPD1, VPS28, VPS26A	1733	229	18224	1.6531496231640113	0.9445777770930184	0.028235057987024637	5.034191678625099
GOTERM_CC_DIRECT	GO:0034719~SMN-Sm protein complex	7	0.39615166949632147	0.0035972726316579515	SNRPD3, SNRPB, SNRPD1, SNRPD2, SNRPF, SNRPE, GEMIN4	1733	17	18224	4.330063473744951	0.9563549771967076	0.030236069886075523	5.438418450566418
GOTERM_CC_DIRECT	GO:0030141~secretory granule	16	0.9054895302773062	0.0036670063844439172	PLAT, AVP, OLFM4, GARS, CTSV, CDC42, CHGA, VEGFA, IL1B, LTF, COL1A1, VAMP2, HSPD1, THBS1, RNPEP, SCG2	1733	74	18224	2.273701283510862	0.9589303373289245	0.030519584847863657	5.541055761823088
GOTERM_CC_DIRECT	GO:0031232~extrinsic component of external side of plasma membrane	5	0.2829654782116582	0.004159201952191473	TF, SERPINE2, ANXA1, ARSA, PCSK9	1733	8	18224	6.572417772648587	0.9732677292658237	0.03422636621435449	6.262533117458469
GOTERM_CC_DIRECT	GO:0030669~clathrin-coated endocytic vesicle membrane	11	0.622524052065648	0.004212945800801233	CD9, AP2A2, TYRP1, AP2B1, AP1S1, APOB, AP1B1, LDLR, AP2A1, AP2S1, CLTC	1733	41	18224	2.8213305560637836	0.9744925198815501	0.034337413904273806	6.3409997393781286
GOTERM_CC_DIRECT	GO:0070971~endoplasmic reticulum exit site	6	0.3395585738539898	0.005170438658223235	APOB, SEC31A, VAPA, VAPB, HLA-A, PDCD6IP	1733	13	18224	4.853477739802033	0.9889438347626541	0.04160742842795617	7.728691749022987
GOTERM_CC_DIRECT	GO:0010494~cytoplasmic stress granule	10	0.5659309564233164	0.0054667012454873605	EIF4E, DDX3X, EIF2S1, PABPC4, KHSRP, PABPC1, LARP4B, YBX1, CAPRIN1, DDX6	1733	36	18224	2.921074565621594	0.9914651359879167	0.04354313462913206	8.154152305309381
GOTERM_CC_DIRECT	GO:0005581~collagen trimer	18	1.0186757215619695	0.00559203599162081	COL18A1, COL3A1, SERPINH1, MMP13, PCOLCE, COL5A1, MMP1, TIMP1, RPS18, C1QTNF3, COL7A1, COL6A3, COL1A2, COL6A2, COL12A1, COL6A1, COL1A1, LOX	1733	92	18224	2.0574525201334706	0.9923505179169596	0.04411862351611784	8.333591567478981
GOTERM_CC_DIRECT	GO:0002102~podosome	8	0.4527447651386531	0.005613356101459016	DBNL, LPXN, CTTN, GSN, FSCN1, ARHGEF5, TPM4, PTPN12	1733	24	18224	3.5052894787459126	0.9924917202254766	0.043886290728885724	8.364082484494183
GOTERM_CC_DIRECT	GO:0043005~neuron projection	36	2.037351443123939	0.005783550438213485	S100A4, HMGB1, AHCY, PDLIM5, VIM, PSPH, ITSN1, NRCAM, HNRNPA3, PFN1, CDC42, CACYBP, FAS, FLRT2, GDI1, HSP90AA1, ACTN4, PTPRF, STMN2, LIN7C, SHANK1, CTSV, CDH13, GPI, HDAC1, ARF1, TENM2, MAP2, SH3KBP1, CYFIP1, RAP1A, MAP4, STMN1, ADGRL1, NGFR, VAMP2	1733	237	18224	1.5973471042386438	0.9935294579916334	0.04478867997595204	8.607145631016222
GOTERM_CC_DIRECT	GO:0030864~cortical actin cytoskeleton	11	0.622524052065648	0.006052548130181891	EEF1A1, CORO1A, LASP1, GSN, SLC2A1, AKAP13, CDH1, CAP1, CDH2, MYADM, DSTN	1733	43	18224	2.690105879037561	0.9948853485785001	0.04641655429821456	8.990085136246151
GOTERM_CC_DIRECT	GO:0009897~external side of plasma membrane	33	1.8675721561969438	0.006263244435214102	ADGRA3, TNF, LDLR, ATP6AP2, BCAM, ANPEP, CALR, ITGB1, ADA, B2M, ALCAM, NRCAM, CD9, GSR, SEMA7A, FAS, THBS1, B4GALT1, P4HB, IL6, MFGE8, ITGA3, ANXA5, MCAM, CTSV, NCAM1, EPHA5, CDH13, LAMP1, SDC1, ITGA6, TFRC, ANTXR2	1733	213	18224	1.6292190535016213	0.9957459150222872	0.047579737279487944	9.288979081161697
GOTERM_CC_DIRECT	GO:0016323~basolateral plasma membrane	29	1.6411997736276174	0.0063141137913712295	HSP90AB1, ATP1B1, CAV1, LDLR, DAG1, CASK, CDH2, CTNNB1, EPCAM, EZR, SLC2A1, CEACAM5, MSN, ADAM9, EGFR, B4GALT1, HSP90AA1, ANXA1, LIN7C, ATP1A1, ITGA3, ANXA2, CTNNA2, TJP1, TFRC, CDH17, AP2A1, OTOF, CA2	1733	180	18224	1.6942232480605246	0.9959310113943803	0.047543800307007555	9.361004632939585
GOTERM_CC_DIRECT	GO:0005832~chaperonin-containing T-complex	5	0.2829654782116582	0.006926411418728688	TCP1, CCT4, CCT8, CCT2, CCT6A	1733	9	18224	5.842149131243188	0.9976184255926355	0.05160329500328631	10.223765015359188
GOTERM_CC_DIRECT	GO:0042555~MCM complex	5	0.2829654782116582	0.006926411418728688	MCM7, MCM2, MCM3, MCM4, MCM6	1733	9	18224	5.842149131243188	0.9976184255926355	0.05160329500328631	10.223765015359188
GOTERM_CC_DIRECT	GO:0016342~catenin complex	5	0.2829654782116582	0.006926411418728688	NECTIN1, CDH1, CDH2, CTNNA1, CTNNB1	1733	9	18224	5.842149131243188	0.9976184255926355	0.05160329500328631	10.223765015359188
GOTERM_CC_DIRECT	GO:0002199~zona pellucida receptor complex	5	0.2829654782116582	0.006926411418728688	HSPA1L, TCP1, CCT4, CCT8, CCT2	1733	9	18224	5.842149131243188	0.9976184255926355	0.05160329500328631	10.223765015359188
GOTERM_CC_DIRECT	GO:0071011~precatalytic spliceosome	8	0.4527447651386531	0.007167689859714267	SNRPD3, SNRPD1, SNRPD2, SNRNP70, PHF5A, SF3B6, SF3B5, SNRPE	1733	25	18224	3.365077899596076	0.9980717694475962	0.05290686943601697	10.561624226242383
GOTERM_CC_DIRECT	GO:0005884~actin filament	14	0.7923033389926429	0.007401770639939914	ACTA1, AKAP13, ACTN3, GNG12, TPM1, FLNA, TPM4, TPM3, CORO1B, CORO1A, CTTN, EZR, RAC2, PLS3	1733	65	18224	2.264956278574282	0.9984290290540722	0.054135260679369246	10.88826748836259
GOTERM_CC_DIRECT	GO:0031089~platelet dense granule lumen	6	0.3395585738539898	0.007420554343354159	LGALS3BP, CLEC3B, FAM3C, APOH, ITIH3, ECM1	1733	14	18224	4.506800758387602	0.9984546522732174	0.05381821523588193	10.914430393796316
GOTERM_CC_DIRECT	GO:0030140~trans-Golgi network transport vesicle	6	0.3395585738539898	0.007420554343354159	TGOLN2, IGF2R, RAB14, SORT1, TMED10, TMED9	1733	14	18224	4.506800758387602	0.9984546522732174	0.05381821523588193	10.914430393796316
GOTERM_CC_DIRECT	GO:0042627~chylomicron	6	0.3395585738539898	0.007420554343354159	APOB, APOA1, APOE, APOC3, APOH, LSR	1733	14	18224	4.506800758387602	0.9984546522732174	0.05381821523588193	10.914430393796316
GOTERM_CC_DIRECT	GO:0005791~rough endoplasmic reticulum	12	0.6791171477079796	0.0074459849372596615	EPHA5, NUCB1, APP, CCL2, PTGDS, SNCA, RAB14, PCSK9, HSPD1, RPN2, HGFAC, CANX	1733	51	18224	2.4743219849971148	0.9984886787543051	0.05355311986192235	10.94983997860366
GOTERM_CC_DIRECT	GO:0030659~cytoplasmic vesicle membrane	22	1.245048104131296	0.007720032899419865	SNX18, YWHAZ, AP1B1, SNCA, ANXA1, YWHAB, SFN, YWHAE, LNPEP, AP1S1, YWHAG, YWHAH, PACSIN2, CLIC4, YWHAQ, SH3KBP1, RAB14, CLIP1, RALA, AHNAK2, RAB10, MYOF	1733	126	18224	1.8361040126764305	0.9988111137908257	0.05502276343932666	11.330590049018753
GOTERM_CC_DIRECT	GO:0000139~Golgi membrane	75	4.244482173174872	0.008192177555030402	COPA, OSBP, SEC31A, VAPA, CLSTN2, AP1B1, VAPB, CLSTN3, PDGFA, GNPNAT1, B3GALT4, PITPNB, CLSTN1, RAB1B, RAB1A, RTN3, B2M, CDC42, AP1S1, XYLT2, COPB1, SLC2A1, CHST14, PDGFC, SERPINA1, PDGFD, STX6, EGFR, KDELR2, DBNL, CTSZ, BSG, ADAM10, FUT11, HLA-A, CORO7, ST6GALNAC1, ARL3, NCAM1, COPG1, F5, RAB14, CTSC, RAB10, MGAT5, EXT1, PROS1, CAV1, GALNT5, COPZ1, PPP6R1, LMAN2, LMAN1, ITM2B, TMED7, NUMA1, STX1…	1733	591	18224	1.3345010705885454	0.9992138182844341	0.05782981290357525	11.982996719657091
GOTERM_CC_DIRECT	GO:0005802~trans-Golgi network	23	1.3016411997736277	0.00921910076964251	TGOLN2, STX6, SCAMP1, CLTB, KIAA0368, BIRC6, CDH1, CORO7, POSTN, LAP3, NUCB1, DPY30, AP2B1, CHID1, ARF1, IGF2R, NCK1, TGFBI, RAB14, VAMP2, CPD, RAB10, DNM2	1733	136	18224	1.7784189267166763	0.9996804369816127	0.06435298303216319	13.386518311198214
GOTERM_CC_DIRECT	GO:0030496~midbody	22	1.245048104131296	0.01005766982153889	GDI1, SEPT2, ERH, GNAI2, CHMP4B, RAN, PDXP, BIRC6, PPP1CC, ANXA2, ARL3, CDC42, HSP90B1, CCDC124, CLIC4, SLC2A1, RHOA, SPG20, RALA, HSPA5, SEPT7, DNM2	1733	129	18224	1.793403919358374	0.9998468916349461	0.0694718852436369	14.517052456151426
GOTERM_CC_DIRECT	GO:0005605~basal lamina	6	0.3395585738539898	0.01027196123874648	LAMA4, LAMA5, ANG, NID1, AGRN, FN1	1733	15	18224	4.206347374495095	0.9998731488471775	0.07035001458633905	14.803730966128626
GOTERM_CC_DIRECT	GO:0005868~cytoplasmic dynein complex	6	0.3395585738539898	0.01027196123874648	DYNC1LI1, DYNC1LI2, DYNLT1, TPR, DYNC1H1, DYNC1I2	1733	15	18224	4.206347374495095	0.9998731488471775	0.07035001458633905	14.803730966128626
GOTERM_CC_DIRECT	GO:0005770~late endosome	21	1.1884550084889642	0.010963869318996015	VPS29, RAB7A, TF, STX7, ZC3HAV1, MAP2K1, LDLR, KIAA0368, LGMN, GNPNAT1, LAMP1, LAMP2, CHID1, ARF1, IGF2R, RAB14, PCSK9, RAP1A, VPS35, SDF4, HSPA8	1733	122	18224	1.8101085013196108	0.9999309180487528	0.07435067520967642	15.723235203612607
GOTERM_CC_DIRECT	GO:0034399~nuclear periphery	7	0.39615166949632147	0.011338794835908364	IPO4, IPO5, RANBP6, AHCTF1, TPR, KPNB1, TNPO1	1733	21	18224	3.5052894787459126	0.9999503097354182	0.0762165647273878	16.217601812410432
GOTERM_CC_DIRECT	GO:0030863~cortical cytoskeleton	7	0.39615166949632147	0.014363081451980012	ACTB, CTTN, EZR, ACTN4, MYH9, FLNA, TPM4	1733	22	18224	3.3459581388029167	0.9999965323102644	0.09496164243165095	20.107286814939496
GOTERM_CC_DIRECT	GO:0030018~Z disc	20	1.1318619128466327	0.015496297318741551	GLRX3, SRI, ACTN4, PDLIM3, FKBP1A, ACTN3, MYL12A, FLNC, FKBP1B, FLNB, FLNA, CTNNB1, MYO18B, KRT19, DES, KRT8, HSPB1, AHNAK2, PPP3CA, PARVA	1733	118	18224	1.782350582413176	0.9999987239123986	0.10135200402795586	21.520752407886377
GOTERM_CC_DIRECT	GO:0043296~apical junction complex	5	0.2829654782116582	0.015541452765767842	TJP1, SHROOM3, NECTIN1, RHOA, CDH1	1733	11	18224	4.779940198289881	0.9999987737751882	0.10088145812068028	21.576587348080302
GOTERM_CC_DIRECT	GO:0010008~endosome membrane	28	1.5846066779852859	0.01624550890305687	VPS29, RAB7A, TF, SNX18, TYRP1, LDLR, GNPNAT1, SNX3, ITM2B, APOB, STX12, MYD88, PLIN3, AP3D1, VPS35, EHD1, EGFR, LAMTOR3, TAB1, LAMP1, TOM1L1, UBA1, RAB35, SORT1, ANTXR2, VPS28, VPS26A, CD14	1733	185	18224	1.5915908984576037	0.999999341483492	0.104466344061249	22.442363442798875
GOTERM_CC_DIRECT	GO:0005902~microvillus	12	0.6791171477079796	0.017086761196643464	EZR, MYO6, PDGFA, CLIC4, ATP6V1E1, VIL1, FSCN1, MSN, CA2, SLC9A3R1, CTSV, TGFB1	1733	57	18224	2.213867039207945	0.9999996868910994	0.10881701151958878	23.465122816722893
GOTERM_CC_DIRECT	GO:0046540~U4/U6 x U5 tri-snRNP complex	7	0.39615166949632147	0.017905740688552788	SNRPB, LSM5, SNRPD2, SART3, SNRPE, SART1, TXNL4A	1733	23	18224	3.2004816979853983	0.9999998482576328	0.11295146990591598	24.448670958453654
GOTERM_CC_DIRECT	GO:0005682~U5 snRNP	6	0.3395585738539898	0.01803904687150507	SNRPD3, SNRPB, SNRPD1, SNRPD2, SNRPE, TXNL4A	1733	17	18224	3.711482977495672	0.9999998651421883	0.11293875254847352	24.607640678380726
GOTERM_CC_DIRECT	GO:0030136~clathrin-coated vesicle	12	0.6791171477079796	0.01933050143785106	SCAMP1, STX6, EPN3, SNX18, LRP1, AAK1, SORT1, SNX3, VAMP2, CLTC, CLINT1, BCAP31	1733	58	18224	2.1756969178422905	0.9999999570267389	0.1197409199005608	26.13160296041994
GOTERM_CC_DIRECT	GO:0036020~endolysosome membrane	5	0.2829654782116582	0.021587448568647326	AP2A2, AP2B1, AP2A1, AP2S1, CLTC	1733	12	18224	4.381611848432391	0.9999999941972837	0.13197034548683517	28.725903499905602
GOTERM_CC_DIRECT	GO:0032587~ruffle membrane	15	0.8488964346349746	0.02180655269751056	PTPRJ, EEF1A1, MYO6, HSP90AA1, PDXP, ITGB1, TPM1, RPS3, EZR, PACSIN2, TIAM1, ARF4, CFL1, DNM2, AKT2	1733	82	18224	1.9236344700434884	0.9999999952235294	0.13231167024907053	28.97316556785282
GOTERM_CC_DIRECT	GO:0030057~desmosome	7	0.39615166949632147	0.022003202218469728	KAZN, B4GALT1, EVPL, DSG2, UBA1, POF1B, DSC1	1733	24	18224	3.0671282939026736	0.9999999959892176	0.13252086549033837	29.19440371326275
GOTERM_CC_DIRECT	GO:0005683~U7 snRNP	4	0.22637238256932654	0.02238053207125661	SNRPD3, SNRPB, SNRPF, SNRPE	1733	7	18224	6.009067677850135	0.9999999971319142	0.1337431977201945	29.617109823801645
GOTERM_CC_DIRECT	GO:0016528~sarcoplasm	4	0.22637238256932654	0.02238053207125661	GSN, FABP3, SPOCK1, FLNC	1733	7	18224	6.009067677850135	0.9999999971319142	0.1337431977201945	29.617109823801645
GOTERM_CC_DIRECT	GO:0016461~unconventional myosin complex	4	0.22637238256932654	0.02238053207125661	MYL6, MYO18B, MYO6, MYL6B	1733	7	18224	6.009067677850135	0.9999999971319142	0.1337431977201945	29.617109823801645
GOTERM_CC_DIRECT	GO:0000243~commitment complex	4	0.22637238256932654	0.02238053207125661	SNRPD3, SNRPD1, PRPF39, SNRNP70	1733	7	18224	6.009067677850135	0.9999999971319142	0.1337431977201945	29.617109823801645
GOTERM_CC_DIRECT	GO:0042788~polysomal ribosome	4	0.22637238256932654	0.02238053207125661	ABCF1, EEF2, RPL7A, LARP4B	1733	7	18224	6.009067677850135	0.9999999971319142	0.1337431977201945	29.617109823801645
GOTERM_CC_DIRECT	GO:0044295~axonal growth cone	6	0.3395585738539898	0.023066708240842653	FLRT3, EPHA4, PARD3, KIF5B, TIAM1, L1CAM	1733	18	18224	3.5052894787459126	0.9999999984418599	0.13666706701967046	30.379758840849213
GOTERM_CC_DIRECT	GO:0014704~intercalated disc	10	0.5659309564233164	0.023784309047483014	ATP1B1, TJP1, DES, YWHAH, DSG2, AKAP6, ATP1A1, CDH2, CTNNA1, ITGB1	1733	45	18224	2.3368596524972753	0.9999999991772153	0.13971500744730725	31.16905963088059
GOTERM_CC_DIRECT	GO:0005903~brush border	12	0.6791171477079796	0.024460071539463307	MYL6, EZR, ACTN4, VIL1, MYH14, ACTN3, CLIC1, MYL12A, MYH9, FLNB, SLC34A3, VCL	1733	60	18224	2.1031736872475477	0.9999999995492371	0.1424834978482844	31.904680833010723
GOTERM_CC_DIRECT	GO:0043259~laminin-10 complex	3	0.1697792869269949	0.025369165591218473	LAMA5, LAMC1, LAMB1	1733	3	18224	10.515868436237739	0.9999999997995123	0.1464666779149334	32.882703357857054
GOTERM_CC_DIRECT	GO:0002189~ribose phosphate diphosphokinase complex	3	0.1697792869269949	0.025369165591218473	PRPS2, PRPS1, PRPSAP2	1733	3	18224	10.515868436237739	0.9999999997995123	0.1464666779149334	32.882703357857054
GOTERM_CC_DIRECT	GO:0005610~laminin-5 complex	3	0.1697792869269949	0.025369165591218473	LAMB3, LAMA3, LAMA5	1733	3	18224	10.515868436237739	0.9999999997995123	0.1464666779149334	32.882703357857054
GOTERM_CC_DIRECT	GO:0055087~Ski complex	3	0.1697792869269949	0.025369165591218473	WDR61, SKIV2L, TTC37	1733	3	18224	10.515868436237739	0.9999999997995123	0.1464666779149334	32.882703357857054
GOTERM_CC_DIRECT	GO:0000793~condensed chromosome	7	0.39615166949632147	0.02668810085781912	HMGB1, HMGB2, MKI67, H2AFY, BANF1, CDK2, TOP3B	1733	25	18224	2.9444431621465665	0.999999999938196	0.15256626174272692	34.27830020337383
GOTERM_CC_DIRECT	GO:0031252~cell leading edge	9	0.5093378607809848	0.027961236818669234	CORO1B, CORO1A, ARF1, AAK1, VIM, ITGB4, PAFAH1B1, MYH9, PHLDB2	1733	39	18224	2.4267388699010164	0.9999999999801832	0.1583062770265261	35.599644355190776
GOTERM_CC_DIRECT	GO:0030122~AP-2 adaptor complex	5	0.2829654782116582	0.02888389741850697	EGFR, AP2A2, AP2B1, AP2A1, AP2S1	1733	13	18224	4.0445647831683615	0.9999999999913177	0.16211395191870248	36.54166409019566
GOTERM_CC_DIRECT	GO:0031092~platelet alpha granule membrane	5	0.2829654782116582	0.02888389741850697	CD9, SNCA, PCDH7, SPARC, APLP2	1733	13	18224	4.0445647831683615	0.9999999999913177	0.16211395191870248	36.54166409019566
GOTERM_CC_DIRECT	GO:0030867~rough endoplasmic reticulum membrane	4	0.22637238256932654	0.033313330143615615	PLOD1, PLOD2, UBA1, PLOD3	1733	8	18224	5.257934218118868	0.9999999999998366	0.1837637897104234	40.887249370224495
GOTERM_CC_DIRECT	GO:0005641~nuclear envelope lumen	4	0.22637238256932654	0.033313330143615615	TUBB, APP, IGF2R, CACYBP	1733	8	18224	5.257934218118868	0.9999999999998366	0.1837637897104234	40.887249370224495
GOTERM_CC_DIRECT	GO:0015630~microtubule cytoskeleton	21	1.1884550084889642	0.03479297507341804	KLK6, VAPA, CKAP5, SRA1, MCM2, S100A14, KARS, EML4, NUCB1, WAPL, SPAG6, CLIC4, TBCA, CLIP1, MAP4, WDR11, NDRG1, CDC42EP4, GAPDH, SEPT7, SPTAN1	1733	137	18224	1.6119214391313321	0.9999999999999568	0.1900462524197878	42.2757223633681
GOTERM_CC_DIRECT	GO:0034361~very-low-density lipoprotein particle	6	0.3395585738539898	0.03562581687503909	APOB, APOA1, APOE, APOC3, APOH, LSR	1733	20	18224	3.154760530871321	0.9999999999999796	0.19301269702720536	43.04376551593738
GOTERM_CC_DIRECT	GO:0015934~large ribosomal subunit	5	0.2829654782116582	0.037469234648982705	RPL17, RPL13A, RPL27A, RPL26, RPL10A	1733	14	18224	3.755667298656335	0.9999999999999961	0.2008709421801106	44.70988804270567
GOTERM_CC_DIRECT	GO:0030126~COPI vesicle coat	5	0.2829654782116582	0.037469234648982705	COPA, TMED7, COPG1, COPB1, COPZ1	1733	14	18224	3.755667298656335	0.9999999999999961	0.2008709421801106	44.70988804270567
GOTERM_CC_DIRECT	GO:0005882~intermediate filament	18	1.0186757215619695	0.038203756277891465	VIM, LMNA, KRT31, KRT10, KRT35, KRT9, KRT19, NME2, DES, KRT17, NME1-NME2, KRT16, KRT7, KRT8, KRT14, CLIP1, KRT2, KRT85	1733	113	18224	1.6750940871883124	0.999999999999998	0.20322285228976056	45.36097125772457
GOTERM_CC_DIRECT	GO:0000785~chromatin	15	0.8488964346349746	0.04088100927161771	HMGN3, UPF1, RAN, CBX3, AHCTF1, SNW1, MCM2, HMGA1, HMGN4, SMC3, WAPL, MCM7, HTRA2, HDAC1, EIF3E	1733	89	18224	1.7723373768940005	0.9999999999999998	0.21479818800873307	47.67388315789559
GOTERM_CC_DIRECT	GO:0005912~adherens junction	10	0.5659309564233164	0.04400637724044925	EPHA5, PTPRK, SHROOM3, NECTIN1, SDCBP, FAM129B, CTNNA1, CTNNA2, CTNNB1, VCL	1733	50	18224	2.1031736872475477	1.0	0.2281744616168968	50.257973168001
GOTERM_CC_DIRECT	GO:0005577~fibrinogen complex	4	0.22637238256932654	0.046506789504254305	FBLN1, SERPINF2, THBS1, FN1	1733	9	18224	4.67371930499455	1.0	0.2383480290131108	52.23884885183436
GOTERM_CC_DIRECT	GO:0000812~Swr1 complex	4	0.22637238256932654	0.046506789504254305	ANP32E, RUVBL2, RUVBL1, EP400	1733	9	18224	4.67371930499455	1.0	0.2383480290131108	52.23884885183436
GOTERM_CC_DIRECT	GO:0016600~flotillin complex	4	0.22637238256932654	0.046506789504254305	CORO1C, CDH1, CTNNA1, CTNNB1	1733	9	18224	4.67371930499455	1.0	0.2383480290131108	52.23884885183436
GOTERM_CC_DIRECT	GO:0016281~eukaryotic translation initiation factor 4F complex	4	0.22637238256932654	0.046506789504254305	EIF4G3, EIF4E, EIF4H, EIF4A1	1733	9	18224	4.67371930499455	1.0	0.2383480290131108	52.23884885183436
GOTERM_CC_DIRECT	GO:0005862~muscle thin filament tropomyosin	3	0.1697792869269949	0.04755392359578928	TPM1, TPM4, TPM3	1733	4	18224	7.886901327178303	1.0	0.2417385321032266	53.04627713101537
GOTERM_CC_DIRECT	GO:0034363~intermediate-density lipoprotein particle	3	0.1697792869269949	0.04755392359578928	APOB, APOE, APOC3	1733	4	18224	7.886901327178303	1.0	0.2417385321032266	53.04627713101537
GOTERM_CC_DIRECT	GO:0097452~GAIT complex	3	0.1697792869269949	0.04755392359578928	RPL13A, EPRS, GAPDH	1733	4	18224	7.886901327178303	1.0	0.2417385321032266	53.04627713101537
GOTERM_CC_DIRECT	GO:0045261~proton-transporting ATP synthase complex, catalytic core F(1)	3	0.1697792869269949	0.04755392359578928	ATP5D, ATP5B, ATP5A1	1733	4	18224	7.886901327178303	1.0	0.2417385321032266	53.04627713101537
GOTERM_CC_DIRECT	GO:0036021~endolysosome lumen	3	0.1697792869269949	0.04755392359578928	CTSL, CTSS, CTSB	1733	4	18224	7.886901327178303	1.0	0.2417385321032266	53.04627713101537
GOTERM_CC_DIRECT	GO:0031838~haptoglobin-hemoglobin complex	3	0.1697792869269949	0.04755392359578928	HP, HBA2, HBB	1733	4	18224	7.886901327178303	1.0	0.2417385321032266	53.04627713101537
GOTERM_CC_DIRECT	GO:0030906~retromer, cargo-selective complex	3	0.1697792869269949	0.04755392359578928	VPS29, VPS35, VPS26A	1733	4	18224	7.886901327178303	1.0	0.2417385321032266	53.04627713101537
GOTERM_CC_DIRECT	GO:0005638~lamin filament	3	0.1697792869269949	0.04755392359578928	LMNB1, LMNB2, LMNA	1733	4	18224	7.886901327178303	1.0	0.2417385321032266	53.04627713101537
GOTERM_CC_DIRECT	GO:0017101~aminoacyl-tRNA synthetase multienzyme complex	3	0.1697792869269949	0.04755392359578928	AIMP1, EPRS, KARS	1733	4	18224	7.886901327178303	1.0	0.2417385321032266	53.04627713101537
GOTERM_CC_DIRECT	GO:0042645~mitochondrial nucleoid	9	0.5093378607809848	0.05935672911571763	TFAM, ATP5B, LRRC59, POLDIP2, TOP1MT, LRPPRC, VDAC1, SOD2, HADHB	1733	45	18224	2.1031736872475477	1.0	0.2919876939394721	61.30636719475897
GOTERM_CC_DIRECT	GO:0000786~nucleosome	15	0.8488964346349746	0.06027779789897607	HIST1H2BB, HIST1H2BD, HIST1H1C, HIST1H2BG, H2AFJ, HIST2H3C, HIST1H2BM, H2AFV, HIST1H4A, H2AFZ, H2AFY, H2AFX, HIST1H2AJ, HIST1H3F, HIST1H4I	1733	94	18224	1.6780641121655964	1.0	0.294295422620546	61.89011543872327
GOTERM_CC_DIRECT	GO:0005916~fascia adherens	4	0.22637238256932654	0.06185964891779868	DES, CDH2, CTNNB1, VCL	1733	10	18224	4.2063473744950945	1.0	0.2993235607517699	62.87346578071171
GOTERM_CC_DIRECT	GO:0022626~cytosolic ribosome	4	0.22637238256932654	0.06185964891779868	METAP1, APOD, RPL13, NAA10	1733	10	18224	4.2063473744950945	1.0	0.2993235607517699	62.87346578071171
GOTERM_CC_DIRECT	GO:0000932~cytoplasmic mRNA processing body	13	0.7357102433503113	0.0638811427763673	CARHSP1, UPF1, CAPRIN1, DDX6, PSMA2, DCPS, EIF4E, PSMA6, PSMC3, PSMC2, PSMA4, AGO2, LSM1	1733	78	18224	1.7526447393729563	1.0	0.3060692422750486	64.095581620866
GOTERM_CC_DIRECT	GO:0005796~Golgi lumen	15	0.8488964346349746	0.06953075618847603	LUM, HSPG2, CSPG4, VTN, MMP14, SDC4, GAS6, TGFB1, SDC1, INS, VCAN, AGRN, GPC1, PROS1, SDF4	1733	96	18224	1.6431044431621464	1.0	0.32723851153660644	67.31454071175169
GOTERM_CC_DIRECT	GO:1990111~spermatoproteasome complex	3	0.1697792869269949	0.0743249927147638	PSMB10, PSMB8, PSMB9	1733	5	18224	6.309521061742642	1.0	0.3443347011245489	69.83225633470734
GOTERM_CC_DIRECT	GO:0097526~spliceosomal tri-snRNP complex	3	0.1697792869269949	0.0743249927147638	SNRPD3, LSM7, SNRPD1	1733	5	18224	6.309521061742642	1.0	0.3443347011245489	69.83225633470734
GOTERM_CC_DIRECT	GO:0031105~septin complex	3	0.1697792869269949	0.0743249927147638	SEPT2, SEPT7, SEPT9	1733	5	18224	6.309521061742642	1.0	0.3443347011245489	69.83225633470734
GOTERM_CC_DIRECT	GO:0030424~axon	29	1.6411997736276174	0.07434021535932715	NRP1, SNCA, PPT1, CANX, TGFB1, TGFB2, ALCAM, APP, MTPN, ZPR1, LSM1, NEFL, TUBB3, CPT1C, PTPRK, STMN2, NECTIN1, GARS, CST3, YWHAE, ANXA3, SEPT11, CTNNA2, EPHA5, EPHA4, CORO1A, MYH14, CA2, ADGRL1	1733	222	18224	1.3736945254544795	1.0	0.34266138485907405	69.83995340707712
GOTERM_CC_DIRECT	GO:0042582~azurophil granule	4	0.22637238256932654	0.0792289724750352	OLFM4, STX7, HEXA, HEXB	1733	11	18224	3.8239521586319043	1.0	0.359516493710781	72.2190451861506
GOTERM_CC_DIRECT	GO:0019897~extrinsic component of plasma membrane	6	0.3395585738539898	0.0825467685564596	EPN3, AAK1, STOML2, MFGE8, PRSS22, ANXA2	1733	25	18224	2.5238084246970574	1.0	0.37006921248534297	73.73234738082711
GOTERM_CC_DIRECT	GO:0035267~NuA4 histone acetyltransferase complex	5	0.2829654782116582	0.08471167231537521	ACTB, RUVBL2, ACTL6A, RUVBL1, EP400	1733	18	18224	2.921074565621594	1.0	0.3761873054637681	74.67783520159581
GOTERM_CC_DIRECT	GO:0016324~apical plasma membrane	36	2.037351443123939	0.08710416032810674	HSP90AB1, TF, ATP1B1, CAV1, SHROOM3, CSPG4, CDH2, SLC7A5, EPCAM, CD9, PTK2, EZR, AKR1A1, SLC2A1, PIP, MSN, FN1, EGFR, HSP90AA1, SLC12A2, PODXL, ARHGEF18, ANXA1, SLC3A2, ATP1A1, PFKM, SLC9A3R1, SLC34A3, TJP1, DSG2, AP2A1, ATP6V1E1, CLDN1, STC1, IGFBP2, SEPT7	1733	291	18224	1.3009321776788956	1.0	0.3830062360883697	75.68563623106175
GOTERM_CC_DIRECT	GO:0031410~cytoplasmic vesicle	30	1.697792869269949	0.08721147877504445	FGFR2, SNX18, TF, CAV1, NRP1, AGFG1, KIAA0368, ESD, PRDX5, UBQLN1, VGF, APOA1, ANG, SCG3, RAB25, MYOF, ARHGDIB, MYO6, ANP32E, CORO7, SOD1, MMP14, GABARAP, AP2A2, PSMC5, TFRC, PRDX6, SORT1, VAMP2, IGFBP2	1733	235	18224	1.3424512897324772	1.0	0.381580898862072	75.7299510043552
GOTERM_CC_DIRECT	GO:0072686~mitotic spindle	8	0.4527447651386531	0.08945279431954423	EML2, CDC42, NUMA1, CAPG, MAP4, RANGAP1, TPR, RPS3	1733	41	18224	2.051876768046388	1.0	0.3877188900777637	76.63836304353873
GOTERM_CC_DIRECT	GO:0005811~lipid particle	11	0.622524052065648	0.09286503629099399	PRPF19, RAB7A, CAV1, VCP, RAB5C, PLIN3, SPG20, EHD1, GAPDH, ANXA2, BCAP31	1733	66	18224	1.7526447393729563	1.0	0.397798496209225	77.9604789070217
GOTERM_CC_DIRECT	GO:0005765~lysosomal membrane	34	1.9241652518392758	0.09301316178647659	HSP90AB1, RAB7A, STX7, SLC44A2, AP1B1, RAB5C, IFITM3, ANPEP, CTSA, LNPEP, ANXA6, AP1S1, COL6A1, AP3D1, WDR11, VPS35, AHNAK, HSPA8, VASN, LAMTOR3, LAMTOR4, MYO6, PSAP, ANXA2, NCSTN, LAMP1, LAMP2, LRP1, UBA1, ATP6V1E1, IGF2R, RAB14, SORT1, CP	1733	274	18224	1.3048887840586973	1.0	0.3964878101602637	78.01625504137746
GOTERM_CC_DIRECT	GO:0005833~hemoglobin complex	4	0.22637238256932654	0.09844281377703391	HBG1, HBA2, HBE1, HBB	1733	12	18224	3.5052894787459126	1.0	0.4130854037757562	79.97196437098538
GOTERM_CC_DIRECT	GO:0034774~secretory granule lumen	4	0.22637238256932654	0.09844281377703391	TF, APOA1, INS, SCG3	1733	12	18224	3.5052894787459126	1.0	0.4130854037757562	79.97196437098538
GOTERM_CC_DIRECT	GO:0031528~microvillus membrane	5	0.2829654782116582	0.09959007457135313	EZR, PODXL, MSN, SLC9A3R1, CTNNB1	1733	19	18224	2.767333799009931	1.0	0.415062588369137	80.3637994631488

## Sheet: sheet 2 - Biological Process
Table S3, sheet 2. Enriched biological process category for 1,776 mapped to 1,767 DAVID identifiers. White cells=Bonferroni-corrected p < 0.05.
Category	Term	Count	%	PValue	Genes	List Total	Pop Hits	Pop Total	Fold Enrichment	Bonferroni	Benjamini	FDR
GOTERM_BP_DIRECT	GO:0006413~translational initiation	94	5.319750990379174	3.847317505583895E-60	ABCF1, RPL18, RPL17, RPL14, RPL13, EIF5, RPL15, EIF5B, RPLP2, RPS2, LARP1, RPS3, RPS3A, RPLP0, RPLP1, EIF1AY, RPL10, EIF1, RPL11, RPL12, EIF2B4, ABCE1, RPL35A, EIF2S3, EIF1B, RPS4X, RPS18, EIF4G3, RPS19, RPS16, RPS14, EIF2S1, RPS15, EIF2S2, EIF4A1, RPS12, RPS13, RPS10, RPS11, RPL27A, RPL35, RPS15A, RPL38, RPS25, EIF3C, RPS26, EIF3D, RPS27, RPL30, EIF3A, RPS28, EIF3B, RPL7, RPL32, RPL31, RPL6, EIF…	1693	137	16792	6.805385852436611	1.920196167036922E-56	1.920196167036922E-56	7.320279815525234E-57
GOTERM_BP_DIRECT	GO:0098609~cell-cell adhesion	121	6.847764572722127	4.712405902057003E-49	CAST, SEPT2, VAPA, RPL14, ZC3HAV1, CHMP4B, VAPB, PDLIM5, EIF5, CAPZA1, RPL15, PDLIM1, RANGAP1, RAB1A, PACSIN2, LRRC59, DBNL, BSG, TWF2, MYO6, LAD1, KIF5B, RAN, OLA1, EIF2S3, EEF2, RSL1D1, SDCBP, RAB10, SEPT7, DBN1, SEPT9, ALDOA, HDLBP, PPME1, HSPA1A, TAGLN2, RPS26, PFN1, PSMB6, DDX3X, RPL6, EIF3E, IDH1, NDRG1, RPL7A, EMD, NUDC, ZC3H15, CKAP5, FSCN1, S100A11, RPL23A, ARFIP1, GLOD4, GCN1, DDX6, TNK…	1693	271	16792	4.4285499440936515	2.3519617857166504E-45	1.1759808928583252E-45	8.966280988590905E-46
GOTERM_BP_DIRECT	GO:0006614~SRP-dependent cotranslational protein targeting to membrane	65	3.6785512167515564	8.190047980127239E-42	RPL18, SRP14, RPL17, RPL14, RPL13, RPL15, RPLP2, RPS2, RPS3, RPS3A, RPLP0, RPLP1, RPL10, RPL11, RPL12, RPL35A, RPS4X, RPS18, RPS19, RPS16, RPS14, RPS15, RPS12, RPS13, RPS10, RPS11, RPL35, RPL27A, RPS15A, RPL38, RPS25, RPS26, RPS27, RPL30, RPS28, RPL32, RPL7, RPL6, RPL31, RPL9, RPL8, RPL3, RPL5, RPS20, RPL7A, RPL10A, RPL4, RPS21, RPS23, RPS24, RPSA, RPL26, RPS9, RPL27, RPL23A, RPL24, RPS6, RPS5, R…	1693	94	16792	6.858528861017205	4.087652946881505E-38	1.362550982293835E-38	1.5583180444580879E-38
GOTERM_BP_DIRECT	GO:0000184~nuclear-transcribed mRNA catabolic process, nonsense-mediated decay	73	4.13129598189021	1.2632538289315463E-41	RPL18, RPL17, RPL14, RPL13, RPL15, RPLP2, PYM1, RPS2, RPS3, RBM8A, RPS3A, RPLP0, RPLP1, RPL10, RPL11, RPL12, RPL35A, MAGOH, RPS4X, EIF4A3, RPS18, RPS19, RPS16, RPS14, RPS15, RPS12, RPS13, RPS10, RPS11, PPP2R2A, RPL35, RPL27A, RPS15A, RPL38, RPS25, RPS26, RPS27, RPL30, RPS28, RPL32, RPL7, RPL6, RPL31, EIF3E, RPL9, RPL8, RPL3, RPL5, RPS20, RPL4, RPL7A, RPL10A, PABPC1, RPS21, RPS23, RPS24, RPSA, UPF…	1693	119	16792	6.084450555177771	6.304899860197348E-38	1.576224965049337E-38	2.403589382054165E-38
GOTERM_BP_DIRECT	GO:0019083~viral transcription	65	3.6785512167515564	5.009203623861105E-35	RPL18, RPL17, RPL14, RPL13, RPL15, RPLP2, RPS2, RPS3, RPS3A, RPLP0, RPLP1, RPL10, RPL11, RPL12, TPR, RPL35A, RPS4X, RPS18, RPS19, RPS16, RPS14, RPS15, RPS12, RPS13, RPS10, RPS11, RPL35, RPL27A, RPS15A, RPL38, RPS25, RPS26, RPS27, RPL30, RPS28, RPL32, RPL7, RPL6, RPL31, RPL9, RPL8, RPL3, RPL5, RPS20, RPL7A, RPL10A, RPL4, RPS21, RPS23, RPS24, RPSA, RPL26, RPS9, RPL27, RPL23A, RPL24, RPS6, RPS5, RPL…	1693	112	16792	5.756265294068012	2.5000935286690776E-31	5.000187057338155E-32	9.530997149672783E-32
GOTERM_BP_DIRECT	GO:0006521~regulation of cellular amino acid metabolic process	38	2.1505376344086025	2.7923439368561395E-26	PSMB10, PSMA7, PSMB5, PSMB4, PSMF1, PSMB7, PSMB6, PSMB1, INS, PSMB3, PSMB2, PSMD1, PSMD2, PSMD3, NQO1, PSMD6, PSMD7, PSMD8, PSMB8, PSMB9, PSMA2, PSMA1, PSMC6, PSMD14, PSMC5, PSMD13, PSMA6, PSMC4, PSME1, PSMD12, PSMA5, PSMC3, PSMD11, PSMA4, PSMC2, PSMA3, PSMC1, PSME3	1693	51	16792	7.390245879804964	1.3936588588848992E-22	2.3227647648081655E-23	5.312984678104969E-23
GOTERM_BP_DIRECT	GO:0006364~rRNA processing	80	4.527447651386531	3.2645830195203124E-26	RPL18, RPL17, RPL14, RPL13, RPL15, RPLP2, SKIV2L2, RPS27L, RPS2, RPS3, SBDS, DKC1, RPS3A, RPLP0, RPLP1, RPP30, RPL10, DDX21, RPL11, RPL12, RPL35A, EMG1, RPS4X, MRTO4, EIF4A3, RPS18, RPS19, RPS16, RPS14, RPS15, RPS12, RPS13, RPS10, RPS11, RPL27A, RPL35, RPS15A, RPL38, RPP14, RPS25, RPS26, RPS27, RPL30, DDX47, RPS28, RPL7, RPL32, RPL31, RPL6, RPL9, RPL8, RPL3, WDR12, NPM3, RPL5, RPS20, RPL4, RPL10A…	1693	214	16792	3.707845940679323	1.629353385042588E-22	2.3276476929179827E-23	6.211512605657455E-23
GOTERM_BP_DIRECT	GO:0006412~translation	81	4.584040747028863	1.4151597918342087E-21	ABCF1, RPL18, RPL17, RPL14, RPL13, RPL15, RPLP2, RPS27L, RPS2, RPS3, WARS, RPS3A, RPLP0, RPLP1, RPL10, RPL11, RPL12, EGFR, RPL35A, DARS, EFTUD2, SARS, RPS4X, RSL1D1, TARS, RPS18, RPS19, RPS16, RPS14, RPS15, HARS, FARSB, RPS12, RPS13, RPS10, RPS11, NACA, PABPC4, RPL27A, RPL35, RPS15A, RPL38, RPS25, RPS26, RPS27, RPL30, RPS28, RPL32, RPL7, RPL6, RPL31, RPL9, RPL8, RPL3, AGO2, RPL5, RPS20, RPL4, RPL…	1693	253	16792	3.1754842655995743	7.063062521044536E-18	8.82882815130567E-19	2.6926204153599332E-18
GOTERM_BP_DIRECT	GO:0038061~NIK/NF-kappaB signaling	39	2.2071307300509337	1.6978553786253436E-21	PSMB10, NFKB2, PSMA7, PSMB5, PSMB4, PSMF1, PSMB7, PSMB6, PSMB1, PSMB3, PSMB2, PSMD1, PSMD2, PSMD3, PSMD6, PPP4C, PSMD7, CUL1, PSMD8, PSMB8, PSMB9, PSMA2, PSMA1, PSMC6, PSMD14, PSMC5, PSMD13, PSMA6, PSMC4, PSME1, PSMD12, PSMA5, PSMC3, PSMD11, PSMA4, PSMC2, PSMA3, PSMC1, PSME3	1693	66	16792	5.860924663051065	8.47399619471909E-18	9.415551327465656E-19	3.2305044852142452E-18
GOTERM_BP_DIRECT	GO:0002479~antigen processing and presentation of exogenous peptide antigen via MHC class I, TAP-dependent	38	2.1505376344086025	2.211437503244276E-21	PSMB10, PSMA7, B2M, PSMB5, PSMB4, PSMF1, PSMB7, PSMB6, PSMB1, PSMB3, PSMB2, PSMD1, PSMD2, PSMD3, PSMD6, PSMD7, PSMD8, HLA-A, PSMB8, PSMB9, PSMA2, PSMA1, PSMC6, PSMD14, PSMC5, PSMD13, PSMA6, PSMC4, PSME1, PSMD12, PSMA5, PSMC3, PSMD11, PSMA4, PSMC2, PSMA3, PSMC1, PSME3	1693	63	16792	5.982579997937352	1.1037284578692181E-17	1.1037284578692183E-18	4.207695698314283E-18
GOTERM_BP_DIRECT	GO:0043488~regulation of mRNA stability	48	2.7164685908319184	1.303013410272224E-20	PSMB10, YWHAZ, CARHSP1, HSPA1A, PSMA7, PSMB5, PSMB4, PSMF1, PSMB7, PSMB6, SET, PSMB1, PSMB3, PSMB2, PSMD1, ANP32A, PSMD2, PSMD3, PABPC1, PSMD6, TNPO1, PSMD7, APEX1, HSPA8, PSMD8, YWHAB, PSMB8, PSMB9, PSMA2, PSMA1, PSMC6, PSMD14, PSMC5, PSMD13, PSMA6, PSMC4, PSME1, PSMD12, PSMA5, PSMC3, PSMD11, PSMA4, PSMC2, PSMA3, PSMC1, KHSRP, HSPB1, PSME3	1693	103	16792	4.622207949351699	6.50333993066867E-17	5.912127209698791E-18	2.4792398217019122E-17
GOTERM_BP_DIRECT	GO:0060071~Wnt signaling pathway, planar cell polarity pathway	45	2.5466893039049237	2.179736000790648E-20	PSMB10, AP2S1, CLTC, PSMA7, PSMB5, PSMB4, PSMF1, PFN1, CDC42, PSMB7, AP2B1, PSMB6, PSMB1, TIAM1, PSMB3, PSMB2, PSMD1, PSMD2, RHOA, PSMD3, PSMD6, PSMD7, PSMD8, PSMB8, PSMB9, PSMA2, PSMA1, AP2A2, PSMC6, PSMD14, PSMC5, PSMD13, PSMA6, PSMC4, PSME1, PSMD12, PSMA5, AP2A1, PSMC3, PSMD11, PSMA4, PSMC2, PSMA3, PSMC1, PSME3	1693	92	16792	4.851434294666016	1.0879062379946125E-16	9.06588531662177E-18	4.147377341901976E-17
GOTERM_BP_DIRECT	GO:0051436~negative regulation of ubiquitin-protein ligase activity involved in mitotic cell cycle	39	2.2071307300509337	5.533634755395938E-20	PSMB10, PSMA7, PSMB5, PSMB4, PSMF1, PSMB7, PSMB6, PSMB1, PSMB3, PSMB2, PSMD1, PSMD2, PSMD3, PSMD6, PSMD7, PSMD8, BUB3, UBE2C, PSMB8, CDK2, PSMB9, PSMA2, PSMA1, PSMC6, PSMD14, PSMC5, PSMD13, PSMA6, PSMC4, PSME1, PSMD12, PSMA5, PSMC3, PSMD11, PSMA4, PSMC2, PSMA3, PSMC1, PSME3	1693	71	16792	5.448183489596766	2.7618371064181127E-16	2.1244900818600866E-17	1.0528830736642327E-16
GOTERM_BP_DIRECT	GO:0002576~platelet degranulation	47	2.659875495189587	9.819861929986787E-20	ALDOA, TF, A2M, PDGFA, FAM3C, CLU, APLP2, TGFB1, TIMP1, AHSG, VCL, TGFB2, CD9, LGALS3BP, APP, APOA1, ALB, SERPINE1, APOH, SERPINA3, SCG3, SERPINA1, ITIH3, CFD, THBS1, QSOX1, FN1, KNG1, ACTN4, PSAP, IGF2, PCDH7, HGF, SPARC, SOD1, ECM1, GAS6, FLNA, A1BG, LAMP2, F5, CLEC3B, SERPINF2, VEGFA, TUBA4A, TMSB4X, PROS1	1693	103	16792	4.525911950406872	4.901093089256406E-16	3.5007807780402896E-17	1.8684222701400702E-16
GOTERM_BP_DIRECT	GO:0051437~positive regulation of ubiquitin-protein ligase activity involved in regulation of mitotic cell cycle transition	39	2.2071307300509337	1.2098508358008078E-18	PSMB10, PSMA7, PSMB5, PSMB4, PSMF1, PSMB7, PSMB6, PSMB1, PSMB3, PSMB2, PSMD1, PSMD2, PSMD3, PSMD6, PSMD7, CUL1, PSMD8, BUB3, UBE2C, PSMB8, PSMB9, PSMA2, PSMA1, PSMC6, PSMD14, PSMC5, PSMD13, PSMA6, PSMC4, PSME1, PSMD12, PSMA5, PSMC3, PSMD11, PSMA4, PSMC2, PSMA3, PSMC1, PSME3	1693	76	16792	5.089750365281189	6.038365521481832E-15	4.0255770143212215E-16	2.301979662519398E-15
GOTERM_BP_DIRECT	GO:0051603~proteolysis involved in cellular protein catabolic process	30	1.697792869269949	1.5885911189090223E-17	PSMB10, SCPEP1, LGMN, IDE, CTSA, PSMA7, PSMB5, PSMB4, PSMB7, PSMB6, PSMB1, PSMB3, PSMB2, HSPA5, CTSZ, CTSS, TINAGL1, CPVL, CTSV, PSMB8, PSMB9, PSMA2, CTSL, PSMA1, PSMA6, PSMA4, PSMA3, CTSC, CTSB, CTSH	1693	48	16792	6.199054932073244	7.92865827447493E-14	4.955411421546831E-15	3.022607696400008E-14
GOTERM_BP_DIRECT	GO:0030198~extracellular matrix organization	63	3.5653650254668934	4.7852280662415266E-17	PXDN, PDGFA, NPNT, PRDX4, VTN, POSTN, NFKB2, CD47, APP, CD44, SERPINE1, TGFBI, LOX, LOXL1, CYR61, BSG, ICAM5, OLFML2A, SPINT1, DDR1, SERPINB5, COL1A2, VCAN, MFAP2, LAMC2, LAMC1, COL1A1, TNF, TNC, LUM, COL3A1, DAG1, ITGB4, CDH1, ITGB1, LAMB3, PTK2, ERO1A, COL7A1, COL6A3, COL6A2, COL6A1, AGRN, LAMB1, THBS1, FN1, SPP1, B4GALT1, COL18A1, COL4A2, FBN1, CCDC80, HSPG2, ITGA3, NID1, NID2, SPARC, COL5A1, …	1693	196	16792	3.1880853936376674	2.388307327861146E-13	1.4048866634477328E-14	9.104839508346328E-14
GOTERM_BP_DIRECT	GO:0031145~anaphase-promoting complex-dependent catabolic process	38	2.1505376344086025	5.405184426065226E-17	PSMB10, PSMA7, PSMB5, PSMB4, PSMF1, PSMB7, PSMB6, PSMB1, PSMB3, PSMB2, PSMD1, PSMD2, PSMD3, PSMD6, PSMD7, PSMD8, BUB3, UBE2C, PSMB8, PSMB9, PSMA2, PSMA1, PSMC6, PSMD14, PSMC5, PSMD13, PSMA6, PSMC4, PSME1, PSMD12, PSMA5, PSMC3, PSMD11, PSMA4, PSMC2, PSMA3, PSMC1, PSME3	1693	79	16792	4.770918226203205	2.697727547049154E-13	1.4987375261384192E-14	1.0284428669037439E-13
GOTERM_BP_DIRECT	GO:0010951~negative regulation of endopeptidase activity	47	2.659875495189587	2.0206570222307514E-16	CAST, A2M, PZP, C3, LXN, SERPINA12, CD109, VTN, SPOCK1, TIMP2, SERPINH1, APLP2, TIMP1, AHSG, PSMF1, APP, SERPINE2, SERPINA7, COL7A1, SERPINE1, COL6A3, SERPINA3, SERPINC1, SERPINA1, ITIH2, SERPINB13, ITIH3, CRIM1, KNG1, SPINT1, BIRC6, SERPINI1, SERPINB9, LCN1, SERPINB6, SERPINB5, SERPINF2, SERPINB7, TFPI, SERPINB2, CSTB, SERPINB1, PEBP1, SLPI, SERPINB4, CSTA, PROS1	1693	121	16792	3.852635792495106	1.1082246231808313E-12	5.828670879282072E-14	4.218847493575595E-13
GOTERM_BP_DIRECT	GO:0000398~mRNA splicing, via spliceosome	65	3.6785512167515564	3.0498012608233556E-15	RALY, SRSF1, SNRPD3, LSM7, SNRPD1, SNRPD2, SKIV2L2, SART3, SART1, YBX1, CTNNBL1, RBM8A, PCBP1, U2AF1, LSM5, SRRM1, EFTUD2, MAGOH, PTBP1, DDX39B, HNRNPR, HNRNPU, EIF4A3, SNRPB, SNRPF, SNRPE, CPSF1, SRSF10, TRA2B, PPIL1, TRA2A, SF3B6, SF3B5, POLR2B, SF3B3, PRPF19, HNRNPA3, SRRT, SF3B1, HNRNPM, HNRNPF, USP39, DHX15, PPIL3, HNRNPC, PABPC1, SNRNP70, PRPF40B, HSPA8, DHX9, SNW1, SF3A2, SF3A1, SF3A3, SRS…	1693	222	16792	2.9040617699802582	1.4961032412941222E-11	7.480682739924305E-13	5.706546346573305E-12
GOTERM_BP_DIRECT	GO:0033209~tumor necrosis factor-mediated signaling pathway	44	2.490096208262592	1.3583419570147347E-14	PSMB10, TNF, TNFRSF12A, PSMA7, PSMB5, PSMB4, PSMF1, PSMB7, PSMB6, PSMB1, PSMB3, KRT8, PSMB2, PSMD1, PYCARD, PSMD2, PSMD3, FAS, PSMD6, PSMD7, PSMD8, PSMB8, PSMB9, PSMA2, PSMA1, PSMC6, PSMD14, TNFRSF10B, PSMC5, PSMD13, PSMA6, TXNDC17, PSMC4, PSME1, PSMD12, PSMA5, PSMC3, PSMD11, PSMA4, PSMC2, PSMA3, PSMC1, PSME3, NGFR	1693	118	16792	3.6984192137114937	6.760170201403071E-11	3.2190916599006414E-12	2.5768276401549883E-11
GOTERM_BP_DIRECT	GO:0022617~extracellular matrix disassembly	34	1.9241652518392758	4.5453195442520736E-14	A2M, MMP9, MMP7, CDH1, MMP3, TIMP2, MMP2, MMP1, TIMP1, LAMB3, CD44, GSN, HTRA1, SPP1, FN1, BSG, CAPNS1, ADAM10, BMP1, FBN1, HSPG2, NID1, CTSS, MMP14, MMP13, CTSV, MMP12, CAPN1, CTSL, MMP10, LAMA3, CAPG, LAMC2, LAMC1	1693	76	16792	4.437218267168216	2.2663193544048E-10	1.030142637858944E-11	8.639755577632968E-11
GOTERM_BP_DIRECT	GO:0007155~cell adhesion	101	5.715902659875495	5.131623589939812E-14	ATP1B1, CASK, VTN, POSTN, L1CAM, EDIL3, CTNNB1, VCL, CD47, AZGP1, APP, CD44, CTGF, TGFBI, COL12A1, SPON2, ADAM9, PTPRK, CLCA2, PTPRF, EFNB1, EFNB2, PTPRS, MFGE8, CTNNA1, CTNNA2, NCAM1, NME2, LAMC2, LAMC1, COL1A1, OLFM4, CCL2, PTK7, ITGB4, EPHB4, PXN, ALCAM, LAMB4, LGALS3BP, LAMB3, MSLN, LAMB1, FN1, SPP1, COL18A1, B4GALT1, RPSA, LPP, LGALS4, PODXL, ITGA3, MCAM, TINAGL1, GAS6, EPHA4, LAMA4, LAMA3, …	1693	459	16792	2.182499514211407	2.55999887954772E-10	1.1130429911077044E-11	9.758860386455126E-11
GOTERM_BP_DIRECT	GO:0002223~stimulatory C-type lectin receptor signaling pathway	40	2.2637238256932655	1.1149218275621335E-13	PSMB10, PSMA7, PSMB5, PSMB4, PSMF1, PSMB7, PSMB6, PSMB1, PAK2, PSMB3, PSMB2, PSMD1, PSMD2, PSMD3, PSMD6, PSMD7, CUL1, PSMD8, TAB1, PSMB8, PSMB9, PSMA2, UBE2N, PSMA1, PSMC6, PSMD14, PSMC5, PSMD13, PSMA6, PSMC4, PSME1, PSMD12, PSMA5, PSMC3, PSMD11, PSMA4, PSMC2, PSMA3, PSMC1, PSME3	1693	105	16792	3.778471577644643	5.563287608367773E-10	2.3180346531148643E-11	2.1208590439414365E-10
GOTERM_BP_DIRECT	GO:0090263~positive regulation of canonical Wnt signaling pathway	43	2.43350311262026	1.3667391888003566E-13	FGFR2, PSMB10, CAV1, PSMA7, PSMB5, PSMB4, PSMF1, PSMB7, PSMB6, PSMB1, PSMB3, PSMB2, PSMD1, PSMD2, PSMD3, VPS35, PSMD6, PSMD7, PSMD8, PSMB8, PSMB9, PSMA2, PSMA1, PSMC6, PSMD14, PSMC5, PSMD13, PSMA6, SFRP1, SULF2, PSMC4, PSME1, PSMD12, PSMA5, PSMC3, PSMD11, PSMA4, PSMC2, PSMA3, PSMC1, NLE1, PSME3, COL1A1	1693	120	16792	3.554124827721992	6.821122555678016E-10	2.728450798628046E-11	2.6003643682770416E-10
GOTERM_BP_DIRECT	GO:0090090~negative regulation of canonical Wnt signaling pathway	50	2.829654782116582	9.80399729647529E-13	IGFBP6, APOE, SOSTDC1, PSMD1, PSMD2, PSMD3, PSMD6, PSMD7, PSMD8, PSMA2, PSMA1, PSME1, PSMA6, PSMA5, PSMA4, PSMA3, PSME3, PSMB10, CAV1, CDH2, PSMA7, SDHAF2, RBX1, PSMB5, PSMF1, PSMB4, PSMB7, PSMB6, PSMB1, PSMB3, PSMB2, PSMB8, PSMB9, DKK3, PSMC6, PSMD14, DKK1, PSMD13, PSMC5, SFRP1, PSMD12, PSMC4, HDAC1, PSMD11, PSMC3, PSMC2, PSMC1, IGFBP1, IGFBP2, IGFBP4	1693	163	16792	3.0424809482568063	4.8933658236549604E-9	1.8820633940208609E-10	1.8654744415869118E-9
GOTERM_BP_DIRECT	GO:0016032~viral process	72	4.074702886247878	3.7515644706816454E-12	DYNC1LI1, COPS6, MMP1, RTN3, PAK2, COPB1, RHOA, RALA, H2AFX, RANBP1, ZYX, TPR, CUL1, ABCE1, RAN, DDB1, HLA-A, MFGE8, RAD50, PDCL3, EIF4G3, KRT19, C1QBP, IPO7, PSMA4, PSMA3, IPO5, EIF4A1, CARM1, DYNC1I2, USP7, PSMB10, NACA, UBE3A, VIM, C14ORF166, PSMA7, RCC1, KARS, RBX1, PSMB5, PSMB4, WAPL, PSMB7, PSMB6, SET, PSMB1, PSMB3, KRT7, KRT8, PSMB2, NPM1, TNPO1, HSPA8, FDPS, YWHAB, SNW1, YWHAE, STAT3, PSM…	1693	299	16792	2.3883984219894234	1.872400889890713E-8	6.934818275183829E-10	7.1380679145249815E-9
GOTERM_BP_DIRECT	GO:0006457~protein folding	51	2.886247877758913	1.503949460707657E-11	HSP90AB1, GRPEL1, PDIA3, VBP1, PDIA6, CCT2, PDIA4, PRKCSH, CANX, BAG5, DNAJB11, BAG2, HSP90AA1, AARS, ERP29, CCT6A, ST13, PDCL3, TBCA, TXNDC5, TXN, PFDN4, TBCC, SIL1, RUVBL2, FKBP2, GANAB, GNAI2, PPIL1, FKBP1A, LMAN1, CALR, FKBP1B, CDC37, ERO1A, DNAJA1, PPIL3, HSPE1, QSOX2, HSPA8, NUDC, TCP1, PPIF, ERP44, HSP90B1, CCT4, PPIA, PPIC, CCT8, HSPA4L, DNAJB1	1693	180	16792	2.8102382358732036	7.50622674017265E-8	2.680795363474431E-9	2.8615665392806022E-8
GOTERM_BP_DIRECT	GO:0050852~T cell receptor signaling pathway	44	2.490096208262592	8.177843646207872E-11	PSMB10, BCAR1, STOML2, PSMA7, PSMB5, PSMB4, PSMF1, PSMB7, PSMB6, PSMB1, PAK2, PSMB3, PSMB2, PSMD1, PSMD2, PSMD3, PSMD6, PSMD7, PAG1, CUL1, PSMD8, PTPRJ, PSMB8, PSMB9, PSMA2, UBE2N, PSMA1, PSMC6, PSMD14, PSMD13, PSMC5, PSMA6, PSMD12, PSMC4, PSME1, PSMA5, PSMD11, PSMC3, PSMA4, PSMC2, NCK1, PSMA3, PSMC1, PSME3	1693	148	16792	2.9487396433645694	4.0815627488921535E-7	1.4074357124194137E-8	1.5559966648481804E-7
GOTERM_BP_DIRECT	GO:0006418~tRNA aminoacylation for protein translation	21	1.1884550084889642	1.979356259787345E-10	YARS, DARS, AIMP1, AIMP2, SARS, AARS, GARS, EPRS, VARS, PPA2, KARS, PPA1, IARS, WARS, TARS, EEF1E1, HARS, FARSB, LARS, FARSA, MARS	1693	40	16792	5.207206142941524	9.878964304377291E-7	3.2929896698341565E-8	3.7661161966795476E-7
GOTERM_BP_DIRECT	GO:0045454~cell redox homeostasis	29	1.6411997736276174	5.73934462211556E-10	GLRX3, GLRX5, GCLC, PDIA3, PRDX4, PRDX5, PDIA6, PRDX2, PDIA4, PRDX3, PRDX1, GPX1, GSR, ERO1A, LTF, QSOX2, QSOX1, APEX1, GLRX, P4HB, IL6, ERP44, TXNDC12, NXN, PRDX6, TXNDC5, TXN, TXNRD1, SH3BGRL3	1693	77	16792	3.735534400625954	2.8645027656537536E-6	9.240344311933768E-8	1.0920234161382325E-6
GOTERM_BP_DIRECT	GO:0000165~MAPK cascade	61	3.45217883418223	8.101350868516266E-10	FGF7, PDGFA, TGFB1, PSMD1, PSMD2, PSMD3, IL1B, PSMD6, FGF1, PSMD7, PSMD8, EGFR, PSMA2, NCAM1, PSMA1, PSMA6, PSME1, PSMA5, PSMA4, PSMA3, PEBP1, PSME3, PPP5C, PSMB10, FGFR2, CSF2, CAV1, CCL2, TNF, PSMA7, RBX1, PSMB5, PSMB4, PSMF1, PTK2, PSMB7, PSMB6, PSMB1, INS, PSMB3, PSMB2, RASA3, NEFL, SCG2, LAMTOR3, MAP2K1, YWHAB, PSMB8, PSMB9, PSMC6, PSMD14, PSMC5, PSMD13, PSMD12, PSMC4, PSMD11, PSMC3, PSMC2, …	1693	262	16792	2.3092662647723223	4.043375962270446E-6	1.263557463104803E-7	1.5414416298931144E-6
GOTERM_BP_DIRECT	GO:0030574~collagen catabolic process	26	1.4714204867006226	8.280413531479101E-10	MMP9, COL3A1, MMP7, MMP3, MMP2, MMP1, COL7A1, COL6A3, COL6A2, COL6A1, COL12A1, KLK6, COL18A1, COL4A2, MRC2, CTSS, MMP14, MMP13, COL5A1, MMP12, CTSL, MMP10, COL1A2, CTSD, COL1A1, CTSB	1693	64	16792	4.029385705847608	4.132745601181931E-6	1.2523496617511398E-7	1.5755117654947526E-6
GOTERM_BP_DIRECT	GO:0000302~response to reactive oxygen species	20	1.1318619128466327	9.968232961573714E-10	P4HB, NUDT2, S100A7, TRA2B, CYCS, PRDX5, PRDX2, PRDX3, SOD1, PRDX1, SOD2, GPX1, GSR, APOD, ERO1A, APOE, PRDX6, TXN, TXNRD1, GSTP1	1693	39	16792	5.086404046829327	4.975132669726712E-6	1.4632778477796649E-7	1.8966527570718483E-6
GOTERM_BP_DIRECT	GO:0006446~regulation of translational initiation	19	1.0752688172043012	1.6110254068351505E-9	EIF5, EIF5B, EIF1B, EIF3C, EIF3D, EIF4G3, EIF3A, EIF3B, EIF3E, EIF4H, EIF4A1, EIF3F, EIF3K, EIF3L, HSPB1, EIF1, EIF3I, EIF3J, EIF3M	1693	36	16792	5.234757498195184	8.040595572800235E-6	2.297321992639212E-7	3.065293341375508E-6
GOTERM_BP_DIRECT	GO:0001731~formation of translation preinitiation complex	15	0.8488964346349746	3.5898810673601164E-9	EIF3C, EIF3D, EIF3A, EIF3B, EIF4H, EIF3E, EIF5, EIF3F, EIF3K, EIF3L, EIF2S3, EIF3I, EIF3J, MCTS1, EIF3M	1693	23	16792	6.468579059554689	1.7916935887818397E-5	4.976969982806168E-7	6.830456011908126E-6
GOTERM_BP_DIRECT	GO:0000209~protein polyubiquitination	46	2.6032823995472554	1.2613117178275882E-8	PSMB10, UBE2V2, PSMA7, RBX1, PRPF19, PSMB5, LNPEP, PSMB4, PSMF1, PSMB7, PSMB6, PSMB1, TPP2, PSMB3, PSMB2, PSMD1, PSMD2, PSMD3, PSMD6, PSMD7, CUL1, PSMD8, LRSAM1, UBE4A, PSMB8, PSMB9, PSMA2, PSMA1, BLMH, PSMC6, PSMD14, PSMD13, PSMC5, PSMA6, HUWE1, PSMD12, PSMC4, PSME1, PSMA5, PSMC3, PSMD11, PSMA4, PSMC2, PSMA3, PSMC1, PSME3	1693	184	16792	2.4796219728292974	6.295008698886662E-5	1.7014058074638072E-6	2.399893866966707E-5
GOTERM_BP_DIRECT	GO:0002181~cytoplasmic translation	15	0.8488964346349746	1.6109658786450577E-8	RPL35A, RPL15, RPL26, RPLP2, RPL29, MRTO4, RPL7, RPL31, RPL6, RPL9, EIF4H, RPLP0, RPL8, RPLP1, EIF3J	1693	25	16792	5.951092734790313	8.040007560461415E-5	2.1158742842253275E-6	3.065179650096894E-5
GOTERM_BP_DIRECT	GO:0043161~proteasome-mediated ubiquitin-dependent protein catabolic process	48	2.7164685908319184	3.789646392973609E-8	PSMB10, RAD23B, UCHL1, PSMA7, CD2AP, RBX1, CTNNB1, PSMB5, PSMB4, PSMF1, PSMB7, PSMB6, PSMB1, PSMB3, PSMB2, PSMD1, PSMD2, PSMD3, PSMD6, PSMD7, BUB3, CUL1, PSMD8, TBL1XR1, DDB1, UBE2C, PSMB8, PSMB9, PSMA2, PSMA1, PSMC6, PSMD14, PSMD13, PSMC5, PSMA6, PSMD12, PSMC4, VCP, PSME1, PSMA5, PSMD11, UBE2K, PSMC3, PSMA4, PSMC2, PSMA3, PSMC1, PSME3	1693	203	16792	2.3452582206070196	1.8912336916321326E-4	4.849764015268931E-6	7.210546701941212E-5
GOTERM_BP_DIRECT	GO:0061621~canonical glycolysis	14	0.7923033389926429	3.1117071257413957E-7	ALDOA, PFKL, ALDOC, HK2, PFKP, HK1, PFKM, PKM, GPI, TPI1, ENO2, PGK1, GAPDH, ENO1	1693	26	16792	5.340724249170793	0.0015518479047230693	3.882557796452968E-5	5.920619481125655E-4
GOTERM_BP_DIRECT	GO:0044267~cellular protein metabolic process	32	1.8109790605546123	4.2116617700614407E-7	USP9X, SNCA, HEXB, IGFBP6, ITM2B, MMP2, MMP1, B2M, APP, APOA1, HIST1H4A, GSN, INS, SAA1, TGFBI, LTF, HIST1H4I, CST3, LYZ, HSPG2, UBE2L6, MFGE8, IGF2, MMP13, HIST2H3C, IGFBP1, HIST1H3F, IGFBP2, CTSH, IGFBP3, IGFBP4, IGFBP5	1693	118	16792	2.6897594281538137	0.002099833091645853	5.126797434484853E-5	8.013486166746908E-4
GOTERM_BP_DIRECT	GO:0048013~ephrin receptor signaling pathway	26	1.4714204867006226	7.074221241351769E-7	AP2S1, MMP9, EFNA3, ARPC4, ITSN1, EPHB4, MMP2, ACTR2, CDC42, PTK2, AP2B1, TIAM1, RHOA, ACTB, ADAM10, EFNB1, EFNB2, MYL12A, EPHA5, NCSTN, ARPC1B, EPHA4, AP2A2, AP2A1, NCK1, SDCBP	1693	86	16792	2.9986126183051964	0.0035245193192171564	8.406182542242124E-5	0.0013460014331223569
GOTERM_BP_DIRECT	GO:0030335~positive regulation of cell migration	42	2.3769100169779285	8.109986191486892E-7	PDGFA, CSF1, BCAR1, TGFB1, PTK2, TIAM1, INS, SEMA7A, PDGFC, HSPA5, PDGFD, LAMB1, FAM83H, FGF1, THBS1, CYR61, AKT2, COL18A1, EGFR, PDCD10, ADAM10, ACTN4, PODXL, VIL1, HGF, MCAM, MMP14, MYADM, CDH13, CORO1A, ITGA6, F3, VEGFA, CEMIP, SDCBP, SEMA4B, LAMC2, CPNE3, COL1A1, TRIP6, CTSH, PLAU	1693	184	16792	2.264002670844141	0.004039514870698202	9.412802897013073E-5	0.0015430734314647587
GOTERM_BP_DIRECT	GO:0038095~Fc-epsilon receptor signaling pathway	41	2.320316921335597	8.741154622586484E-7	PSMB10, PSMA7, PSMB5, PSMB4, PSMF1, PSMB7, PSMB6, PSMB1, PAK2, PSMB3, PSMB2, PSMD1, PSMD2, PSMD3, PPP3CA, PSMD6, PSMD7, CUL1, PSMD8, TAB1, PSMB8, PSMB9, PSMA2, UBE2N, PSMA1, PSMC6, PSMD14, PSMC5, PSMD13, PSMA6, PSMC4, PSME1, PSMD12, PSMA5, PSMC3, PSMD11, PSMA4, PSMC2, PSMA3, PSMC1, PSME3	1693	178	16792	2.2845955255281165	0.004353209374350686	9.914763406593252E-5	0.001663163840992521
GOTERM_BP_DIRECT	GO:0006508~proteolysis	86	4.86700622524052	9.141408136635245E-7	DPP3, METAP1, PDIA3, CNDP2, MMP9, LGMN, IDE, MMP7, ANPEP, MMP3, MMP2, MMP1, LNPEP, HTRA2, TPP1, HTRA1, TPP2, KLK11, LTF, ERAP2, KLK10, CASP1, CFD, PSMD6, PSMD8, CLCA2, CTSZ, CAPNS1, MMP17, CTSS, MMP14, MMP13, MMP12, UBE2N, LAP3, MMP10, CTSL, BLMH, F5, PRCP, CTSD, CTSC, CTSB, CTSH, RNPEP, SRI, PREP, DCD, C3, UBE3A, CPQ, MST1, C1R, NEDD8, CTSA, C1S, PCOLCE, PSMB5, PIP, NRDC, HGFAC, PLAT, CPA4, ACY1…	1693	500	16792	1.7059799173065562	0.004552086590702498	1.0138328007036623E-4	0.0017393187331959936
GOTERM_BP_DIRECT	GO:0006098~pentose-phosphate shunt	9	0.5093378607809848	1.3056722800730001E-6	PGM2, RPE, PGLS, TPI1, G6PD, H6PD, PGD, DERA, TKT	1693	11	16792	8.115126456532245	0.006495427518843799	1.4165550078415468E-4	0.0024842696088822613
GOTERM_BP_DIRECT	GO:0006986~response to unfolded protein	17	0.9620826259196379	1.3687973759582437E-6	HSP90AB1, HSP90AA1, SERPINH1, MANF, HSPA1L, HSPH1, ERP44, HSPA2, HSPA4L, DNAJA1, HSPB1, HSPA4, HSPE1, DNAJB1, HSPD1, THBS1, HSPA8	1693	42	16792	4.014626051247434	0.0068083895558350704	1.4534416798528405E-4	0.0026043746497728115
GOTERM_BP_DIRECT	GO:0043066~negative regulation of apoptotic process	79	4.470854555744199	1.845864920266639E-6	STIL, MMP9, SNCA, PRDX5, PRDX2, PRDX3, CIAPIN1, EPCAM, MYD88, BAG6, CD44, PAK2, RPS3A, TPT1, LTF, CEACAM5, FAS, FAM129B, DDAH2, NQO1, API5, CYR61, EGFR, AVP, DDB1, FLNA, PLAUR, SERPINB9, AMIGO2, NME2, AAMDC, TXNDC5, CFL1, VEGFA, SERPINB2, HSPB1, NGFR, PRNP, CTSH, GSTP1, YWHAZ, GCLC, MYDGF, PRKDC, PPT1, ASNS, MIF, TIMP1, PTK2, DDX3X, ALB, NPM1, TGM2, DNAJA1, GLO1, HSPA5, THBS1, ARHGDIA, ANGPTL4, I…	1693	455	16792	1.7221110844265008	0.009170413232631791	1.919132556212899E-4	0.003512063376154284
GOTERM_BP_DIRECT	GO:0006888~ER to Golgi vesicle-mediated transport	37	2.0939445387662703	2.935746079915701E-6	COPA, DYNC1LI2, SEC31A, VAPA, VAPB, COPZ1, RAB1B, LMAN2, LMAN1, RAB1A, TMED7, COL7A1, INS, COPB1, DYNC2H1, TMED10, SERPINA1, DYNC1H1, SEC23IP, ZW10, CTSZ, TMED9, GAS6, BCAP31, HYOU1, COPG1, F5, VCP, RAB35, ARF4, MCFD2, SPTBN1, CTSC, AREG, PROS1, DYNC1I2, SPTAN1	1693	160	16792	2.2936503248671	0.01454550717433345	2.9898244262571705E-4	0.005585687712095222
GOTERM_BP_DIRECT	GO:0001649~osteoblast differentiation	28	1.5846066779852859	2.947342695887774E-6	TNC, ATP5B, CLTC, TPM4, IARS, SEMA7A, FASN, COL6A1, DDX21, HSPE1, HNRNPC, SPP1, CYR61, DHX9, ERH, RRBP1, MRC2, HNRNPU, FBL, RSL1D1, SFRP1, PSMC2, RPS15, VCAN, COL1A1, RPS11, IGFBP3, IGFBP5	1693	104	16792	2.6703621245853966	0.014602542526784945	2.941609076592133E-4	0.005607751389591353
GOTERM_BP_DIRECT	GO:0098869~cellular oxidant detoxification	22	1.245048104131296	3.091895915235996E-6	PXDN, SELENOW, PRDX4, PRDX5, GSTT1, HP, HBA2, PRDX3, GPX1, GSR, GSTM2, TXNDC17, NXN, ALB, APOE, PRDX6, GPX4, TXN, TXNRD1, GSTO1, HBB, GSTP1	1693	70	16792	3.117239051556831	0.0153132181704696	3.0253611631048116E-4	0.0058827774076619654
GOTERM_BP_DIRECT	GO:0001525~angiogenesis	46	2.6032823995472554	4.27398851568486E-6	FGFR2, CAV1, CCL2, NRP1, S100A7, PDGFA, MYDGF, TNFRSF12A, ATP5B, CSPG4, CXCL8, ANPEP, MMP2, EPHB4, TGFB2, NRCAM, WARS, PTK2, APOD, ANG, CTGF, SERPINE1, TGFBI, ERAP1, FGF1, SCG2, ANGPTL4, FN1, COL18A1, COL4A2, PDCD10, AIMP1, HSPG2, MFGE8, MCAM, MMP14, MYH9, ECM1, NCL, ANXA2, GPI, PDCL3, LAMA5, CLIC4, VEGFA, TNFAIP2	1693	223	16792	2.045966112110272	0.021105614516012228	4.1013745268914104E-4	0.008131792234200574
GOTERM_BP_DIRECT	GO:0035987~endodermal cell differentiation	13	0.7357102433503113	4.319767346868679E-6	COL4A2, LAMB3, LAMA3, COL7A1, MMP9, COL12A1, COL6A1, VTN, MMP14, HSBP1, LAMB1, MMP2, FN1	1693	27	16792	4.775568243967536	0.021329249817901852	4.06709825752527E-4	0.008218888736233332
GOTERM_BP_DIRECT	GO:0051897~positive regulation of protein kinase B signaling	24	1.3582342954159592	5.98957460530846E-6	EGFR, PTPRJ, IL6, TNF, MYDGF, PDGFA, HCLS1, AXL, CHI3L1, IGF2, ITSN1, GAS6, TGFB1, AKR1C3, GPX1, AKR1C2, PTK2, C1QBP, INS, F3, TXN, CPNE1, THBS1, IGFBP5	1693	84	16792	2.833853683233482	0.029451648493696525	5.534404320084452E-4	0.011395730928487335
GOTERM_BP_DIRECT	GO:0007568~aging	37	2.0939445387662703	6.1925618171682695E-6	CCL2, GCLC, ASS1, SNCA, COL3A1, MMP7, NFKB2, TIMP2, CANX, TGFB1, ADA, TIMP1, APOD, HTRA2, CTGF, CACYBP, RPN2, LOXL2, NQO1, APEX1, KRT83, IL6, NUDT1, SLC12A2, EEF2, CTNNA1, SOD1, STAT3, LRP1, KRT16, EIF2S1, KRT14, CTSC, IGFBP1, CARM1, IGFBP2, IGFBP5	1693	165	16792	2.224145769568097	0.030434428003776937	5.617907133271816E-4	0.011781911699115799
GOTERM_BP_DIRECT	GO:0007566~embryo implantation	16	0.9054895302773062	7.442228941875696E-6	BSG, STC2, IGFBP7, MMP9, TRIM28, MST1, CST3, SOD1, MMP2, RPL29, LIF, DDR1, FBLN1, IL1B, STC1, SPP1	1693	42	16792	3.778471577644643	0.03646291584748529	6.630711937027911E-4	0.014159357498699787
GOTERM_BP_DIRECT	GO:0006928~movement of cell or subcellular component	24	1.3582342954159592	9.194745106871084E-6	ACTB, GNA13, MAP2K1, CAPZA1, VIM, CXCL8, TPM1, TPM4, STAT3, TPM3, PLAUR, VCL, CD9, ARPC1B, ACTR2, CORO1A, TUBB, SERPINB5, TXN, HSPB1, MSN, ARHGDIA, ARHGDIB, TUBB4B	1693	86	16792	2.7679501092047967	0.04485410812477475	8.047844749734523E-4	0.017493364905329933
GOTERM_BP_DIRECT	GO:0030855~epithelial cell differentiation	21	1.1884550084889642	1.194730093416631E-5	FGFR2, RPSA, LGALS3, TOLLIP, ALDOC, VIL1, TAGLN2, ANXA4, VDAC1, AKR1C2, ANXA7, CBR1, DNPH1, TAGLN, TPP1, KRT14, VEGFA, PCNA, CTSB, PGK1, AKR1C1	1693	70	16792	2.975546367395157	0.05788632271921901	0.0010275636801493349	0.022729646918973057
GOTERM_BP_DIRECT	GO:0001895~retina homeostasis	15	0.8488964346349746	1.9532662755658363E-5	ACTB, TF, LYZ, CDH3, SOD1, PRDX1, B2M, ZG16B, AZGP1, LCN1, ALB, PIP, KRT1, LTF, HSPB1	1693	40	16792	3.719432959243946	0.0928872012368156	0.001650982608020768	0.037158198150166744
GOTERM_BP_DIRECT	GO:0006886~intracellular protein transport	46	2.6032823995472554	1.959938363274562E-5	VPS29, COPA, SNX18, CLTB, STX7, AP1B1, AP2S1, COPZ1, CTSA, CLTC, AP2B1, CTTN, AP1S1, STX12, COPB1, TBC1D13, NPM1, CHM, TMED10, AP3D1, VPS35, EHD1, TNPO1, KPNB1, SEC23IP, TBC1D9B, STX6, KDELR2, MYO6, TBC1D10B, RAN, ERP29, ARFIP1, BCAP31, AP2A2, COPG1, YWHAH, TOM1L1, AP2A1, IPO7, IPO4, IPO5, SIL1, HGS, NGFR, VPS26A	1693	236	16792	1.9332645889855538	0.09318922895261239	0.0016290297272119059	0.03728510299892962
GOTERM_BP_DIRECT	GO:0043171~peptide catabolic process	11	0.622524052065648	2.1762379227681195E-5	LNPEP, TRHDE, ACY1, CNDP2, TPP1, CPQ, ERAP1, ERAP2, ANPEP, LTA4H, RNPEP	1693	22	16792	4.959243945658595	0.10292626329214716	0.0017790257627571249	0.04139909436573497
GOTERM_BP_DIRECT	GO:0006749~glutathione metabolic process	18	1.0186757215619695	2.231150389571219E-5	ETHE1, GSTT1, CLIC1, SOD1, SOD2, GSTM1, GPX1, GSR, GSTM2, GSTM3, G6PD, CLIC4, EEF1E1, IDH1, EEF1G, GLO1, GSTO1, GSTP1	1693	56	16792	3.188085393637668	0.1053815444323366	0.0017944840851402688	0.042443497287003584
GOTERM_BP_DIRECT	GO:0050900~leukocyte migration	29	1.6411997736276174	2.434267395182838E-5	ATP1B1, CAV1, MMP9, L1CAM, ITGB1, SLC7A5, MMP1, MIF, CD47, APOB, CD44, PROCR, MSN, FN1, B4GALT1, BSG, OLR1, AIMP1, PODXL, SLC3A2, ITGA3, MYH9, GAS6, SLC16A3, ITGA6, PPIA, COL1A2, COL1A1, PROS1	1693	122	16792	2.3576733512147414	0.11440519569154617	0.001926645828457585	0.04630657378965619
GOTERM_BP_DIRECT	GO:0050821~protein stabilization	31	1.7543859649122806	2.859732212766787E-5	USP7, HSP90AB1, ATP1B1, WFS1, CLU, IFI30, HSPA1A, CCT2, CALR, CDC37, ZNF207, PFN1, PFN2, BAG6, STX12, APOA1, PEX19, AAK1, GAPDH, TCP1, HSP90AA1, PDCD10, CCT6A, FLNA, LAMP1, LAMP2, CCT4, PPIB, PHB2, CCT8, HSPD1	1693	136	16792	2.2608317987561235	0.13301298185231392	0.0022276911862546545	0.054398018488843736
GOTERM_BP_DIRECT	GO:0046718~viral entry into host cell	22	1.245048104131296	3.0200600481778236E-5	PVR, RPSA, HAVCR1, LDLR, IDE, EFNB2, NECTIN1, AXL, DAG1, DYNLT1, ANPEP, HSPA1A, ITGB1, GAS6, NCAM1, LAMP1, SLC1A5, TFRC, CD81, CLDN1, CTSB, KPNA3	1693	80	16792	2.7275841701122268	0.1399230982876406	0.0023162897610043975	0.05744695523504095
GOTERM_BP_DIRECT	GO:0010628~positive regulation of gene expression	49	2.77306168647425	3.1131656492213385E-5	CSF2, CAV1, TNF, LDLR, TNC, CSF1, VIM, MST1, HSPA1A, CDH3, CALR, TGFB1, TGFB2, RPS3, FUBP1, CDC42, APOB, EZR, DDX3X, GSN, INS, CTGF, PIP, IL1B, VPS35, ZPR1, MSN, IL1A, FN1, AVP, IL6, PDCD10, ACTA1, MAP2K1, ERP29, ITGA3, STAT3, GAS6, HNRNPU, PPM1F, LCN2, SERPINB9, FBLN1, VEGFA, HGS, CNTN1, DNMT1, AGR2, CTSH	1693	262	16792	1.8549843766203904	0.1439106403649777	0.0023514811716797146	0.059217493725172154
GOTERM_BP_DIRECT	GO:0042026~protein refolding	9	0.5093378607809848	3.511905818125922E-5	HSPA1L, HSP90AA1, HSPA2, FKBP1A, HSPA1A, HSPD1, FKBP1B, HSPA8, B2M	1693	15	16792	5.951092734790313	0.16077992221450998	0.0026127345429274307	0.06679978212045246
GOTERM_BP_DIRECT	GO:0006369~termination of RNA polymerase II transcription	19	1.0752688172043012	4.069007546187496E-5	SRSF1, SNRPD3, MAGOH, DDX39B, SRSF3, SARNP, SRSF2, EIF4A3, SRSF7, SRSF6, RBM8A, SRSF9, U2AF1, SNRPB, SRRM1, SNRPF, SNRPE, CPSF1, SSU72	1693	64	16792	2.9445510927347907	0.18379383153470263	0.002982137193833667	0.0773924998207276
GOTERM_BP_DIRECT	GO:0045429~positive regulation of nitric oxide biosynthetic process	15	0.8488964346349746	4.9364448415694533E-5	HSP90AB1, EGFR, IL6, TNF, HSP90AA1, ASS1, CLU, SOD2, INS, IL1B, PTX3, DDAH2, DDAH1, HBB, DNM2	1693	43	16792	3.459937636505996	0.2183780094884955	0.003564415572643198	0.09388381217954045
GOTERM_BP_DIRECT	GO:0030195~negative regulation of blood coagulation	8	0.4527447651386531	5.223271510144695E-5	KNG1, SERPINE2, APOE, SERPINE1, APOH, TSPAN8, VTN, PROS1	1693	12	16792	6.6123252608781256	0.22948818463916454	0.0037173632865283857	0.09933625938876034
GOTERM_BP_DIRECT	GO:0031581~hemidesmosome assembly	8	0.4527447651386531	5.223271510144695E-5	LAMB3, LAMA3, ITGA6, KRT14, ITGB4, LAMC2, LAMC1, CD151	1693	12	16792	6.6123252608781256	0.22948818463916454	0.0037173632865283857	0.09933625938876034
GOTERM_BP_DIRECT	GO:0042274~ribosomal small subunit biogenesis	9	0.5093378607809848	6.40278359346386E-5	RPS28, RPS19, RPS16, EMG1, RPS15, NAT10, RPS6, RPS7, RPS24	1693	16	16792	5.579149438865919	0.27354094734722745	0.004490915966622433	0.12175529530211726
GOTERM_BP_DIRECT	GO:0050766~positive regulation of phagocytosis	12	0.6791171477079796	6.52209337002065E-5	CD47, TNF, C3, PYCARD, RAP1A, IL1B, LMAN2, CALR, PTX3, GAS6, DNM2, AHSG	1693	29	16792	4.104201886062285	0.2778542537455083	0.0045110209734186	0.12402275577160227
GOTERM_BP_DIRECT	GO:0006094~gluconeogenesis	15	0.8488964346349746	6.573870579934516E-5	ALDOA, RBP4, ALDOC, BPGM, PCK2, GOT2, GPI, TPI1, GOT1, ENO2, PGK1, GAPDH, MDH2, MDH1, ENO1	1693	44	16792	3.3813026902217693	0.27971813586439176	0.00448460802904993	0.12500675699524955
GOTERM_BP_DIRECT	GO:0045899~positive regulation of RNA polymerase II transcriptional preinitiation complex assembly	7	0.39615166949632147	6.661065767921034E-5	PSMC6, PSMC5, PSMC4, PSMC3, PSMC2, PSMC1, CAND1	1693	9	16792	7.71437947102448	0.2828461347014216	0.004482691065303079	0.1266638392716568
GOTERM_BP_DIRECT	GO:0006096~glycolytic process	13	0.7357102433503113	6.967030313667215E-5	ALDOA, PFKL, ALDOC, HK2, HK1, BPGM, PFKM, GPI, TPI1, ENO2, PGK1, GAPDH, ENO1	1693	34	16792	3.7923630172683365	0.2937151104102954	0.004625756036304551	0.13247827089050146
GOTERM_BP_DIRECT	GO:0046686~response to cadmium ion	11	0.622524052065648	8.287108370026615E-5	GPI, GCLC, NUDT1, SORD, DTYMK, PCNA, CYTB, SPARC, PRNP, SOD2, B2M	1693	25	16792	4.364134672179563	0.33875226280851933	0.005427673476880002	0.1575608458774802
GOTERM_BP_DIRECT	GO:0050918~positive chemotaxis	13	0.7357102433503113	9.635999212301757E-5	PTPRJ, HMGB1, CORO1A, HMGB2, NRP1, FGF7, LGALS3, SAA1, VEGFA, MET, HGF, SCG2, MIF	1693	35	16792	3.6840097882035274	0.38180781661166463	0.006226713602398792	0.18318472211673598
GOTERM_BP_DIRECT	GO:0045471~response to ethanol	25	1.414827391058291	9.671926894079648E-5	RBP4, AVP, EEF1B2, CCL2, S100A8, TNC, RPL15, GGH, CYTB, EEF2, SPARC, RPS4X, SOD1, STAT3, GOT2, PSMD14, TJP1, G6PD, OXCT1, ARSA, RPL10A, NQO1, SDF4, CD14, GSTP1	1693	105	16792	2.361544736027902	0.382915441858403	0.006169979546499227	0.1838671283772242
GOTERM_BP_DIRECT	GO:0042060~wound healing	21	1.1884550084889642	9.761987200566023E-5	EGFR, DCBLD2, IL6, S100A8, EPPK1, PDGFA, TNC, COL3A1, PTK7, SPARC, SDC4, CDH3, TPM1, TIMP1, TGFB2, CORO1B, SDC1, INS, SERPINB2, LOX, FN1	1693	80	16792	2.603603071470762	0.385683225161201	0.00614867178081302	0.1855777040653206
GOTERM_BP_DIRECT	GO:0042493~response to drug	53	2.9994340690435766	9.813574780646181E-5	XRCC5, SRP14, SNCA, UQCRFS1, PNP, TGFB1, TGFB2, CTNNB1, B2M, MCM7, APOA1, APOD, RPN2, LOX, HADH, HSP90AA1, MYO6, CST3, BLMH, COL1A1, HMGB2, SORD, ASS1, HMGCS1, CYTB, CDH1, TIMP2, CALR, CDH3, MDK, ADA, OXCT1, THBS1, APEX1, COL18A1, IL6, LGALS1, ANXA1, GGH, ITGA3, ATP1A1, DPYSL2, SOD1, STAT3, SOD2, LCN2, TJP1, SFRP1, HDAC1, FABP3, PARP4, HSPD1, IGFBP2	1693	304	16792	1.729210059999378	0.3872630486942381	0.00610403859816111	0.18655752899592315
GOTERM_BP_DIRECT	GO:0000027~ribosomal large subunit assembly	10	0.5659309564233164	9.988399653047601E-5	RPL6, RPL3, NLE1, RPL10, RPL5, RPL24, RPL11, RPL23A, RPL12, MRTO4	1693	21	16792	4.723089472055804	0.3925867579935248	0.006135985446760417	0.189877984657838
GOTERM_BP_DIRECT	GO:0042542~response to hydrogen peroxide	16	0.9054895302773062	1.0043087924350171E-4	PDCD10, HP, EEF2, HBA2, PRDX3, SOD1, FKBP1B, ADA, SOD2, GPX1, SDC1, COL1A1, AREG, HSPD1, HBB, ADAM9	1693	51	16792	3.111682475707353	0.3942425923708074	0.006094471086603548	0.19091665965108584
GOTERM_BP_DIRECT	GO:0034976~response to endoplasmic reticulum stress	20	1.1318619128466327	1.1956290597837296E-4	P4HB, PDIA3, WFS1, CXCL8, PDIA6, EEF2, PDIA4, UBQLN1, HYOU1, ERP44, HSP90B1, SRPX, TNFRSF10B, ERO1A, UFM1, TXNDC5, EIF2S1, TARDBP, THBS1, AGR2	1693	75	16792	2.6449301043512503	0.44941511607533824	0.007164263315807884	0.2272469961251078
GOTERM_BP_DIRECT	GO:0031100~organ regeneration	15	0.8488964346349746	1.4630200212155424E-4	CCL2, MKI67, AXL, CYTB, CAD, HGF, ANXA3, GAS6, PKM, APOA1, ATIC, IGF2R, GSTP1, PRPS2, PRPS1	1693	47	16792	3.165474858931018	0.518209888057112	0.008655734787067493	0.2780016161905041
GOTERM_BP_DIRECT	GO:0045727~positive regulation of translation	16	0.9054895302773062	1.6223560631648047E-4	ABCF1, IL6, DDX39B, EEF2, RPS27L, PYM1, RPS4X, LARP4B, LARP1, EIF4A3, DDX3X, KRT17, NPM1, PIWIL2, PABPC1, THBS1	1693	53	16792	2.9942604954919814	0.5550456564165756	0.009481629073545439	0.3082342381762082
GOTERM_BP_DIRECT	GO:0006414~translational elongation	9	0.5093378607809848	1.809705085061358E-4	EEF1A1, EEF1B2, EEF1E1, EEF1A2, RPLP1, EEF1G, RPLP2, EEF2, EEF1D	1693	18	16792	4.959243945658595	0.5947720563003761	0.010448583179351822	0.3437709702189262
GOTERM_BP_DIRECT	GO:0075522~IRES-dependent viral translational initiation	6	0.3395585738539898	1.8219339002270663E-4	EIF3D, EIF3A, EIF3B, EIF3F, PTBP1, SSB	1693	7	16792	8.501561049700447	0.5972382393045716	0.01039854652374883	0.3460901386873383
GOTERM_BP_DIRECT	GO:0061024~membrane organization	12	0.6791171477079796	1.8297440789845826E-4	LNPEP, YWHAZ, YWHAG, YWHAH, RAB14, YWHAB, YWHAQ, RALA, SFN, PMP2, RAB10, YWHAE	1693	32	16792	3.719432959243946	0.5988054585080931	0.010324838520370139	0.34757129551619137
GOTERM_BP_DIRECT	GO:0007015~actin filament organization	19	1.0752688172043012	2.142704161484463E-4	ALDOA, PALM2-AKAP2, BCAR1, FSCN1, PDLIM3, CTNNA1, TPM1, TPM4, TPM3, CORO1A, SORBS3, RAC2, ARF1, NCK1, FAT1, TMSB15B, TMOD3, TMSB4X, DBN1	1693	72	16792	2.617378749097592	0.6568330571212118	0.011945364381126367	0.4069052691808239
GOTERM_BP_DIRECT	GO:0008544~epidermis development	21	1.1884550084889642	2.374601712312503E-4	FGF7, S100A7, CRABP2, KRT31, KRT9, LAMB3, EVPL, LAMA3, CST6, COL7A1, PLOD1, KRT17, CASP14, CTGF, KRT16, KRT14, KRT2, LAMC2, KRT85, KRT83, FABP5	1693	85	16792	2.4504499496195407	0.6943468912110814	0.01308370383391766	0.4508490395084941
GOTERM_BP_DIRECT	GO:0006139~nucleobase-containing compound metabolic process	15	0.8488964346349746	2.3852584776992713E-4	NUDT2, ERH, UPP1, AK2, DPYSL2, TPMT, PRPSAP1, PNP, CMPK1, TK1, PRPSAP2, ATIC, REXO2, BPNT1, PRPS2	1693	49	16792	3.036271803464446	0.6959686656067835	0.012998565164497933	0.45286801750521466
GOTERM_BP_DIRECT	GO:0008380~RNA splicing	33	1.8675721561969438	2.399741506488084E-4	SNRPD3, SNRPD1, SNRPD2, SF3B3, DDX47, RBM8A, TARDBP, USP39, U2AF1, DHX15, SRRM1, SNRNP70, ZPR1, ACIN1, HNRNPC, LSM1, LGALS3, EFTUD2, DDX39B, PTBP1, SAP18, SF3A2, SF3A3, SRSF2, EIF4A3, SRSF7, C1QBP, PPP1R8, THRAP3, ZRANB2, SNRPB, KHSRP, SNRPF	1693	166	16792	1.9717475928522121	0.6981589482051784	0.012935764381572734	0.4556118382282315
GOTERM_BP_DIRECT	GO:0000387~spliceosomal snRNP assembly	11	0.622524052065648	2.5085007978521126E-4	CLNS1A, SNRPD3, WDR77, SNRPB, SNRPD1, SNRPD2, SART3, SNRPF, SNRPE, GEMIN4, SART1	1693	28	16792	3.8965488144460383	0.714110471198872	0.01337374249823653	0.4762140787364588
GOTERM_BP_DIRECT	GO:0000060~protein import into nucleus, translocation	11	0.622524052065648	2.5085007978521126E-4	AKR1C3, TNF, RAN, PHB2, IPO4, IPO5, RANBP6, NUTF2, KPNB1, TNPO1, TGFB1	1693	28	16792	3.8965488144460383	0.714110471198872	0.01337374249823653	0.4762140787364588
GOTERM_BP_DIRECT	GO:0006405~RNA export from nucleus	16	0.9054895302773062	2.546033755313501E-4	SRSF1, MAGOH, DDX39B, SRSF3, SARNP, EIF4A3, SRSF2, EIF4E, SRSF7, SRSF6, RBM8A, SRSF9, U2AF1, SRRM1, RANBP1, TPR	1693	55	16792	2.8853782956559093	0.7194174328334579	0.01342909128868619	0.48332299811719714
GOTERM_BP_DIRECT	GO:0008284~positive regulation of cell proliferation	72	4.074702886247878	2.577145974766921E-4	NAMPT, FGF7, MARCKSL1, PDGFA, NAP1L1, PRDX3, TGFB1, IL11, TGFB2, AKR1C3, EPCAM, CD47, AKR1C2, CTGF, TIAM1, WDR77, PDGFC, RAB25, PDGFD, RPRD1B, FGF1, EGFR, AVP, ADAM10, CAPNS1, EFNB2, CST3, RPS4X, CDK2, TNS3, CRKL, CD81, VEGFA, SDCBP, LAMC2, CARM1, CTSH, MCTS1, FGFR2, CSF2, CNBP, GNAI2, CXCL5, MVD, TNC, CSF1, RPS15A, CALR, ITGB1, TIMP1, LIF, PTK2, RAC2, INS, NPM1, THBS1, FGFBP1, FN1, COL18A1, IL6,…	1693	466	16792	1.5324702321348445	0.7237417956665926	0.013449985708663403	0.48921543471063256
GOTERM_BP_DIRECT	GO:0006464~cellular protein modification process	24	1.3582342954159592	2.6215036135932094E-4	PLAT, SEPHS1, TTLL9, UBA7, UBE2L6, PRKDC, NEDD8, MANBA, TTLL12, RABGGTA, UBE2N, QPCT, MSRA, ERO1A, PLOD1, UBA1, PLOD2, TGM3, RPN2, PARP4, LOX, MAN2B1, LOXL2, AKT2	1693	105	16792	2.2670829465867857	0.7297921986307594	0.013538395101183376	0.4976158894178573
GOTERM_BP_DIRECT	GO:0006006~glucose metabolic process	18	1.0186757215619695	2.627931083664754E-4	TNF, SORD, GNPDA1, AIMP1, FBN1, IGF2, BPGM, PGM2, NISCH, G6PD, AKR1A1, APOD, H6PD, INS, GAPDH, FABP5, AKT2, IGFBP5	1693	67	16792	2.66466838871208	0.7306578498150991	0.013432399881152413	0.4988330687015319
GOTERM_BP_DIRECT	GO:0019886~antigen processing and presentation of exogenous peptide antigen via MHC class II	22	1.245048104131296	2.630247359061E-4	RAB7A, DYNC1LI2, SEC31A, AP1B1, AP2S1, LGMN, IFI30, CTSS, CLTC, CANX, CTSV, CTSL, AP1S1, AP2B1, AP2A2, ARF1, AP2A1, DYNC2H1, CTSD, DYNC1H1, DYNC1I2, DNM2	1693	92	16792	2.371812321836719	0.7309691255062172	0.013307892493465423	0.49927170165826595
GOTERM_BP_DIRECT	GO:0000028~ribosomal small subunit assembly	9	0.5093378607809848	2.8505892829357713E-4	RPSA, RPS27, RPS28, RPS19, RPS14, RPS15, RPS10, RPS27L, RPS5	1693	19	16792	4.698231106413405	0.7589936338970786	0.014270250624379921	0.5409894655655556
GOTERM_BP_DIRECT	GO:0009116~nucleoside metabolic process	9	0.5093378607809848	2.8505892829357713E-4	DNPH1, ATIC, UPP1, PRPSAP1, PNP, PRPS2, PRPS1, PRPSAP2, APRT	1693	19	16792	4.698231106413405	0.7589936338970786	0.014270250624379921	0.5409894655655556
GOTERM_BP_DIRECT	GO:0001558~regulation of cell growth	20	1.1318619128466327	2.9633737050936714E-4	CLSTN3, BCAR1, IGFBP7, IGFBP6, CLSTN1, SPOCK1, DDR1, EPB41L1, TFRC, HTRA1, CTGF, H2AFY, OGFR, IGFBP1, IGFBP2, IGFBP3, CRIM1, IGFBP4, IGFBP5, CYR61	1693	80	16792	2.479621972829297	0.7721890143006959	0.014683520114378457	0.562336746344172
GOTERM_BP_DIRECT	GO:0008360~regulation of cell shape	29	1.6411997736276174	3.058482159523234E-4	GNA13, ALDOA, CCL2, SHROOM3, HEXB, ARHGAP18, TPM1, ANXA7, PTK2, EZR, MSN, CDC42EP4, ARHGDIA, FN1, IL6, PALM2-AKAP2, ARHGEF18, VIL1, ANXA1, FBLIM1, MYL12A, SLC9A3R1, MYH9, CORO1A, VEGFA, SH3KBP1, CYFIP1, MYH14, PARVA	1693	140	16792	2.054543920344275	0.782753348985903	0.015002384589423379	0.5803350329646739
GOTERM_BP_DIRECT	GO:0030199~collagen fibril organization	13	0.7357102433503113	3.084126732403369E-4	LUM, COL3A1, SERPINH1, COL5A1, ANXA2, TGFB2, SERPINF2, PLOD3, COL1A2, COL12A1, LOX, COL1A1, LOXL2	1693	39	16792	3.3061626304390628	0.7855170581322614	0.014980048837750504	0.5851874735431584
GOTERM_BP_DIRECT	GO:0055114~oxidation-reduction process	87	4.923599320882852	3.1673516594289946E-4	LDHB, PXDN, CYB5R2, PDIA3, SNCA, PGD, PRDX4, PRDX5, PRDX2, PRDX1, HIBADH, AKR1C3, MTHFD1, GSR, AKR1C2, MSRA, P4HA2, PLOD1, PLOD2, PLOD3, CPOX, GPX4, SPR, LOX, LOXL2, NQO1, LOXL1, IMPDH2, AKR1C1, LDHAL6B, PCBD1, CYCS, CBR3, ALDH16A1, VAT1, ALDH7A1, G6PD, PRDX6, H6PD, TXN, TXNRD1, AKR1D1, ALDH9A1, GLRX3, XDH, ME1, PYCRL, TYRP1, GLRX5, SORD, HSD3B1, GLUD1, UGDH, IFI30, FTH1, ALDH1A1, GPD1L, CBR1, ER…	1693	592	16792	1.457615619163168	0.794246333119642	0.015233034170312632	0.6009336657673336
GOTERM_BP_DIRECT	GO:1904874~positive regulation of telomerase RNA localization to Cajal body	8	0.4527447651386531	3.229544079746531E-4	TCP1, CCT4, DKC1, CCT8, RUVBL2, CCT2, RUVBL1, CCT6A	1693	15	16792	5.289860208702501	0.8005368528497987	0.015381684123825567	0.6126989559264939
GOTERM_BP_DIRECT	GO:0008283~cell proliferation	59	3.338992642897567	3.344832188273793E-4	PTGES3, XRCC5, STIL, COPS2, BCAR1, UCHL1, DTYMK, CSPG4, PRDX1, LARP1, TGFB2, SBDS, MCM7, DKC1, TGFBI, ZPR1, FGF1, IL1A, CUL1, CYR61, EGFR, PDXK, RBBP7, DNPH1, KRT16, CD81, TXN, TXNRD1, CXCL1, GNAI2, CSF1, HDGF, PRKDC, UBE2V2, PDAP1, MIF, HDGFRP3, ANXA7, SRRT, RPS27, WDR12, NRDC, NUDC, LIPA, MKI67, NASP, SRA1, MET, FSCN1, RPL23A, TNFSF9, GAS6, STAT3, LRP1, PPP1R8, LAMA5, PCNA, AREG, IGFBP4	1693	366	16792	1.5988819278352846	0.8116936274858646	0.015775996416864446	0.6345051664732648
GOTERM_BP_DIRECT	GO:0043154~negative regulation of cysteine-type endopeptidase activity involved in apoptotic process	18	1.0186757215619695	3.828575480369995E-4	IL6, AVP, VIL1, SNCA, PRDX5, SFN, PRDX3, HGF, YWHAE, GAS6, GPX1, SERPINB9, GPI, DDX3X, CD44, VEGFA, NGFR, THBS1	1693	69	16792	2.5874316238218755	0.8520983725768775	0.017868690588745517	0.7259535605592782
GOTERM_BP_DIRECT	GO:0042744~hydrogen peroxide catabolic process	9	0.5093378607809848	4.333190942107381E-4	GPX1, PXDN, PRDX6, PRDX5, PRDX2, HBA2, PRDX3, HBB, PRDX1	1693	20	16792	4.463319551092734	0.8850392258621923	0.02001350577495742	0.8212627201142353
GOTERM_BP_DIRECT	GO:0015949~nucleobase-containing small molecule interconversion	10	0.5659309564233164	4.7822967329213504E-4	GSR, NME2, NME1-NME2, DTYMK, TXN, AK2, TXNRD1, GUK1, CMPK1, GLRX	1693	25	16792	3.9673951565268752	0.9081331663931071	0.021863155956851288	0.906014580914094
GOTERM_BP_DIRECT	GO:0045109~intermediate filament organization	8	0.4527447651386531	5.243417417364654E-4	KRT9, DES, KRT17, AGFG1, EPPK1, VIM, KRT2, NEFL	1693	16	16792	4.959243945658595	0.9270277444756341	0.02372930138277307	0.9929624038616525
GOTERM_BP_DIRECT	GO:0007160~cell-matrix adhesion	21	1.1884550084889642	5.287153019216215E-4	LYPD3, EPDR1, NPNT, COL3A1, ITGB4, BCAM, VTN, ITGA3, NID1, NID2, ITGB1, PXN, VCL, CTNNB1, ITGA6, CD44, CTGF, TIAM1, MSLN, ZYX, ADAM9	1693	90	16792	2.314313841307344	0.9286041767766671	0.023709993773364912	1.001205331288535
GOTERM_BP_DIRECT	GO:0071230~cellular response to amino acid stimulus	14	0.7923033389926429	5.580166257643704E-4	EGFR, LAMTOR3, TNF, LAMTOR4, ASS1, COL3A1, MMP2, IPO5, COL1A2, COL6A1, DNMT1, PDGFC, COL1A1, PDGFD	1693	47	16792	2.95444320166895	0.9383226382329293	0.024785315073720504	1.0564132944756333
GOTERM_BP_DIRECT	GO:0051781~positive regulation of cell division	14	0.7923033389926429	5.580166257643704E-4	FGFR2, FGF7, PDGFA, IGF2, MDK, YBX1, TGFB1, TGFB2, VEGFA, IL1B, PDGFC, PDGFD, FGF1, IL1A	1693	47	16792	2.95444320166895	0.9383226382329293	0.024785315073720504	1.0564132944756333
GOTERM_BP_DIRECT	GO:0006107~oxaloacetate metabolic process	7	0.39615166949632147	5.60542280373221E-4	GOT2, GOT1, NIT2, ACLY, PCK2, MDH2, MDH1	1693	12	16792	5.78578460326836	0.9390956647036378	0.024676598294426255	1.0611706299876622
GOTERM_BP_DIRECT	GO:0043248~proteasome assembly	7	0.39615166949632147	5.60542280373221E-4	PSMG4, PSMG1, PSMD13, KIAA0368, PSMD11, POMP, PSMD8	1693	12	16792	5.78578460326836	0.9390956647036378	0.024676598294426255	1.0611706299876622
GOTERM_BP_DIRECT	GO:0005975~carbohydrate metabolic process	33	1.8675721561969438	5.714964978158812E-4	ME1, LDHB, GNPDA1, GANAB, HEXA, HEXB, UGDH, GPD1L, GLO1, MAN2B1, AMY2B, B4GALT5, B4GALT1, LDHAL6B, CS, CHI3L1, SLC3A2, BPGM, FUCA2, MANBA, PGM2, GPI, RPE, AMDHD2, PGLS, CHID1, PYGM, GLA, PYGL, GFPT1, MDH2, MDH1, PYGB	1693	174	16792	1.8810925311118805	0.942337854741306	0.024933059896169896	1.0818015399358782
GOTERM_BP_DIRECT	GO:0007017~microtubule-based process	12	0.6791171477079796	5.836524154931717E-4	TUBB, TUBB2A, VBP1, TUBA4A, TUBB6, PAFAH1B1, TUBA1A, TUBA1B, TUBB3, TUBA1C, EML4, TUBB4B	1693	36	16792	3.3061626304390628	0.9457341210078228	0.025236276461915175	1.10469093209139
GOTERM_BP_DIRECT	GO:0042730~fibrinolysis	9	0.5093378607809848	6.385099235246996E-4	PLAT, SERPINF2, SERPINE1, KRT1, SERPINB2, PROS1, PLAU, ANXA2, PLAUR	1693	21	16792	4.2507805248502235	0.9587383121401865	0.02733950280323183	1.2079243057545708
GOTERM_BP_DIRECT	GO:0045861~negative regulation of proteolysis	9	0.5093378607809848	6.385099235246996E-4	PLAT, KNG1, BAG6, SERPINE2, INS, IDE, CST3, CSTB, CSTA	1693	21	16792	4.2507805248502235	0.9587383121401865	0.02733950280323183	1.2079243057545708
GOTERM_BP_DIRECT	GO:0048025~negative regulation of mRNA splicing, via spliceosome	9	0.5093378607809848	6.385099235246996E-4	C1QBP, SRSF10, SRSF7, SRSF6, SRSF9, TRA2B, PTBP1, SAP18, ACIN1	1693	21	16792	4.2507805248502235	0.9587383121401865	0.02733950280323183	1.2079243057545708
GOTERM_BP_DIRECT	GO:0045740~positive regulation of DNA replication	13	0.7357102433503113	6.556816130077388E-4	EGFR, CSF2, IL6, PDGFA, CST3, CALR, CDC42, INS, NPM1, CACYBP, PCNA, PDGFC, AREG	1693	42	16792	3.0700081568362725	0.962129402556872	0.027826040145785824	1.2402177911238987
GOTERM_BP_DIRECT	GO:0000245~spliceosomal complex assembly	10	0.5659309564233164	6.665277682469661E-4	PRPF19, SF3B1, SNRPD3, DDX39B, USP39, SNRPD1, SNRPD2, SART3, SNRPE, TXNL4A	1693	26	16792	3.8148030351219955	0.9641262422684901	0.02804162658008358	1.2606101732604569
GOTERM_BP_DIRECT	GO:0034332~adherens junction organization	12	0.6791171477079796	7.558020855278656E-4	PVR, CDC42, CDH13, CDH17, ANG, NECTIN1, CDH1, CDH2, CTNNA1, CDH3, CDH4, CDH11	1693	37	16792	3.2168068836704395	0.9770315661947813	0.03147400203342876	1.4283076525574478
GOTERM_BP_DIRECT	GO:0001523~retinoid metabolic process	16	0.9054895302773062	8.465562659078066E-4	RBP4, HSPG2, ADH5, ABCA4, SDC4, AKR1C3, ALDH1A1, APOB, SDC1, APOA1, LRP1, APOE, APOC3, AGRN, GPC1, AKR1C1	1693	61	16792	2.6015705944438525	0.9854031824774802	0.03489714994780224	1.598508368008078
GOTERM_BP_DIRECT	GO:0031175~neuron projection development	22	1.245048104131296	8.569560059692363E-4	FLRT3, HMGB1, PTPRK, IL6, SEPT2, VAPA, WDR5, CDH1, MANF, HDGFRP3, NCAM1, PRMT1, APP, RAB35, MAP2, PHGDH, CNTN1, MAP4, STMN1, AREG, LAMB1, EHD1	1693	100	16792	2.1820673360897813	0.9861421178893193	0.03502926949851948	1.617994286711033
GOTERM_BP_DIRECT	GO:0030334~regulation of cell migration	18	1.0186757215619695	9.071582425654066E-4	GNA13, RTN4, PLXNA1, PLXNA2, JAG2, LMNA, DPYSL3, FLNA, TGFB1, VCL, MMP10, LAMA4, LAMA3, SERPINE2, LAMA5, NCK1, RHOA, AKT2	1693	74	16792	2.4126051627528295	0.9892158915516683	0.036743344125464206	1.7120064505568577
GOTERM_BP_DIRECT	GO:0048678~response to axon injury	10	0.5659309564233164	9.112114677914515E-4	FLRT3, MATN2, APOD, LGALS1, ARF4, CST3, RANGAP1, DPYSL3, SOD1, SOD2	1693	27	16792	3.673514033821181	0.9894320529774606	0.036607631210328395	1.71959308453693
GOTERM_BP_DIRECT	GO:0031069~hair follicle morphogenesis	10	0.5659309564233164	9.112114677914515E-4	FGFR2, CDC42, FGF7, KRT17, SOSTDC1, TGM3, CTSV, CTNNB1, TGFB2, IGFBP5	1693	27	16792	3.673514033821181	0.9894320529774606	0.036607631210328395	1.71959308453693
GOTERM_BP_DIRECT	GO:1904851~positive regulation of establishment of protein localization to telomere	6	0.3395585738539898	9.188231925256143E-4	TCP1, CCT4, DKC1, CCT8, CCT2, CCT6A	1693	9	16792	6.6123252608781256	0.9898263540877134	0.03661335206520533	1.7338388491897616
GOTERM_BP_DIRECT	GO:0022417~protein maturation by protein folding	6	0.3395585738539898	9.188231925256143E-4	ERO1A, WFS1, PRDX4, FKBP1A, CALR, FKBP1B	1693	9	16792	6.6123252608781256	0.9898263540877134	0.03661335206520533	1.7338388491897616
GOTERM_BP_DIRECT	GO:0035308~negative regulation of protein dephosphorylation	6	0.3395585738539898	9.188231925256143E-4	PPP1R8, PTPA, ARPP19, YWHAB, ENSA, YWHAE	1693	9	16792	6.6123252608781256	0.9898263540877134	0.03661335206520533	1.7338388491897616
GOTERM_BP_DIRECT	GO:0034975~protein folding in endoplasmic reticulum	7	0.39615166949632147	9.524590815898158E-4	HSP90B1, ERO1A, PDIA3, VAPA, HSPA5, CALR, CANX	1693	13	16792	5.340724249170793	0.9913999613211045	0.03762851768048814	1.7967668587114405
GOTERM_BP_DIRECT	GO:0010952~positive regulation of peptidase activity	7	0.39615166949632147	9.524590815898158E-4	CAV1, APP, FBLN1, MMP14, CTSH, PCOLCE, FN1	1693	13	16792	5.340724249170793	0.9913999613211045	0.03762851768048814	1.7967668587114405
GOTERM_BP_DIRECT	GO:0009168~purine ribonucleoside monophosphate biosynthetic process	7	0.39615166949632147	9.524590815898158E-4	ADSS, ATIC, ADSL, GMPS, PAICS, ADA, IMPDH2	1693	13	16792	5.340724249170793	0.9913999613211045	0.03762851768048814	1.7967668587114405
GOTERM_BP_DIRECT	GO:0016477~cell migration	32	1.8109790605546123	9.781189194757378E-4	BCAR1, PTK7, CSPG4, CDH2, CD151, SDC4, MDK, ITGB1, RAB1A, TGFB1, TGFB2, TIAM1, ANG, CTGF, FAT1, RHOA, NRDC, THBS1, ADAM9, PTPRK, PTPRF, PODXL, FSCN1, GAS6, COL5A1, TNS3, CORO1B, SDC1, LAMA5, ARF4, SH3KBP1, LAMC1	1693	172	16792	1.8453000728031976	0.9924346795372538	0.03831992362826664	1.8447471250703895
GOTERM_BP_DIRECT	GO:0043410~positive regulation of MAPK cascade	19	1.0752688172043012	9.840858253361616E-4	FGFR2, HMGB1, IL6, PDGFA, PSAP, MYDGF, IGF2, CDH2, TIMP2, IL11, CTNNB1, LIF, SORBS3, INS, FAS, NGFR, NENF, IGFBP3, IGFBP4	1693	81	16792	2.326558888086748	0.9926568740280988	0.038249219449648986	1.8559012114956253
GOTERM_BP_DIRECT	GO:0031124~mRNA 3'-end processing	14	0.7923033389926429	0.0010573308545777556	SRSF1, MAGOH, DDX39B, SRSF3, SARNP, EIF4A3, SRSF2, SRSF7, SRSF6, RBM8A, SRSF9, U2AF1, SRRM1, CPSF1	1693	50	16792	2.7771766095688126	0.9949072132535689	0.04072189637504742	1.9927221670499873
GOTERM_BP_DIRECT	GO:0050690~regulation of defense response to virus by virus	10	0.5659309564233164	0.0012240142305569594	AP2A2, AP2B1, AP1S1, PAK2, AP1B1, ARF1, AP2A1, AP2S1, HLA-A, B2M	1693	28	16792	3.542317104041853	0.9977856510878313	0.046633834883923475	2.303411725439919
GOTERM_BP_DIRECT	GO:0006953~acute-phase response	12	0.6791171477079796	0.001227182889879207	IL6, ASS1, SAA1, SERPINF2, INS, IL1RN, SERPINA3, HP, SERPINA1, STAT3, FN1, AHSG	1693	39	16792	3.051842428097596	0.9978204373652526	0.04639788791416022	2.30930890143759
GOTERM_BP_DIRECT	GO:0030324~lung development	18	1.0186757215619695	0.0012452123025746282	EGFR, FGFR2, HMGB1, RBP4, LIPA, CHI3L1, ITGA3, SPARC, TAB1, MMP14, BAG6, EIF4E, CTGF, LAMA5, VEGFA, LOX, FGF1, RIDA	1693	76	16792	2.3491155532067025	0.9980082213072586	0.04671023245663619	2.342856932772608
GOTERM_BP_DIRECT	GO:0009617~response to bacterium	9	0.5093378607809848	0.0012807043097978195	CD47, SERPINB9, CAV1, CCL2, BAIAP2L1, VIL1, ERAP1, SNX3, FUCA2	1693	23	16792	3.881147435732813	0.9983319363831794	0.047652346418926905	2.408866404092269
GOTERM_BP_DIRECT	GO:0009615~response to virus	23	1.3016411997736277	0.0012911202465916475	TNF, ZC3HAV1, IFITM3, CLU, RPS15A, HMGA1, BANF1, PSMA2, LCN2, AP1S1, APOB, MYD88, NPC2, DDX3X, HNRNPUL1, GTF2F1, CFL1, TPT1, HSPB1, EEF1G, DDX21, STMN1, ENO1	1693	110	16792	2.073865650002685	0.9984165427858731	0.047675633541109264	2.428230360056882
GOTERM_BP_DIRECT	GO:0033138~positive regulation of peptidyl-serine phosphorylation	17	0.9620826259196379	0.001343811952376477	AVP, CAV1, IL6, TNF, PDCD10, HCLS1, SNCA, GAS6, TGFB1, IL11, MIF, LIF, CDC42, PFN2, CD44, TXN, VEGFA	1693	70	16792	2.4087756307484605	0.9987831332308313	0.04921015606814505	2.5261321576994344
GOTERM_BP_DIRECT	GO:0051592~response to calcium ion	15	0.8488964346349746	0.0015116744986124519	EGFR, GDI1, CAV1, IL6, S100A16, SEC31A, CYTB, PCDH15, SPARC, ANXA7, SDC1, RANBP1, PPP3CA, THBS1, ADAM9	1693	58	16792	2.5651261787889283	0.9994741401325189	0.05478875262200644	2.837402546523682
GOTERM_BP_DIRECT	GO:0010839~negative regulation of keratinocyte proliferation	7	0.39615166949632147	0.0015253299592605171	PTPRK, EPPK1, EFNB2, CD109, CASK, SFN, CTSV	1693	14	16792	4.959243945658594	0.9995088366742383	0.054872146120437004	2.8626826355524715
GOTERM_BP_DIRECT	GO:0006417~regulation of translation	14	0.7923033389926429	0.0015640784757268063	METAP1, MAGOH, RPL38, GCN1, DDX6, SARNP, LSM14B, APP, EIF4E, RBM8A, MTPN, RPS14, EIF2B4, AKT2	1693	52	16792	2.6703621245853966	0.9995953252462373	0.055825535073777965	2.9343830854304365
GOTERM_BP_DIRECT	GO:0097421~liver regeneration	10	0.5659309564233164	0.001617973300610672	SRSF1, EGFR, RPS16, SULF2, RPL32, PCNA, RAP1A, VTN, TGFB1, RPS24	1693	29	16792	3.420168238385237	0.9996908996610501	0.057285280503923786	3.0340269703345912
GOTERM_BP_DIRECT	GO:0071803~positive regulation of podosome assembly	6	0.3395585738539898	0.0016853727025069405	CSF2, TNF, FSCN1, ARHGEF5, CAPG, MSN	1693	10	16792	5.951092734790313	0.9997793188268298	0.05918215667117632	3.1585025220375096
GOTERM_BP_DIRECT	GO:0051085~chaperone mediated protein folding requiring cofactor	6	0.3395585738539898	0.0016853727025069405	HSPH1, ERO1A, HSPE1, HSPD1, DNAJB1, HSPA8	1693	10	16792	5.951092734790313	0.9997793188268298	0.05918215667117632	3.1585025220375096
GOTERM_BP_DIRECT	GO:0051384~response to glucocorticoid	16	0.9054895302773062	0.001694837260145251	HMGB1, IL6, TNF, IL1RN, SPARC, MDK, CTSV, ANXA3, SDC1, GOT1, PTGDS, FAS, AREG, HSPD1, IGFBP2, ADAM9	1693	65	16792	2.441473942478077	0.9997895177291256	0.059089504178365115	3.1759698681059767
GOTERM_BP_DIRECT	GO:0071353~cellular response to interleukin-4	9	0.5093378607809848	0.001753106174201751	HSP90AB1, CORO1A, RPLP0, RPL3, FASN, MCM2, HSPA5, TUBA1B, IMPDH2	1693	24	16792	3.7194329592439455	0.9998427119175479	0.06063680201504096	3.2834425163583036
GOTERM_BP_DIRECT	GO:0007179~transforming growth factor beta receptor signaling pathway	20	1.1318619128466327	0.0018177175909185165	PTPRK, PARD3, CCL2, ARHGEF18, USP9X, COL3A1, FKBP1A, NEDD8, TAB1, ITGB1, PXN, TGFB1, TGFB2, PTK2, APOA1, COL1A2, RHOA, ZYX, GDF15, ADAM9	1693	92	16792	2.1561930198515626	0.9998861335031884	0.062370685204747534	3.4024812869513865
GOTERM_BP_DIRECT	GO:0030163~protein catabolic process	12	0.6791171477079796	0.0019168054078216388	LNPEP, LRSAM1, PSMC6, PSMC5, PSMC4, PSMC3, TPP1, PSMC2, PSMC1, CTSD, PPT1, UCHL3	1693	41	16792	2.902972065751372	0.9999306230825707	0.06521274683657452	3.584769037826274
GOTERM_BP_DIRECT	GO:0007052~mitotic spindle organization	10	0.5659309564233164	0.002107390698111068	STIL, SBDS, RAN, MAP4, CLASP1, STMN1, RCC1, SMC1A, DYNC1H1, SMC3	1693	30	16792	3.3061626304390628	0.9999732529219761	0.0709846036741425	3.9344650026763683
GOTERM_BP_DIRECT	GO:0046688~response to copper ion	7	0.39615166949632147	0.002326913660066314	ATP5D, SORD, CYTB, SOD1, LOXL2, PRNP, IL1A	1693	15	16792	4.628627682614688	0.9999910795041771	0.07757034425731191	4.335768079582969
GOTERM_BP_DIRECT	GO:0009165~nucleotide biosynthetic process	7	0.39615166949632147	0.002326913660066314	DCTD, DHFR, PRPSAP1, PRPS2, PRPS1, PRPSAP2, TK1	1693	15	16792	4.628627682614688	0.9999910795041771	0.07757034425731191	4.335768079582969
GOTERM_BP_DIRECT	GO:0048026~positive regulation of mRNA splicing, via spliceosome	7	0.39615166949632147	0.002326913660066314	PRPF19, EIF4A3, TRA2B, THRAP3, SNW1, SNRNP70, HSPA8	1693	15	16792	4.628627682614688	0.9999910795041771	0.07757034425731191	4.335768079582969
GOTERM_BP_DIRECT	GO:0043277~apoptotic cell clearance	7	0.39615166949632147	0.002326913660066314	HMGB1, LRP1, TXNDC5, AXL, TGM2, PDIA6, GAS6	1693	15	16792	4.628627682614688	0.9999910795041771	0.07757034425731191	4.335768079582969
GOTERM_BP_DIRECT	GO:0010467~gene expression	13	0.7357102433503113	0.002340670621309371	PTBP1, HNRNPR, POLR2B, HNRNPU, HNRNPA3, HNRNPM, HNRNPH2, GTF2F1, PCBP1, HNRNPF, HNRNPC, FAS, HNRNPH1	1693	48	16792	2.6862571372317383	0.999991672777879	0.07749449483121851	4.360863791666015
GOTERM_BP_DIRECT	GO:0000375~RNA splicing, via transesterification reactions	9	0.5093378607809848	0.0023530480569589826	SF3B1, SRSF10, TRA2B, KHSRP, SRRM1, LSM1, SF3B3, SF3A3, TXNL4A	1693	25	16792	3.570655640874188	0.9999921727689012	0.07737607269314706	4.383437616100805
GOTERM_BP_DIRECT	GO:0051496~positive regulation of stress fiber assembly	12	0.6791171477079796	0.0023643009479111	PPM1F, PFN1, PFN2, SORBS3, APOA1, SFRP1, SERPINF2, CTGF, ARHGEF5, RHOA, SDC4, TPM1	1693	42	16792	2.833853683233482	0.9999926012367516	0.07722393634304214	4.403956127829456
GOTERM_BP_DIRECT	GO:0009725~response to hormone	12	0.6791171477079796	0.0023643009479111	MMS19, ME1, GCLC, SORD, ANG, HCLS1, OXCT1, UQCRFS1, MMP14, TIMP2, ACAT1, TIMP1	1693	42	16792	2.833853683233482	0.9999926012367516	0.07722393634304214	4.403956127829456
GOTERM_BP_DIRECT	GO:0006541~glutamine metabolic process	8	0.4527447651386531	0.002475728939702319	NIT2, GLUD1, GFPT1, PHGDH, GGH, CAD, ASNS, GMPS	1693	20	16792	3.9673951565268752	0.9999957631222214	0.08019396161278747	4.606908781072305
GOTERM_BP_DIRECT	GO:0030036~actin cytoskeleton organization	25	1.414827391058291	0.0024985916905973437	CXCL1, PDGFA, CDC42, PFN1, PFN2, NISCH, RAC2, PACSIN2, TMSB15B, RHOA, PAFAH1B1, CAP1, RAN, ARHGEF18, FSCN1, ARHGEF5, SLC9A3R1, FLNB, CORO1C, CORO1B, CORO1A, CFL1, TMOD3, SDCBP, TMSB4X	1693	130	16792	1.907401517560998	0.9999962210956134	0.08038407663190583	4.648500021476365
GOTERM_BP_DIRECT	GO:0048208~COPII vesicle coating	15	0.8488964346349746	0.0025197501316976956	CTSZ, SEC31A, PPP6R1, RAB1B, LMAN1, RAB1A, F5, COL7A1, SEC16A, MCFD2, TMED10, SERPINA1, CTSC, AREG, SEC23IP	1693	61	16792	2.438972432291112	0.9999966007096004	0.08051936209673594	4.6869755241030875
GOTERM_BP_DIRECT	GO:0043567~regulation of insulin-like growth factor receptor signaling pathway	5	0.2829654782116582	0.002799165752295462	IGFBP6, IGFBP1, IGFBP2, IGFBP3, IGFBP4	1693	7	16792	7.084634208083706	0.9999991603039854	0.08848798431998883	5.193700256759226
GOTERM_BP_DIRECT	GO:0042178~xenobiotic catabolic process	5	0.2829654782116582	0.002799165752295462	GSTM1, GSTM2, GSTM3, GSTO1, CRYZ	1693	7	16792	7.084634208083706	0.9999991603039854	0.08848798431998883	5.193700256759226
GOTERM_BP_DIRECT	GO:0051683~establishment of Golgi localization	5	0.2829654782116582	0.002799165752295462	CDC42, YWHAZ, PDCD10, COPG1, SLC9A3R1	1693	7	16792	7.084634208083706	0.9999991603039854	0.08848798431998883	5.193700256759226
GOTERM_BP_DIRECT	GO:0006048~UDP-N-acetylglucosamine biosynthetic process	6	0.3395585738539898	0.002834527039771152	AMDHD2, UAP1, GNPDA1, GNPNAT1, GFPT1, NAGK	1693	11	16792	5.410084304354831	0.9999992965103187	0.08899359065146617	5.257646271152316
GOTERM_BP_DIRECT	GO:0060445~branching involved in salivary gland morphogenesis	6	0.3395585738539898	0.002834527039771152	FGFR2, IL6, FGF7, LAMA5, DAG1, TGM2	1693	11	16792	5.410084304354831	0.9999992965103187	0.08899359065146617	5.257646271152316
GOTERM_BP_DIRECT	GO:0043086~negative regulation of catalytic activity	17	0.9620826259196379	0.0028638798690946952	PPME1, ANP32E, RNH1, ARPP19, ENSA, ANXA5, PRPSAP1, ANXA4, HNRNPR, ANXA3, ANXA2, TIMP1, PRPSAP2, SET, PPP1R8, CAND1, NQO1	1693	75	16792	2.248190588698563	0.9999993926321403	0.08931335865544676	5.310695776130359
GOTERM_BP_DIRECT	GO:0050731~positive regulation of peptidyl-tyrosine phosphorylation	18	1.0186757215619695	0.002958268342891735	IL6, NRP1, FGF7, HCLS1, CSPG4, IGF2, VTN, HGF, TGFB1, MIF, IL11, LIF, PAK2, CD44, INS, VEGFA, CD81, CNTN1	1693	82	16792	2.177229049313529	0.9999996213295228	0.09155131834092634	5.481093814137283
GOTERM_BP_DIRECT	GO:0006979~response to oxidative stress	22	1.245048104131296	0.0029791764791196806	EGFR, PXDN, GCLC, NUDT1, STC2, ATOX1, PRDX5, PDLIM1, PRDX2, OXSR1, PRDX3, MMP14, RPS3, PSMB5, GPX1, MSRA, APP, APOE, GPX4, KRT1, IDH1, PRNP	1693	110	16792	1.9836975782634378	0.9999996589588482	0.09160199279927272	5.518799621087222
GOTERM_BP_DIRECT	GO:0043524~negative regulation of neuron apoptotic process	25	1.414827391058291	0.0030738293734779145	HSP90AB1, NRP1, GCLC, CCL2, WFS1, GABRB2, LGMN, SNCA, PPT1, UBE2V2, ITSN1, MDK, SET, APOE, NEFL, MSH2, AARS, AXL, SOD1, SOD2, GPI, CORO1A, LRP1, HDAC1, HSPD1	1693	132	16792	1.8785014945676493	0.9999997876668603	0.09379913381807825	5.689318763683538
GOTERM_BP_DIRECT	GO:0009611~response to wounding	15	0.8488964346349746	0.0034586572529562835	KLK6, NRP1, FGF7, CCL2, AIMP1, PDGFA, TNC, ITGB4, MDK, TGFB1, TGFB2, SULF2, CTGF, FABP5, FN1	1693	63	16792	2.361544736027902	0.9999999690866994	0.10429183925293661	6.379596223364626
GOTERM_BP_DIRECT	GO:0006898~receptor-mediated endocytosis	32	1.8109790605546123	0.00348496116934876	LDLR, HP, VTN, PPT1, CLTC, CALR, HSPH1, CTTN, APOB, AP1S1, LGALS3BP, APOA1, SAA1, APOE, ALB, CAP1, LOXL2, HBB, EGFR, DBNL, HSP90AA1, OLR1, HBA2, SPARC, TINAGL1, HYOU1, HSP90B1, LRP1, HPX, IGF2R, CD14, DNM2	1693	186	16792	1.7064065189362905	0.999999972902369	0.10441427980787343	6.426603158630007
GOTERM_BP_DIRECT	GO:0043434~response to peptide hormone	12	0.6791171477079796	0.0035121056305541243	BSG, STC2, GNAI2, CTGF, ANXA1, DAG1, COL1A1, AREG, SPARC, NEFL, EIF2B4, TIMP1	1693	44	16792	2.7050421521774153	0.9999999763469359	0.10455889286387565	6.475088760598268
GOTERM_BP_DIRECT	GO:0010977~negative regulation of neuron projection development	12	0.6791171477079796	0.0035121056305541243	BAG5, LRP1, PTPRG, STMN2, LGALS1, VIM, DPYSL3, PAFAH1B1, SPOCK1, NGFR, PRKCSH, B2M	1693	44	16792	2.7050421521774153	0.9999999763469359	0.10455889286387565	6.475088760598268
GOTERM_BP_DIRECT	GO:0010811~positive regulation of cell-substrate adhesion	11	0.622524052065648	0.0035492773403741564	PPM1F, ITGA6, FBLN2, NPNT, CCDC80, NID1, VTN, ITGA3, EDIL3, AGR2, CYR61	1693	38	16792	2.871141231697081	0.9999999803650467	0.10498268612622264	6.541446480345037
GOTERM_BP_DIRECT	GO:2001237~negative regulation of extrinsic apoptotic signaling pathway	11	0.622524052065648	0.0035492773403741564	CTTN, NRP1, GCLC, ITGA6, LGALS3, LMNA, BIRC6, PSME3, THBS1, GSTP1, SCG2	1693	38	16792	2.871141231697081	0.9999999803650467	0.10498268612622264	6.541446480345037
GOTERM_BP_DIRECT	GO:0006334~nucleosome assembly	23	1.3016411997736277	0.0036285154095881634	HIST1H2BB, HMGB2, HIST1H2BD, HIST1H1C, ANP32B, HIST1H2BG, NASP, ANP32E, NAP1L1, MCM2, SART3, NAP1L4, HIST2H3C, HIST1H2BM, SET, HIST1H4A, NPM1, ANP32A, H2AFY, H2AFX, HIST3H2BB, HIST1H3F, HIST1H4I	1693	119	16792	1.9170186680697088	0.9999999867974543	0.10657112266809698	6.682750824243033
GOTERM_BP_DIRECT	GO:0006397~mRNA processing	31	1.7543859649122806	0.0036869527055859823	SRSF1, SF3B3, DDX47, RBM8A, TARDBP, USP39, U2AF1, LSM5, DHX15, SRRM1, PTBP2, SNRNP70, ZPR1, ACIN1, LSM1, LGALS3, EFTUD2, PTBP1, SAP18, SF3A2, HNRNPR, SF3A1, SF3A3, SRSF2, SRSF7, C1QBP, PPP1R8, SRSF9, THRAP3, ZRANB2, KHSRP	1693	179	16792	1.7177269532448762	0.9999999901479615	0.10756350551920868	6.786831674978123
GOTERM_BP_DIRECT	GO:0061041~regulation of wound healing	4	0.22637238256932654	0.003777381279639499	SRSF6, TNFRSF12A, VIL1, PLAU	1693	4	16792	9.91848789131719	0.9999999937370042	0.10941882681690063	6.94767444092983
GOTERM_BP_DIRECT	GO:1903553~positive regulation of extracellular exosome assembly	4	0.22637238256932654	0.003777381279639499	SDC1, SDCBP, PDCD6IP, SDC4	1693	4	16792	9.91848789131719	0.9999999937370042	0.10941882681690063	6.94767444092983
GOTERM_BP_DIRECT	GO:0007229~integrin-mediated signaling pathway	20	1.1318619128466327	0.004322866733346466	ADAM10, BCAR1, COL3A1, ITGB4, ITGA3, MYH9, ITGB1, CD47, PTK2, NME2, FBLN1, APOA1, ITGA6, NME1-NME2, CTGF, LAMA5, CDH17, SEMA7A, ZYX, ADAM9	1693	99	16792	2.003734927538826	0.9999999995929953	0.12352111222492468	7.912350789025946
GOTERM_BP_DIRECT	GO:0017148~negative regulation of translation	14	0.7923033389926429	0.004399260687078093	EPRS, ILF3, CALR, FXR2, CAPRIN1, RPS3, EIF4A3, EIF4E, DDX3X, ANG, RPL13A, RIDA, GAPDH, IGFBP5	1693	58	16792	2.394117766869666	0.9999999997224858	0.12485399044869927	8.046692593718596
GOTERM_BP_DIRECT	GO:0036499~PERK-mediated unfolded protein response	6	0.3395585738539898	0.004458801867997904	CCL2, EIF2S1, CXCL8, ASNS, IGFBP1, HSPA5	1693	12	16792	4.959243945658594	0.9999999997941021	0.1257241039662873	8.151269346883783
GOTERM_BP_DIRECT	GO:1901687~glutathione derivative biosynthetic process	8	0.4527447651386531	0.004551180630757049	GSTM1, GSTM2, GSTM3, AKR1A1, ESD, GSTT1, GSTO1, GSTP1	1693	22	16792	3.6067228695698867	0.9999999998704286	0.12744368506193393	8.313298260157541
GOTERM_BP_DIRECT	GO:0048010~vascular endothelial growth factor receptor signaling pathway	16	0.9054895302773062	0.004833880758635232	ACTB, NRP1, HSP90AA1, CCL2, BCAR1, AXL, PXN, NCKAP1, CDC42, PTK2, PAK2, NCK1, VEGFA, RHOA, HSPB1, CYFIP1	1693	72	16792	2.204108420292709	0.9999999999686058	0.13407307128945356	8.807462996379156
GOTERM_BP_DIRECT	GO:0000059~protein import into nucleus, docking	5	0.2829654782116582	0.0051529597202402515	IPO4, IPO5, RANBP6, KPNB1, TNPO1	1693	8	16792	6.199054932073243	0.9999999999936648	0.14150416704773106	9.362186933249482
GOTERM_BP_DIRECT	GO:0006610~ribosomal protein import into nucleus	5	0.2829654782116582	0.0051529597202402515	IPO4, IPO5, RANBP6, KPNB1, TNPO1	1693	8	16792	6.199054932073243	0.9999999999936648	0.14150416704773106	9.362186933249482
GOTERM_BP_DIRECT	GO:0075713~establishment of integrated proviral latency	5	0.2829654782116582	0.0051529597202402515	XRCC5, PPIA, XRCC6, BANF1, HMGA1	1693	8	16792	6.199054932073243	0.9999999999936648	0.14150416704773106	9.362186933249482
GOTERM_BP_DIRECT	GO:1904871~positive regulation of protein localization to Cajal body	5	0.2829654782116582	0.0051529597202402515	TCP1, CCT4, CCT8, CCT2, CCT6A	1693	8	16792	6.199054932073243	0.9999999999936648	0.14150416704773106	9.362186933249482
GOTERM_BP_DIRECT	GO:1901215~negative regulation of neuron death	11	0.622524052065648	0.005286428266053916	IL6, CHGA, HTRA2, APOE, CHMP4B, PSMC1, SNCA, STAT3, CTNNB1, TIGAR, PPP5C	1693	40	16792	2.7275841701122268	0.999999999996757	0.14411135738208847	9.593274511285744
GOTERM_BP_DIRECT	GO:0001503~ossification	17	0.9620826259196379	0.005591241114122028	EGFR, TWSG1, BMP1, MMP9, IGF2, SPARC, RPL38, ECM1, AHSG, CLEC3B, CTGF, LTF, SORT1, STC1, EXT1, SPP1, CDH11	1693	80	16792	2.1076786769049027	0.9999999999992976	0.15096106843880164	10.118936428891667
GOTERM_BP_DIRECT	GO:0030433~ER-associated ubiquitin-dependent protein catabolic process	14	0.7923033389926429	0.005962590050680072	KIAA0368, UBE4A, WFS1, MAN1B1, UBQLN1, PSMC6, HSP90B1, PSMC5, VCP, PSMC4, PSMC3, PSMC2, PSMC1, HSPA5	1693	60	16792	2.314313841307344	0.9999999999998911	0.15931394704488955	10.755429846879705
GOTERM_BP_DIRECT	GO:0032956~regulation of actin cytoskeleton organization	12	0.6791171477079796	0.0060261637449312054	EPHA5, CORO1A, TWF2, EZR, LRP1, PDGFA, FSCN1, ARHGEF5, RHOA, ARHGAP18, SH3BGRL3, TGFB2	1693	47	16792	2.532379887144814	0.9999999999999208	0.16002153970136146	10.863966354152776
GOTERM_BP_DIRECT	GO:0071549~cellular response to dexamethasone stimulus	9	0.5093378607809848	0.006489768926954196	EGFR, IL6, EIF4E, CCL2, ASS1, RPL32, CBX3, TGFB1, HNRNPU	1693	29	16792	3.0781514145467135	0.9999999999999923	0.17035601408545098	11.651685670247314
GOTERM_BP_DIRECT	GO:0001937~negative regulation of endothelial cell proliferation	9	0.5093378607809848	0.006489768926954196	XDH, CAV1, AIMP1, APOE, APOH, ATP5A1, SPARC, THBS1, SCG2	1693	29	16792	3.0781514145467135	0.9999999999999923	0.17035601408545098	11.651685670247314
GOTERM_BP_DIRECT	GO:0048146~positive regulation of fibroblast proliferation	13	0.7357102433503113	0.006551379447581179	EGFR, S100A6, PDGFA, PRKDC, GAS6, TGFB1, ANXA2, MIF, WAPL, FBLN1, PDGFC, PDGFD, FN1	1693	54	16792	2.387784121983768	0.9999999999999943	0.17093778265619175	11.755871276581342
GOTERM_BP_DIRECT	GO:0051170~nuclear import	7	0.39615166949632147	0.00662668116496273	SNRPD3, SNRPB, SNRPD1, SNRPD2, SNRPF, SNRPE, GEMIN4	1693	18	16792	3.85718973551224	0.9999999999999961	0.1718363736501236	11.883051111348642
GOTERM_BP_DIRECT	GO:0043069~negative regulation of programmed cell death	6	0.3395585738539898	0.006650266109638735	DCPS, AMIGO2, PSMC5, ALB, WFS1, TIGAR	1693	13	16792	4.577763642146395	0.9999999999999966	0.17150857396028452	11.922848863097247
GOTERM_BP_DIRECT	GO:0009408~response to heat	12	0.6791171477079796	0.007121850889863671	IL6, HSP90AA1, CCL2, GCLC, HSPA2, IGFBP7, DNAJA1, CYTB, HSPD1, SOD1, CD14, EIF2B4	1693	48	16792	2.479621972829297	0.9999999999999997	0.18160189510998193	12.715045809891057
GOTERM_BP_DIRECT	GO:0001666~response to hypoxia	29	1.6411997736276174	0.0073488055807990164	ATP1B1, CAV1, CCL2, AHCY, CYTB, POSTN, PDLIM1, MMP2, TGFB1, ADA, TGFB2, PKM, PLOD1, PLOD2, ANG, LOXL2, THBS1, CASP1, ANGPTL4, PLAT, ACTN4, CST3, MMP14, SOD2, HSP90B1, VEGFA, ADSL, HSPD1, PLAU	1693	172	16792	1.672303190977898	0.9999999999999999	0.1858910007854122	13.093887445854113
GOTERM_BP_DIRECT	GO:1901998~toxin transport	10	0.5659309564233164	0.007987536633155101	TCP1, NRP1, CCT4, CCT8, COPZ1, DNAJA1, CCT2, ANTXR2, HSPA5, CASP1	1693	36	16792	2.755135525365886	1.0	0.19937764152846915	14.151738215463084
GOTERM_BP_DIRECT	GO:0045739~positive regulation of DNA repair	9	0.5093378607809848	0.008083361009946836	UBE2N, EGFR, TRIM28, PCNA, H2AFX, UBE2V2, APEX1, RPS3, TIGAR	1693	30	16792	2.9755463673951565	1.0	0.20052585519706878	14.309383851068148
GOTERM_BP_DIRECT	GO:0002474~antigen processing and presentation of peptide antigen via MHC class I	9	0.5093378607809848	0.008083361009946836	SEC31A, PDIA3, HLA-A, ERAP1, ERAP2, CALR, CANX, BCAP31, B2M	1693	30	16792	2.9755463673951565	1.0	0.20052585519706878	14.309383851068148
GOTERM_BP_DIRECT	GO:0051017~actin filament bundle assembly	9	0.5093378607809848	0.008083361009946836	CDC42, CORO1B, EZR, ACTN4, BAIAP2L1, FSCN1, PCDH15, DPYSL3, PLS3	1693	30	16792	2.9755463673951565	1.0	0.20052585519706878	14.309383851068148
GOTERM_BP_DIRECT	GO:0021762~substantia nigra development	12	0.6791171477079796	0.008366928627279842	ACTB, CDC42, G6PD, YWHAH, GLUD1, SEC16A, UCHL1, RHOA, YWHAQ, HSPA5, BASP1, YWHAE	1693	49	16792	2.4290174427715563	1.0	0.20579383548317187	14.774290415675306
GOTERM_BP_DIRECT	GO:0048012~hepatocyte growth factor receptor signaling pathway	5	0.2829654782116582	0.008540268942460457	NRP1, BCAR1, MET, MST1, HGF	1693	9	16792	5.510271050731772	1.0	0.20857564041879706	15.057302338364554
GOTERM_BP_DIRECT	GO:0006511~ubiquitin-dependent protein catabolic process	30	1.697792869269949	0.008681520653390791	USP7, UBE3A, TOLLIP, UBE2G1, USP9X, UCHL1, NEDD8, PSMA7, PSMF1, BAG6, PSMD3, RANBP1, CUL1, UBE4A, UBE2C, PSMA2, UBE2N, PSMA1, PSMC6, PSMD14, PSMD13, PSMA6, VCP, UBE2K, PSMD11, PSMA4, PSMC2, PSMA3, UCHL3, TCEB1	1693	182	16792	1.6349155864808556	1.0	0.2106254784423235	15.287264689146085
GOTERM_BP_DIRECT	GO:0075525~viral translational termination-reinitiation	4	0.22637238256932654	0.00873477692243859	EIF3D, EIF3A, EIF3B, EIF3L	1693	5	16792	7.9347903130537505	1.0	0.2107603971468308	15.373814397747164
GOTERM_BP_DIRECT	GO:0010757~negative regulation of plasminogen activation	4	0.22637238256932654	0.00873477692243859	SERPINE2, SERPINF2, SERPINE1, THBS1	1693	5	16792	7.9347903130537505	1.0	0.2107603971468308	15.373814397747164
GOTERM_BP_DIRECT	GO:0014012~peripheral nervous system axon regeneration	4	0.22637238256932654	0.00873477692243859	APOA1, APOD, TNC, NEFL	1693	5	16792	7.9347903130537505	1.0	0.2107603971468308	15.373814397747164
GOTERM_BP_DIRECT	GO:0006167~AMP biosynthetic process	4	0.22637238256932654	0.00873477692243859	ADSS, ADSL, PRPS2, PRPS1	1693	5	16792	7.9347903130537505	1.0	0.2107603971468308	15.373814397747164
GOTERM_BP_DIRECT	GO:0032355~response to estradiol	18	1.0186757215619695	0.00883773472238228	ASS1, ANXA1, CST3, EEF2, POSTN, CALR, STAT3, TGFB1, CTNNB1, GPI, CTGF, TFPI, PCNA, COL1A1, AREG, IGFBP2, NQO1, GSTP1	1693	91	16792	1.9618987037770264	1.0	0.21195494413584703	15.54089932445618
GOTERM_BP_DIRECT	GO:0016601~Rac protein signal transduction	7	0.39615166949632147	0.00887243301342662	CDH13, DBNL, NISCH, HACD3, TIAM1, CYFIP1, NCKAP1	1693	19	16792	3.6541797494326484	1.0	0.21168741169113647	15.597138947362787
GOTERM_BP_DIRECT	GO:1990138~neuron projection extension	7	0.39615166949632147	0.00887243301342662	ALCAM, FLRT3, DDR1, PLXNA1, TIAM1, CPNE1, POSTN	1693	19	16792	3.6541797494326484	1.0	0.21168741169113647	15.597138947362787
GOTERM_BP_DIRECT	GO:0007411~axon guidance	27	1.5280135823429541	0.009009700737014441	NRP1, EFNA3, L1CAM, NEO1, CDH4, TGFB2, PTK2, EZR, SPON2, GPC1, TUBB3, MATN2, FLRT3, FLRT2, KIF5B, EFNB1, EFNB2, NECTIN1, NTN4, DPYSL2, NCAM1, EPHA5, TENM2, SPTBN1, NGFR, EXT1, SPTAN1	1693	159	16792	1.6842715287142394	1.0	0.21358639421335823	15.819277347643945
GOTERM_BP_DIRECT	GO:0030307~positive regulation of cell growth	17	0.9620826259196379	0.009039311187163855	EGFR, AVP, ADAM10, S100A8, SFN, MMP14, TGFB2, CDC42, DDX3X, DNPH1, KRT17, SFRP1, INS, MTPN, SDCBP, AKAP6, IGFBP1	1693	84	16792	2.007313025623717	1.0	0.21320707326091304	15.867122831366288
GOTERM_BP_DIRECT	GO:0000413~protein peptidyl-prolyl isomerization	11	0.622524052065648	0.009060657961050576	PPIF, PPIB, PPIA, PPIL1, PTPA, PPIC, FKBP3, PPIL3, FKBP1A, FKBP1B, FKBP2	1693	43	16792	2.537287600104397	1.0	0.21265912796595698	15.901599627111517
GOTERM_BP_DIRECT	GO:1902176~negative regulation of oxidative stress-induced intrinsic apoptotic signaling pathway	6	0.3395585738539898	0.009497452859427002	BAG5, GPX1, HTRA2, INS, HSPB1, SOD2	1693	14	16792	4.2507805248502235	1.0	0.22070291305430323	16.604127070303466
GOTERM_BP_DIRECT	GO:0035729~cellular response to hepatocyte growth factor stimulus	6	0.3395585738539898	0.009497452859427002	IL6, NRP1, GCLC, BCAR1, VIL1, HGF	1693	14	16792	4.2507805248502235	1.0	0.22070291305430323	16.604127070303466
GOTERM_BP_DIRECT	GO:0045721~negative regulation of gluconeogenesis	6	0.3395585738539898	0.009497452859427002	PGP, IL6, C1QTNF3, SERPINA12, INS, MST1	1693	14	16792	4.2507805248502235	1.0	0.22070291305430323	16.604127070303466
GOTERM_BP_DIRECT	GO:0061077~chaperone-mediated protein folding	10	0.5659309564233164	0.009632457504679205	PPIB, PEX19, CLU, FKBP3, FKBP1A, PDIA4, CALR, FKBP1B, CANX, FKBP2	1693	37	16792	2.6806724030586997	1.0	0.22245011803100723	16.820137076261787
GOTERM_BP_DIRECT	GO:0007162~negative regulation of cell adhesion	10	0.5659309564233164	0.009632457504679205	KNG1, CDH13, LPXN, FBLN1, ADAM10, PODXL, TNC, TGFBI, ARHGDIA, ARHGDIB	1693	37	16792	2.6806724030586997	1.0	0.22245011803100723	16.820137076261787
GOTERM_BP_DIRECT	GO:0042273~ribosomal large subunit biogenesis	8	0.4527447651386531	0.009811771612836835	RPL35A, RPL14, RPL7, RPL26, NLE1, WDR12, RPL5, RPL11	1693	25	16792	3.1739161252215	1.0	0.2250729791278232	17.106223541896924
GOTERM_BP_DIRECT	GO:0042327~positive regulation of phosphorylation	8	0.4527447651386531	0.009811771612836835	EGFR, ITGA6, ANG, SDCBP, AREG, THBS1, ITSN1, MIF	1693	25	16792	3.1739161252215	1.0	0.2250729791278232	17.106223541896924
GOTERM_BP_DIRECT	GO:0008152~metabolic process	28	1.5846066779852859	0.009893435556391545	ECH1, BCAT2, ATP6AP2, CNDP2, MAN1B1, ACSS2, ACSF3, ACAT1, HADHB, L3HYPDH, GSTM1, GSTM2, GSTM3, OXCT1, GALNS, FASN, GSTO1, FAHD2A, LYZ, TKT, ISOC1, ISOC2, SULF2, ARSA, FLAD1, PRNP, UGP2, GSTP1	1693	168	16792	1.6530813152195314	1.0	0.2256984763343911	17.236204986007696
GOTERM_BP_DIRECT	GO:0006406~mRNA export from nucleus	19	1.0752688172043012	0.010558386694902775	SRSF1, UPF1, SRSF10, AGFG1, MAGOH, DDX39B, SRSF3, SARNP, SRSF2, EIF4A3, EIF4E, SRSF7, SRSF6, RBM8A, SRSF9, U2AF1, SRRM1, TPR, CPSF1	1693	100	16792	1.8845126993502659	1.0	0.23789987039428173	18.28741852097302
GOTERM_BP_DIRECT	GO:0010501~RNA secondary structure unwinding	11	0.622524052065648	0.010692585117172543	EIF4A3, DDX47, DDX17, DDX3X, DDX39B, DDX24, EIF4A1, AGO2, DDX21, DDX42, DDX6	1693	44	16792	2.4796219728292974	1.0	0.2394741571597243	18.49803142707368
GOTERM_BP_DIRECT	GO:0042157~lipoprotein metabolic process	10	0.5659309564233164	0.011520341003937113	APOB, SDC1, APOA1, BMP1, LRP1, APOE, ALB, APOC3, HSPG2, PCSK9	1693	38	16792	2.610128392451892	1.0	0.25439727930037837	19.78579665789445
GOTERM_BP_DIRECT	GO:0046697~decidualization	7	0.39615166949632147	0.011613877616416435	LIF, BSG, STC2, STC1, CTSB, CTSV, SPP1	1693	20	16792	3.4714707619610157	1.0	0.255070059264183	19.930096033793067
GOTERM_BP_DIRECT	GO:0048545~response to steroid hormone	7	0.39615166949632147	0.011613877616416435	HMGB2, ACTA1, IDH1, LOX, CA2, RBBP7, SPP1	1693	20	16792	3.4714707619610157	1.0	0.255070059264183	19.930096033793067
GOTERM_BP_DIRECT	GO:1900026~positive regulation of substrate adhesion-dependent cell spreading	9	0.5093378607809848	0.012125603080986449	CDC42, OLFM4, CRKL, APOA1, C1QBP, CALR, MYADM, FLNA, DNM2	1693	32	16792	2.7895747194329594	1.0	0.26359410931267024	20.715194064093367
GOTERM_BP_DIRECT	GO:0006027~glycosaminoglycan catabolic process	8	0.4527447651386531	0.012283567027637906	GNS, NAGLU, SDC1, HSPG2, AGRN, SDC4, FUCA1, GPC1	1693	26	16792	3.051842428097596	1.0	0.2654040481326235	20.95606812985189
GOTERM_BP_DIRECT	GO:0050999~regulation of nitric-oxide synthase activity	8	0.4527447651386531	0.012283567027637906	EGFR, CAV1, HSP90AA1, IL1B, SPR, DDAH2, DDAH1, DNM2	1693	26	16792	3.051842428097596	1.0	0.2654040481326235	20.95606812985189
GOTERM_BP_DIRECT	GO:0071363~cellular response to growth factor stimulus	11	0.622524052065648	0.012538112155693499	PFN1, TWF2, HTRA2, SFRP1, DTYMK, CPNE3, SPARC, THBS1, EMD, GAS6, CTNNB1	1693	45	16792	2.4245192623219793	1.0	0.26896954334125855	21.342757462871496
GOTERM_BP_DIRECT	GO:1903543~positive regulation of exosomal secretion	6	0.3395585738539898	0.013082722459571584	RAB7A, SDC1, SDCBP, HGS, PDCD6IP, SDC4	1693	15	16792	3.9673951565268752	1.0	0.2777471327410238	22.164084888505275
GOTERM_BP_DIRECT	GO:0006268~DNA unwinding involved in DNA replication	5	0.2829654782116582	0.013110199769313149	MCM7, MCM2, HMGA1, MCM4, MCM6	1693	10	16792	4.959243945658594	1.0	0.2770835621432598	22.20530737309019
GOTERM_BP_DIRECT	GO:0008347~glial cell migration	5	0.2829654782116582	0.013110199769313149	MATN2, EPHA4, CSPG4, VCAN, TGFB2	1693	10	16792	4.959243945658594	1.0	0.2770835621432598	22.20530737309019
GOTERM_BP_DIRECT	GO:0006605~protein targeting	10	0.5659309564233164	0.013671443435582945	YWHAZ, YWHAG, AKAP12, YWHAB, YWHAQ, AKAP6, RPL11, YWHAE, CDC37, GABARAP	1693	39	16792	2.5432020234146635	1.0	0.28594031084909044	23.042793686313278
GOTERM_BP_DIRECT	GO:0071364~cellular response to epidermal growth factor stimulus	9	0.5093378607809848	0.014626962097511242	EGFR, EEF1A1, MCM7, VIL1, CAD, ZPR1, COL1A1, GSTP1, PTPN12	1693	33	16792	2.705042152177415	1.0	0.30144622583225467	24.448998508558617
GOTERM_BP_DIRECT	GO:0007584~response to nutrient	15	0.8488964346349746	0.014879937557043291	AHCY, GCLC, ASS1, GNAI2, COX4I1, ENSA, AKR1C3, PKM, APOA1, OXCT1, ARSA, SERPINC1, ADSL, IGFBP2, NQO1	1693	74	16792	2.010504302294025	1.0	0.3045683556683285	24.81719778070891
GOTERM_BP_DIRECT	GO:0001889~liver development	15	0.8488964346349746	0.014879937557043291	ASS1, GNPNAT1, DDX39B, HMGCS1, ASNS, CAD, HGF, PRKCSH, ACAT1, LSR, ADA, SOD2, PKM, IGF2R, PCSK9	1693	74	16792	2.010504302294025	1.0	0.3045683556683285	24.81719778070891
GOTERM_BP_DIRECT	GO:0031954~positive regulation of protein autophosphorylation	7	0.39615166949632147	0.014901693283571264	TOM1L1, PDGFA, INS, VEGFA, PDGFC, PDGFD, RAD50	1693	21	16792	3.3061626304390628	1.0	0.3037178694131851	24.8487831633488
GOTERM_BP_DIRECT	GO:0051291~protein heterooligomerization	14	0.7923033389926429	0.01515301675787909	PCBD1, IDE, CLDN1, YWHAB, HBA2, CAB39, HBE1, PRKCSH, CTNNA1, HBB, SEPT7, SEPT11, PPP5C, SEPT9	1693	67	16792	2.0725198578871735	1.0	0.30676242364544415	25.21274911748562
GOTERM_BP_DIRECT	GO:0051289~protein homotetramerization	13	0.7357102433503113	0.015249206714998876	ALDOA, SHMT1, PFKL, PCBD1, IDE, CDA, APIP, NAXE, CRYZ, IMPDH2, DCTPP1, TK1, SOD2	1693	60	16792	2.1490057097853907	1.0	0.3071640269047635	25.35160871717941
GOTERM_BP_DIRECT	GO:0050679~positive regulation of epithelial cell proliferation	13	0.7357102433503113	0.015249206714998876	FGFR2, EGFR, IL6, FGF7, TGFB1, NME2, NME1-NME2, SFRP1, HTRA1, VEGFA, LAMC1, FGF1, LAMB1	1693	60	16792	2.1490057097853907	1.0	0.3071640269047635	25.35160871717941
GOTERM_BP_DIRECT	GO:0042256~mature ribosome assembly	4	0.22637238256932654	0.016165800870995457	SBDS, C1QBP, DDX3X, NSUN4	1693	6	16792	6.6123252608781256	1.0	0.3211442298244155	26.66260434594069
GOTERM_BP_DIRECT	GO:0006531~aspartate metabolic process	4	0.22637238256932654	0.016165800870995457	GOT2, ADSS, GOT1, ASS1	1693	6	16792	6.6123252608781256	1.0	0.3211442298244155	26.66260434594069
GOTERM_BP_DIRECT	GO:0032914~positive regulation of transforming growth factor beta1 production	4	0.22637238256932654	0.016165800870995457	ATP6AP2, LUM, SERPINB7, THBS1	1693	6	16792	6.6123252608781256	1.0	0.3211442298244155	26.66260434594069
GOTERM_BP_DIRECT	GO:0046939~nucleotide phosphorylation	4	0.22637238256932654	0.016165800870995457	DTYMK, AK2, GUK1, RAD50	1693	6	16792	6.6123252608781256	1.0	0.3211442298244155	26.66260434594069
GOTERM_BP_DIRECT	GO:0033119~negative regulation of RNA splicing	4	0.22637238256932654	0.016165800870995457	RPS26, PTBP1, RPS13, PTBP2	1693	6	16792	6.6123252608781256	1.0	0.3211442298244155	26.66260434594069
GOTERM_BP_DIRECT	GO:0001933~negative regulation of protein phosphorylation	13	0.7357102433503113	0.017295128556412142	XDH, SNCA, CD109, PRKDC, FKBP1A, MYADM, TGFB1, CORO1C, FBLN1, TARDBP, PRNP, IGFBP3, PPP5C	1693	61	16792	2.1137761079856303	1.0	0.33812496070221376	28.24788380843958
GOTERM_BP_DIRECT	GO:1901800~positive regulation of proteasomal protein catabolic process	6	0.3395585738539898	0.017480115935709282	PSMC6, PSMC5, PSMC4, PSMC3, PSMC2, PSMC1	1693	16	16792	3.719432959243946	1.0	0.3397680242088359	28.504442446873846
GOTERM_BP_DIRECT	GO:0010592~positive regulation of lamellipodium assembly	6	0.3395585738539898	0.017480115935709282	TWF2, HSP90AA1, RAC2, FSCN1, DNM2, NCKAP1	1693	16	16792	3.719432959243946	1.0	0.3397680242088359	28.504442446873846
GOTERM_BP_DIRECT	GO:0001837~epithelial to mesenchymal transition	9	0.5093378607809848	0.01748274929165708	FGFR2, S100A4, TRIM28, HGF, LOXL2, TGFB1, CTNNB1, TGFB2, HNRNPAB	1693	34	16792	2.625482088878079	1.0	0.33852143715084926	28.508088361015037
GOTERM_BP_DIRECT	GO:0006919~activation of cysteine-type endopeptidase activity involved in apoptotic process	16	0.9054895302773062	0.01790398392657335	XDH, TNF, S100A8, ANP32B, SNCA, RPS27L, TNFRSF10B, VCP, F3, PYCARD, HSPE1, HSPD1, NGFR, FAS, CASP1, CTSH	1693	83	16792	1.9119976657960844	1.0	0.3438380650044617	29.089030697038034
GOTERM_BP_DIRECT	GO:0006090~pyruvate metabolic process	7	0.39615166949632147	0.01878313552838969	SLC16A3, ME1, LDHB, BSG, LDHAL6B, GLO1, PCK2	1693	22	16792	3.155882510873651	1.0	0.35607811651815047	30.287128810807594
GOTERM_BP_DIRECT	GO:0070527~platelet aggregation	10	0.5659309564233164	0.018843039980791003	ACTB, METAP1, HSPB1, CLIC1, MYL12A, MYH9, HBB, FLNA, GAS6, VCL	1693	41	16792	2.4191433881261433	1.0	0.35567416113236805	30.36806406850745
GOTERM_BP_DIRECT	GO:0001886~endothelial cell morphogenesis	5	0.2829654782116582	0.018982012757094432	COL18A1, CLIC4, PLOD3, MET, STC1	1693	11	16792	4.508403586962359	1.0	0.35646774649129265	30.55548366661265
GOTERM_BP_DIRECT	GO:0009313~oligosaccharide catabolic process	5	0.2829654782116582	0.018982012757094432	GM2A, HEXB, MAN2B1, CTBS, MANBA	1693	11	16792	4.508403586962359	1.0	0.35646774649129265	30.55548366661265
GOTERM_BP_DIRECT	GO:0007016~cytoskeletal anchoring at plasma membrane	5	0.2829654782116582	0.018982012757094432	EZR, EPB41L1, DAG1, SHANK1, FLNB	1693	11	16792	4.508403586962359	1.0	0.35646774649129265	30.55548366661265
GOTERM_BP_DIRECT	GO:0043486~histone exchange	5	0.2829654782116582	0.018982012757094432	ANP32B, NASP, ANP32E, ANP32A, PTMA	1693	11	16792	4.508403586962359	1.0	0.35646774649129265	30.55548366661265
GOTERM_BP_DIRECT	GO:0007010~cytoskeleton organization	26	1.4714204867006226	0.019018362010226268	ACTB, CCL2, KRT6B, TUBB2A, KRT31, DPYSL2, TPM1, CD2AP, CTNNA2, MAST4, DES, KRT16, APOE, LAMA5, CFL1, SH3KBP1, TUBA4A, TUBB6, SPTBN1, AGRN, MSN, TUBA1A, TUBB3, TUBA1C, TUBB4B, SPTAN1	1693	161	16792	1.6017433861754464	1.0	0.3557120375793765	30.604425597139027
GOTERM_BP_DIRECT	GO:0045766~positive regulation of angiogenesis	20	1.1318619128466327	0.0209679327856944	C3, MYDGF, CHI3L1, CXCL8, HGF, ECM1, ANXA3, PDCL3, F3, SERPINE1, VEGFA, ERAP1, IL1B, HSPB1, THBS1, FGF1, CTSH, DDAH1, IL1A, ANGPTL4	1693	115	16792	1.7249544158812502	1.0	0.38303268544817126	33.18204092954711
GOTERM_BP_DIRECT	GO:0006024~glycosaminoglycan biosynthetic process	10	0.5659309564233164	0.021902165096010284	SDC1, XYLT2, HEXA, GALNT5, UGDH, HSPG2, AGRN, SDC4, EXT1, GPC1	1693	42	16792	2.361544736027902	1.0	0.39492486669189464	34.3848303929117
GOTERM_BP_DIRECT	GO:0007163~establishment or maintenance of cell polarity	8	0.4527447651386531	0.0223434093364171	CDC42, ACTR2, PARD3, FAT1, CLASP1, CAP1, CTNNA1, PARVA	1693	29	16792	2.7361345907081898	1.0	0.3996963677363966	34.94575651016605
GOTERM_BP_DIRECT	GO:0030203~glycosaminoglycan metabolic process	8	0.4527447651386531	0.0223434093364171	GNS, SDC1, CSPG4, HSPG2, VCAN, AGRN, SDC4, GPC1	1693	29	16792	2.7361345907081898	1.0	0.3996963677363966	34.94575651016605
GOTERM_BP_DIRECT	GO:0014070~response to organic cyclic compound	11	0.622524052065648	0.022375201490890895	ANXA7, EIF4A3, NAMPT, G6PD, MKI67, SFRP1, LUM, PSMB2, NEDD8, MMP14, ACAT1	1693	49	16792	2.226599322540593	1.0	0.3987545698017074	34.98599592180815
GOTERM_BP_DIRECT	GO:0006376~mRNA splice site selection	6	0.3395585738539898	0.02275370281921394	SRSF1, SRSF10, SRSF6, SRSF9, LUC7L2, PTBP2	1693	17	16792	3.500642785170772	1.0	0.40258156975060133	35.463257964289376
GOTERM_BP_DIRECT	GO:0006607~NLS-bearing protein import into nucleus	7	0.39615166949632147	0.023301178413499917	IPO4, IPO5, RANBP6, DAG1, KPNA3, KPNB1, TNPO1	1693	23	16792	3.018670227792188	1.0	0.4086361280428634	36.14771448031194
GOTERM_BP_DIRECT	GO:0006479~protein methylation	7	0.39615166949632147	0.023301178413499917	ARMT1, PRMT1, GSPT1, SNRPD3, SNRPB, PCMT1, CARM1	1693	23	16792	3.018670227792188	1.0	0.4086361280428634	36.14771448031194
GOTERM_BP_DIRECT	GO:0032496~response to lipopolysaccharide	26	1.4714204867006226	0.02342532990368083	CXCL1, HMGB2, S100A8, CXCL5, S100A7, CXCL2, SNCA, ADH5, ACP5, PRDX3, GNG12, NFKB2, APOB, FAS, CASP1, LOXL1, SPARC, PCK2, S100A14, SOD2, TJP1, TNFRSF10B, HDAC1, SLPI, NGFR, HSPD1	1693	164	16792	1.5724432022819932	1.0	0.40892290794365616	36.301969697382845
GOTERM_BP_DIRECT	GO:0042059~negative regulation of epidermal growth factor receptor signaling pathway	9	0.5093378607809848	0.024354694663361633	PTPRJ, EGFR, CDC42, AP2A2, AP2B1, AP2A1, AP2S1, SH3KBP1, HGS	1693	36	16792	2.4796219728292974	1.0	0.41987328231962073	37.44552001704313
GOTERM_BP_DIRECT	GO:0031623~receptor internalization	10	0.5659309564233164	0.02530138757258706	CD9, CAV1, EZR, TFRC, CD81, SNCA, CXCL8, CLTC, ITGB1, DNM2	1693	43	16792	2.306625091003997	1.0	0.4307608785874688	38.59037691785894
GOTERM_BP_DIRECT	GO:0030388~fructose 1,6-bisphosphate metabolic process	4	0.22637238256932654	0.026190777210573075	ALDOA, PFKL, ALDOC, TIGAR	1693	7	16792	5.667707366466965	1.0	0.4406427615053171	39.647826623760295
GOTERM_BP_DIRECT	GO:0006734~NADH metabolic process	4	0.22637238256932654	0.026190777210573075	GPD1L, VCP, MDH2, MDH1	1693	7	16792	5.667707366466965	1.0	0.4406427615053171	39.647826623760295
GOTERM_BP_DIRECT	GO:0031340~positive regulation of vesicle fusion	4	0.22637238256932654	0.026190777210573075	KIF5B, ANXA1, ANXA2, AKT2	1693	7	16792	5.667707366466965	1.0	0.4406427615053171	39.647826623760295
GOTERM_BP_DIRECT	GO:0007021~tubulin complex assembly	4	0.22637238256932654	0.026190777210573075	TCP1, TBCA, TBCC, VBP1	1693	7	16792	5.667707366466965	1.0	0.4406427615053171	39.647826623760295
GOTERM_BP_DIRECT	GO:1903608~protein localization to cytoplasmic stress granule	4	0.22637238256932654	0.026190777210573075	DHX9, DDX3X, SSB, YBX1	1693	7	16792	5.667707366466965	1.0	0.4406427615053171	39.647826623760295
GOTERM_BP_DIRECT	GO:0060501~positive regulation of epithelial cell proliferation involved in lung morphogenesis	4	0.22637238256932654	0.026190777210573075	FGFR2, CDC42, FGF7, SRSF6	1693	7	16792	5.667707366466965	1.0	0.4406427615053171	39.647826623760295
GOTERM_BP_DIRECT	GO:0019885~antigen processing and presentation of endogenous peptide antigen via MHC class I	4	0.22637238256932654	0.026190777210573075	HLA-A, ERAP1, ERAP2, B2M	1693	7	16792	5.667707366466965	1.0	0.4406427615053171	39.647826623760295
GOTERM_BP_DIRECT	GO:0007435~salivary gland morphogenesis	4	0.22637238256932654	0.026190777210573075	EGFR, TWSG1, TGFB1, TGFB2	1693	7	16792	5.667707366466965	1.0	0.4406427615053171	39.647826623760295
GOTERM_BP_DIRECT	GO:0010642~negative regulation of platelet-derived growth factor receptor signaling pathway	4	0.22637238256932654	0.026190777210573075	PTPRJ, APOD, SNCA, SLC9A3R1	1693	7	16792	5.667707366466965	1.0	0.4406427615053171	39.647826623760295
GOTERM_BP_DIRECT	GO:0006164~purine nucleotide biosynthetic process	5	0.2829654782116582	0.02624361820236186	MTHFD1, ATIC, ADSL, IMPDH2, PRPS1	1693	12	16792	4.132703288048829	1.0	0.4398847047950937	39.71010642943924
GOTERM_BP_DIRECT	GO:0042340~keratan sulfate catabolic process	5	0.2829654782116582	0.02624361820236186	GNS, LUM, HEXA, HEXB, GALNS	1693	12	16792	4.132703288048829	1.0	0.4398847047950937	39.71010642943924
GOTERM_BP_DIRECT	GO:0060416~response to growth hormone	5	0.2829654782116582	0.02624361820236186	NME2, ASS1, NME1-NME2, CACYBP, IGFBP5	1693	12	16792	4.132703288048829	1.0	0.4398847047950937	39.71010642943924
GOTERM_BP_DIRECT	GO:0043206~extracellular fibril organization	5	0.2829654782116582	0.02624361820236186	COL3A1, SNCA, CST3, FKBP1A, COL5A1	1693	12	16792	4.132703288048829	1.0	0.4398847047950937	39.71010642943924
GOTERM_BP_DIRECT	GO:0019430~removal of superoxide radicals	5	0.2829654782116582	0.02624361820236186	PRDX2, SOD1, NQO1, PRDX1, SOD2	1693	12	16792	4.132703288048829	1.0	0.4398847047950937	39.71010642943924
GOTERM_BP_DIRECT	GO:0060315~negative regulation of ryanodine-sensitive calcium-release channel activity	5	0.2829654782116582	0.02624361820236186	SRI, GSTM2, FKBP1A, GSTO1, FKBP1B	1693	12	16792	4.132703288048829	1.0	0.4398847047950937	39.71010642943924
GOTERM_BP_DIRECT	GO:0008334~histone mRNA metabolic process	5	0.2829654782116582	0.02624361820236186	SNRPD3, SNRPB, SSB, SNRPF, SNRPE	1693	12	16792	4.132703288048829	1.0	0.4398847047950937	39.71010642943924
GOTERM_BP_DIRECT	GO:0044319~wound healing, spreading of cells	5	0.2829654782116582	0.02624361820236186	DDR1, PDCD10, RHOA, FLNA, CYR61	1693	12	16792	4.132703288048829	1.0	0.4398847047950937	39.71010642943924
GOTERM_BP_DIRECT	GO:0016485~protein processing	14	0.7923033389926429	0.026533592686129003	UQCRC2, KLK6, ADAM10, METAP2, IDE, CTSS, MMP14, XPNPEP3, NCSTN, F3, DYNC2H1, CPD, CASP1, NRDC	1693	72	16792	1.92859486775612	1.0	0.4420888580047092	40.050795612100266
GOTERM_BP_DIRECT	GO:0044344~cellular response to fibroblast growth factor stimulus	8	0.4527447651386531	0.026683424044302486	CCL2, GCLC, CD44, SFRP1, SNCA, CXCL8, POSTN, COL1A1	1693	30	16792	2.6449301043512503	1.0	0.4425347543937781	40.22611600297208
GOTERM_BP_DIRECT	GO:0043065~positive regulation of apoptotic process	42	2.3769100169779285	0.027096277821243075	ING5, HMGB1, BCLAF1, TNF, TNFRSF12A, SNCA, CLU, AKAP13, PRKDC, ITSN1, ITGB1, TGFB1, CTNNB1, CTNNBL1, HTRA2, DDX3X, TIAM1, ALDH1A3, DNAJA1, PYCARD, TGM2, FAS, ACIN1, KNG1, IL6, MCF2, PTPA, ARHGEF18, EEF1A2, SAP18, RPS6, SOD1, NCSTN, ITGA6, SFRP1, C1QBP, EEF1E1, IGF2R, NGFR, HSPD1, IGFBP3, DNM2	1693	300	16792	1.3885883047844065	1.0	0.44620653420319056	40.70669376564967
GOTERM_BP_DIRECT	GO:0043627~response to estrogen	13	0.7357102433503113	0.027579523673694463	CAV1, HSP90AA1, DTYMK, CTNNA1, MMP14, ARPC1B, KRT19, GSTM3, APOA1, ARSA, CA2, HSPD1, IGFBP2	1693	65	16792	1.9836975782634376	1.0	0.450677456845626	41.26456037394085
GOTERM_BP_DIRECT	GO:0006458~'de novo' protein folding	3	0.1697792869269949	0.02840009076289287	FKBP1A, HSPD1, FKBP1B	1693	3	16792	9.918487891317188	1.0	0.45909698229707396	42.200461395298426
GOTERM_BP_DIRECT	GO:1904715~negative regulation of chaperone-mediated autophagy	3	0.1697792869269949	0.02840009076289287	SNCA, CTSA, SNRNP70	1693	3	16792	9.918487891317188	1.0	0.45909698229707396	42.200461395298426
GOTERM_BP_DIRECT	GO:1900126~negative regulation of hyaluronan biosynthetic process	3	0.1697792869269949	0.02840009076289287	AP2A1, CLTC, TGFB1	1693	3	16792	9.918487891317188	1.0	0.45909698229707396	42.200461395298426
GOTERM_BP_DIRECT	GO:0000052~citrulline metabolic process	3	0.1697792869269949	0.02840009076289287	ASS1, DDAH2, DDAH1	1693	3	16792	9.918487891317188	1.0	0.45909698229707396	42.200461395298426
GOTERM_BP_DIRECT	GO:0070458~cellular detoxification of nitrogen compound	3	0.1697792869269949	0.02840009076289287	GSTM1, GSTM2, GSTM3	1693	3	16792	9.918487891317188	1.0	0.45909698229707396	42.200461395298426
GOTERM_BP_DIRECT	GO:0071461~cellular response to redox state	3	0.1697792869269949	0.02840009076289287	VASN, ARHGDIA, ARHGDIB	1693	3	16792	9.918487891317188	1.0	0.45909698229707396	42.200461395298426
GOTERM_BP_DIRECT	GO:0048385~regulation of retinoic acid receptor signaling pathway	3	0.1697792869269949	0.02840009076289287	AKR1C3, CRABP2, SNW1	1693	3	16792	9.918487891317188	1.0	0.45909698229707396	42.200461395298426
GOTERM_BP_DIRECT	GO:0061684~chaperone-mediated autophagy	3	0.1697792869269949	0.02840009076289287	LAMP2, HSP90AA1, HSPA8	1693	3	16792	9.918487891317188	1.0	0.45909698229707396	42.200461395298426
GOTERM_BP_DIRECT	GO:0034605~cellular response to heat	9	0.5093378607809848	0.028416001465328064	MKI67, HTRA2, EIF2S1, HSPA1A, THBS1, TPR, FGF1, MYOF, IL1A	1693	37	16792	2.4126051627528295	1.0	0.4578692762497586	42.21846799919925
GOTERM_BP_DIRECT	GO:0008033~tRNA processing	9	0.5093378607809848	0.028416001465328064	PUS1, LAGE3, SARS, AARS, RPP30, PUS7, FBL, KARS, TYW1B	1693	37	16792	2.4126051627528295	1.0	0.4578692762497586	42.21846799919925
GOTERM_BP_DIRECT	GO:0032508~DNA duplex unwinding	10	0.5659309564233164	0.029057936775616394	XRCC5, DHX9, RECQL, DDX3X, XRCC6, ANXA1, RUVBL2, RUVBL1, MCM3, RAD50	1693	44	16792	2.2542017934811795	1.0	0.46400549129689084	42.940547909787405
GOTERM_BP_DIRECT	GO:0007596~blood coagulation	28	1.5846066779852859	0.029692566340193877	PABPC4, CAPZA1, LMAN1, CDC42, PROCR, SERPINE2, SERPINC1, SERPINA1, PDGFC, PDGFD, EHD1, HBB, PLAT, AK3, ANXA5, HIST2H3C, PLAUR, F5, HDAC1, F3, TFPI, COL1A2, HBG1, COL1A1, HIST1H3F, HBE1, PROS1, PLAU	1693	184	16792	1.509335113896094	1.0	0.4699421832501196	43.64600009195847
GOTERM_BP_DIRECT	GO:0043123~positive regulation of I-kappaB kinase/NF-kappaB signaling	25	1.414827391058291	0.032876637107523164	S100A4, MAVS, SECTM1, TNF, SLC44A2, VAPA, ZC3HAV1, LGALS1, AKAP13, FKBP1A, ECM1, FLNA, CANT1, CTNNB1, UBE2N, TMED4, TNFRSF10B, MYD88, TGM2, RHOA, LTF, CASP1, EEF1D, IL1A, PPP5C	1693	161	16792	1.5401378713225449	1.0	0.5039261062249135	47.062423797019804
GOTERM_BP_DIRECT	GO:0000381~regulation of alternative mRNA splicing, via spliceosome	9	0.5093378607809848	0.03292151092246991	SRSF2, SRSF6, RBM8A, MAGOH, TRA2B, THRAP3, PTBP1, SAP18, SF3A1	1693	38	16792	2.3491155532067025	1.0	0.5029507551709081	47.109139533928634
GOTERM_BP_DIRECT	GO:0006695~cholesterol biosynthetic process	9	0.5093378607809848	0.03292151092246991	CNBP, APOA1, G6PD, MVD, FDPS, HMGCS1, ACLY, PMVK, IDI1	1693	38	16792	2.3491155532067025	1.0	0.5029507551709081	47.109139533928634
GOTERM_BP_DIRECT	GO:0030049~muscle filament sliding	9	0.5093378607809848	0.03292151092246991	MYL6, DES, ACTA1, MYL6B, VIM, ACTN3, TPM1, TPM4, TPM3	1693	38	16792	2.3491155532067025	1.0	0.5029507551709081	47.109139533928634
GOTERM_BP_DIRECT	GO:0001501~skeletal system development	22	1.245048104131296	0.03367851583386871	BMP1, HAPLN3, MMP9, WDR5, COL3A1, HEXB, TCOF1, FBN1, JAG2, IGF2, POSTN, RPL38, PRDX1, AHSG, TGFB2, COL1A2, COL12A1, VCAN, COL1A1, EXT1, IGFBP4, CDH11	1693	137	16792	1.5927498803575049	1.0	0.5095530848711904	47.89135407986458
GOTERM_BP_DIRECT	GO:0050715~positive regulation of cytokine secretion	7	0.39615166949632147	0.03439338117375708	TNF, C1QTNF3, SAA1, INS, CD14, IL1A, MIF	1693	25	16792	2.7771766095688126	1.0	0.5155825447502271	48.61995326168314
GOTERM_BP_DIRECT	GO:0070372~regulation of ERK1 and ERK2 cascade	7	0.39615166949632147	0.03439338117375708	FGFR2, TIAM1, ARHGEF5, APIP, GSTP1, FN1, CYR61	1693	25	16792	2.7771766095688126	1.0	0.5155825447502271	48.61995326168314
GOTERM_BP_DIRECT	GO:0051131~chaperone-mediated protein complex assembly	5	0.2829654782116582	0.03495177468680564	HSP90AA1, CLU, HSPA4, CCT2, HSPD1	1693	13	16792	3.8148030351219955	1.0	0.5198914663967269	49.182349126574444
GOTERM_BP_DIRECT	GO:0009117~nucleotide metabolic process	5	0.2829654782116582	0.03495177468680564	FHIT, DNPH1, REXO2, PUDP, NUDT5	1693	13	16792	3.8148030351219955	1.0	0.5198914663967269	49.182349126574444
GOTERM_BP_DIRECT	GO:0006195~purine nucleotide catabolic process	5	0.2829654782116582	0.03495177468680564	XDH, GPX1, NUDT1, NT5C2, PNP	1693	13	16792	3.8148030351219955	1.0	0.5198914663967269	49.182349126574444
GOTERM_BP_DIRECT	GO:0050730~regulation of peptidyl-tyrosine phosphorylation	5	0.2829654782116582	0.03495177468680564	EGFR, PDCL3, PDGFA, PDGFC, PDGFD	1693	13	16792	3.8148030351219955	1.0	0.5198914663967269	49.182349126574444
GOTERM_BP_DIRECT	GO:0030516~regulation of axon extension	5	0.2829654782116582	0.03495177468680564	NRCAM, CTTN, APOE, DPYSL2, DNM2	1693	13	16792	3.8148030351219955	1.0	0.5198914663967269	49.182349126574444
GOTERM_BP_DIRECT	GO:0051493~regulation of cytoskeleton organization	6	0.3395585738539898	0.03612925004179621	PTK2, S100A8, CLIC4, ARHGEF5, DYNLT1, STMN1	1693	19	16792	3.13215407094227	1.0	0.5303647954205918	50.34920629473072
GOTERM_BP_DIRECT	GO:0046827~positive regulation of protein export from nucleus	6	0.3395585738539898	0.03612925004179621	ANP32B, IL1B, SFN, TPR, EMD, GAS6	1693	19	16792	3.13215407094227	1.0	0.5303647954205918	50.34920629473072
GOTERM_BP_DIRECT	GO:0050771~negative regulation of axonogenesis	6	0.3395585738539898	0.03612925004179621	RTN4, GDI1, PTK2, RHOA, NGFR, ARHGDIA	1693	19	16792	3.13215407094227	1.0	0.5303647954205918	50.34920629473072
GOTERM_BP_DIRECT	GO:0048260~positive regulation of receptor-mediated endocytosis	6	0.3395585738539898	0.03612925004179621	TF, SERPINE1, PPT1, VTN, ANXA2, B2M	1693	19	16792	3.13215407094227	1.0	0.5303647954205918	50.34920629473072
GOTERM_BP_DIRECT	GO:0003007~heart morphogenesis	8	0.4527447651386531	0.03700558950313265	FLRT2, PTK2, VEGFA, FKBP1A, TAB1, EPHB4, COL5A1, TGFB2	1693	32	16792	2.4796219728292974	1.0	0.5375918465820135	51.20111720592347
GOTERM_BP_DIRECT	GO:0046034~ATP metabolic process	8	0.4527447651386531	0.03700558950313265	ATP1B1, VCP, ATP5B, OLA1, AK2, HSPA1A, GUK1, HSPA8	1693	32	16792	2.4796219728292974	1.0	0.5375918465820135	51.20111720592347
GOTERM_BP_DIRECT	GO:0071711~basement membrane organization	4	0.22637238256932654	0.038813467705108864	FLRT2, DAG1, NID1, NID2	1693	8	16792	4.959243945658595	1.0	0.5535551465689382	52.915043706789476
GOTERM_BP_DIRECT	GO:0010269~response to selenium ion	4	0.22637238256932654	0.038813467705108864	GPX1, APOB, RPLP0, SOD2	1693	8	16792	4.959243945658595	1.0	0.5535551465689382	52.915043706789476
GOTERM_BP_DIRECT	GO:0006527~arginine catabolic process	4	0.22637238256932654	0.038813467705108864	ASL, DDAH2, DDAH1, FAH	1693	8	16792	4.959243945658595	1.0	0.5535551465689382	52.915043706789476
GOTERM_BP_DIRECT	GO:0071786~endoplasmic reticulum tubular network organization	4	0.22637238256932654	0.038813467705108864	RTN4, RAB18, RAB10, RTN3	1693	8	16792	4.959243945658595	1.0	0.5535551465689382	52.915043706789476
GOTERM_BP_DIRECT	GO:0006108~malate metabolic process	4	0.22637238256932654	0.038813467705108864	ME1, MDH2, MDH1, FH	1693	8	16792	4.959243945658595	1.0	0.5535551465689382	52.915043706789476
GOTERM_BP_DIRECT	GO:0019509~L-methionine biosynthetic process from methylthioadenosine	4	0.22637238256932654	0.038813467705108864	ADI1, ENOPH1, APIP, EIF2B4	1693	8	16792	4.959243945658595	1.0	0.5535551465689382	52.915043706789476
GOTERM_BP_DIRECT	GO:0006002~fructose 6-phosphate metabolic process	4	0.22637238256932654	0.038813467705108864	PFKL, GFPT1, PFKP, PFKM	1693	8	16792	4.959243945658595	1.0	0.5535551465689382	52.915043706789476
GOTERM_BP_DIRECT	GO:0044829~positive regulation by host of viral genome replication	4	0.22637238256932654	0.038813467705108864	PPIB, VAPA, VAPB, HSPA8	1693	8	16792	4.959243945658595	1.0	0.5535551465689382	52.915043706789476
GOTERM_BP_DIRECT	GO:0042117~monocyte activation	4	0.22637238256932654	0.038813467705108864	ADAM10, CSF1, MT1G, ADAM9	1693	8	16792	4.959243945658595	1.0	0.5535551465689382	52.915043706789476
GOTERM_BP_DIRECT	GO:0022612~gland morphogenesis	4	0.22637238256932654	0.038813467705108864	FGFR2, EZR, MSN, SLC9A3R1	1693	8	16792	4.959243945658595	1.0	0.5535551465689382	52.915043706789476
GOTERM_BP_DIRECT	GO:0006936~muscle contraction	18	1.0186757215619695	0.03894030737846184	MYL6, ACTA1, FKBP1A, ACTN3, MYL12A, HSBP1, TPM1, TPM4, PXN, TPM3, VCL, SORBS3, DES, MYL6B, TMOD3, GAMT, MYOF, EMD	1693	107	16792	1.6685306733056953	1.0	0.5532868800562656	53.03312545609712
GOTERM_BP_DIRECT	GO:0008652~cellular amino acid biosynthetic process	7	0.39615166949632147	0.04102632541724684	GOT2, PYCRL, GOT1, BCAT2, GLUD1, KYAT1, ASNS	1693	26	16792	2.6703621245853966	1.0	0.5710791181360203	54.935316046947705
GOTERM_BP_DIRECT	GO:0030041~actin filament polymerization	7	0.39615166949632147	0.04102632541724684	CTTN, ANG, GSN, HCLS1, VIL1, ARPC4, CORO7	1693	26	16792	2.6703621245853966	1.0	0.5710791181360203	54.935316046947705
GOTERM_BP_DIRECT	GO:0045070~positive regulation of viral genome replication	7	0.39615166949632147	0.04102632541724684	DDX3X, HACD3, PPIA, VAPB, DDB1, PABPC1, LARP1	1693	26	16792	2.6703621245853966	1.0	0.5710791181360203	54.935316046947705
GOTERM_BP_DIRECT	GO:0035690~cellular response to drug	13	0.7357102433503113	0.04170725361631089	PPM1F, HSP90AB1, EGFR, CCL2, TFRC, EFTUD2, RAP1A, IL1B, CAD, RANBP1, PPP3CA, PRNP, GAS6	1693	69	16792	1.8687006172046878	1.0	0.5757212388215943	55.54027149819725
GOTERM_BP_DIRECT	GO:0006461~protein complex assembly	19	1.0752688172043012	0.04208219382531475	PARD3, DARS, CAPZA1, VIL1, EPRS, SLC9A3R1, SHANK1, CD2AP, HMGA1, SF3B3, LPXN, SLC2A1, CAPG, TCEB2, FAS, LAMC1, VAMP2, KPNA3, ZW10	1693	116	16792	1.624579913232988	1.0	0.5775842847373811	55.87008573058079
GOTERM_BP_DIRECT	GO:0031532~actin cytoskeleton reorganization	10	0.5659309564233164	0.04262568046191183	CTTN, EZR, FGF7, ANXA1, RHOA, PTK7, RALA, MYH9, FLNA, PARVA	1693	47	16792	2.1103165726206785	1.0	0.580901088167662	56.34404813125957
GOTERM_BP_DIRECT	GO:0010634~positive regulation of epithelial cell migration	8	0.4527447651386531	0.04303060457422662	PPM1F, PFN1, VIL1, RAB25, CLASP1, ITGA3, CTSH, TGFB2	1693	33	16792	2.404481913046591	1.0	0.5829693477901463	56.69403370869782
GOTERM_BP_DIRECT	GO:0002931~response to ischemia	8	0.4527447651386531	0.04303060457422662	PPIF, HYOU1, CAV1, UCHL1, HK2, EEF2, HSPD1, TIGAR	1693	33	16792	2.404481913046591	1.0	0.5829693477901463	56.69403370869782
GOTERM_BP_DIRECT	GO:0051262~protein tetramerization	9	0.5093378607809848	0.043335137171234404	ME1, SHMT1, RPS19, TRPM7, ADSL, TGM3, ASL, CUTC, FH	1693	40	16792	2.231659775546367	1.0	0.5841491360011315	56.95549529374833
GOTERM_BP_DIRECT	GO:0043280~positive regulation of cysteine-type endopeptidase activity involved in apoptotic process	9	0.5093378607809848	0.043335137171234404	PPM1F, HMGB1, TNF, DDX3X, HTRA2, CTGF, PYCARD, BCAP31, CYR61	1693	40	16792	2.231659775546367	1.0	0.5841491360011315	56.95549529374833
GOTERM_BP_DIRECT	GO:0034614~cellular response to reactive oxygen species	6	0.3395585738539898	0.044301040850090324	AKR1C3, PTPRK, PRDX5, PRDX3, TPM1, PXN	1693	20	16792	2.9755463673951565	1.0	0.5909379131756423	57.774928812750595
GOTERM_BP_DIRECT	GO:0072583~clathrin-mediated endocytosis	6	0.3395585738539898	0.044301040850090324	AP2A2, AP2B1, CLTB, AP2A1, AP2S1, CANX	1693	20	16792	2.9755463673951565	1.0	0.5909379131756423	57.774928812750595
GOTERM_BP_DIRECT	GO:1901224~positive regulation of NIK/NF-kappaB signaling	5	0.2829654782116582	0.04513350341859458	HMGB1, TNF, ACTN4, CALR, RPS3	1693	14	16792	3.542317104041853	1.0	0.5964651219234731	58.469277126995934
GOTERM_BP_DIRECT	GO:2001241~positive regulation of extrinsic apoptotic signaling pathway in absence of ligand	5	0.2829654782116582	0.04513350341859458	SRPX, HTRA2, FAS, CTNNA1, TGFB2	1693	14	16792	3.542317104041853	1.0	0.5964651219234731	58.469277126995934
GOTERM_BP_DIRECT	GO:0014912~negative regulation of smooth muscle cell migration	5	0.2829654782116582	0.04513350341859458	LRP1, SERPINE1, APEX1, IGFBP3, IGFBP5	1693	14	16792	3.542317104041853	1.0	0.5964651219234731	58.469277126995934
GOTERM_BP_DIRECT	GO:0002009~morphogenesis of an epithelium	5	0.2829654782116582	0.04513350341859458	SERPINB5, KRT16, PCDH15, CA2, VCL	1693	14	16792	3.542317104041853	1.0	0.5964651219234731	58.469277126995934
GOTERM_BP_DIRECT	GO:0051016~barbed-end actin filament capping	5	0.2829654782116582	0.04513350341859458	TWF2, GSN, VIL1, CAPZA1, CAPG	1693	14	16792	3.542317104041853	1.0	0.5964651219234731	58.469277126995934
GOTERM_BP_DIRECT	GO:0007156~homophilic cell adhesion via plasma membrane adhesion molecules	24	1.3582342954159592	0.04560376308098256	PVR, ME1, CLSTN2, CLSTN3, CLSTN1, NECTIN1, PCDHGB7, PCDH15, CDH1, PCDH7, PCDHGC3, CDH2, CDH3, CDH4, ITGB1, PCDH19, AMIGO2, CDH13, DSG2, CDH17, FAT1, FAT2, DSC1, CDH11	1693	158	16792	1.5066057556431172	1.0	0.5989122989049298	58.856719826042145
GOTERM_BP_DIRECT	GO:0070374~positive regulation of ERK1 and ERK2 cascade	26	1.4714204867006226	0.0465680860594045	FGFR2, HMGB1, TNF, CCL2, NRP1, S100A7, PDGFA, NPNT, TGFB1, MIF, CD44, CTGF, SEMA7A, PYCARD, PDGFC, PDGFD, FGF1, EGFR, IL6, MAP2K1, CHI3L1, GAS6, SERPINF2, PHB2, VEGFA, RAP1A	1693	175	16792	1.4736039152814109	1.0	0.6053339636026722	59.64053166450605
GOTERM_BP_DIRECT	GO:0031424~keratinization	10	0.5659309564233164	0.04795859819392628	KAZN, CDC42, EVPL, KRT17, KRT16, CASP14, KRT2, TGM3, SFN, CDH3	1693	48	16792	2.0663516440244143	1.0	0.6149728672288304	60.74588444801494
GOTERM_BP_DIRECT	GO:0043588~skin development	8	0.4527447651386531	0.04965412261024526	KRT9, PTGES3, ITGA6, PDGFA, COL3A1, ITGB4, ITGA3, COL5A1	1693	34	16792	2.3337618567805145	1.0	0.6266447619949255	62.05490396188193
GOTERM_BP_DIRECT	GO:0071260~cellular response to mechanical stimulus	13	0.7357102433503113	0.05038951391369678	EGFR, GCLC, MMP7, ATP1A1, TGFB1, MYD88, TNFRSF10B, MTPN, IL1B, FAS, COL1A1, CASP1, ARHGDIA	1693	71	16792	1.8160611631989219	1.0	0.6307710472401693	62.609703058284204
GOTERM_BP_DIRECT	GO:0016192~vesicle-mediated transport	23	1.3016411997736277	0.05239827038181523	GDI2, CLTB, AP1B1, AP2S1, COPZ1, CLTC, RAB1A, RTN3, AP1S1, AP2A2, AP2B1, COPG1, STX12, COPB1, NCK1, PLIN3, CPNE1, RAB14, AP3D1, CPNE3, VAMP2, RAB10, CLINT1	1693	152	16792	1.5008238256598379	1.0	0.6441179203077647	64.08626045876271
GOTERM_BP_DIRECT	GO:0030336~negative regulation of cell migration	16	0.9054895302773062	0.05258971797610798	PTPRJ, PTPRK, NISCH, SFRP1, EPPK1, CLIC4, KRT16, SERPINE1, DAG1, STC1, DPYSL3, SLC9A3R1, TPM1, ARHGDIA, VCL, IGFBP5	1693	95	16792	1.6704821711692106	1.0	0.6440842351079141	64.22406504610893
GOTERM_BP_DIRECT	GO:0048549~positive regulation of pinocytosis	3	0.1697792869269949	0.053022800245136954	ACTN4, AXL, PPT1	1693	4	16792	7.438865918487892	1.0	0.6457768524876539	64.53395286424777
GOTERM_BP_DIRECT	GO:0006564~L-serine biosynthetic process	3	0.1697792869269949	0.053022800245136954	PHGDH, PSAT1, PSPH	1693	4	16792	7.438865918487892	1.0	0.6457768524876539	64.53395286424777
GOTERM_BP_DIRECT	GO:0071395~cellular response to jasmonic acid stimulus	3	0.1697792869269949	0.053022800245136954	AKR1C3, AKR1C2, AKR1C1	1693	4	16792	7.438865918487892	1.0	0.6457768524876539	64.53395286424777
GOTERM_BP_DIRECT	GO:0061084~negative regulation of protein refolding	3	0.1697792869269949	0.053022800245136954	ST13, BAG5, SNRNP70	1693	4	16792	7.438865918487892	1.0	0.6457768524876539	64.53395286424777
GOTERM_BP_DIRECT	GO:0033631~cell-cell adhesion mediated by integrin	3	0.1697792869269949	0.053022800245136954	NPNT, ITGB1, ADAM9	1693	4	16792	7.438865918487892	1.0	0.6457768524876539	64.53395286424777
GOTERM_BP_DIRECT	GO:0071677~positive regulation of mononuclear cell migration	3	0.1697792869269949	0.053022800245136954	TNF, LGALS3, TGFB1	1693	4	16792	7.438865918487892	1.0	0.6457768524876539	64.53395286424777
GOTERM_BP_DIRECT	GO:2000676~positive regulation of type B pancreatic cell apoptotic process	3	0.1697792869269949	0.053022800245136954	IL6, HDAC1, EIF2S1	1693	4	16792	7.438865918487892	1.0	0.6457768524876539	64.53395286424777
GOTERM_BP_DIRECT	GO:0018916~nitrobenzene metabolic process	3	0.1697792869269949	0.053022800245136954	GSTM1, GSTM2, GSTM3	1693	4	16792	7.438865918487892	1.0	0.6457768524876539	64.53395286424777
GOTERM_BP_DIRECT	GO:0051280~negative regulation of release of sequestered calcium ion into cytosol	3	0.1697792869269949	0.053022800245136954	FKBP1A, FKBP1B, TGFB1	1693	4	16792	7.438865918487892	1.0	0.6457768524876539	64.53395286424777
GOTERM_BP_DIRECT	GO:0070293~renal absorption	3	0.1697792869269949	0.053022800245136954	AKR1C3, SLC9A3R1, HBB	1693	4	16792	7.438865918487892	1.0	0.6457768524876539	64.53395286424777
GOTERM_BP_DIRECT	GO:0019673~GDP-mannose metabolic process	3	0.1697792869269949	0.053022800245136954	GMDS, TSTA3, GUK1	1693	4	16792	7.438865918487892	1.0	0.6457768524876539	64.53395286424777
GOTERM_BP_DIRECT	GO:0042159~lipoprotein catabolic process	3	0.1697792869269949	0.053022800245136954	APOB, LDLR, APOE	1693	4	16792	7.438865918487892	1.0	0.6457768524876539	64.53395286424777
GOTERM_BP_DIRECT	GO:0032392~DNA geometric change	3	0.1697792869269949	0.053022800245136954	HMGB1, HMGB2, HMGB3	1693	4	16792	7.438865918487892	1.0	0.6457768524876539	64.53395286424777
GOTERM_BP_DIRECT	GO:0090666~scaRNA localization to Cajal body	3	0.1697792869269949	0.053022800245136954	TCP1, CCT4, CCT2	1693	4	16792	7.438865918487892	1.0	0.6457768524876539	64.53395286424777
GOTERM_BP_DIRECT	GO:0006015~5-phosphoribose 1-diphosphate biosynthetic process	3	0.1697792869269949	0.053022800245136954	PYGL, PRPS2, PRPS1	1693	4	16792	7.438865918487892	1.0	0.6457768524876539	64.53395286424777
GOTERM_BP_DIRECT	GO:0050772~positive regulation of axonogenesis	6	0.3395585738539898	0.05348833696450619	MAP2K1, TIAM1, RHOA, NGFR, NEFL, ARHGDIA	1693	21	16792	2.833853683233482	1.0	0.6476793648706581	64.86422625348123
GOTERM_BP_DIRECT	GO:0071560~cellular response to transforming growth factor beta stimulus	10	0.5659309564233164	0.053714862451257624	COL4A2, CAV1, SFRP1, CLEC3B, FBN1, POSTN, SNRNP70, PDGFD, COL1A1, TGFB1	1693	49	16792	2.0241812023096304	1.0	0.6478813691721496	65.02387800744968
GOTERM_BP_DIRECT	GO:0001960~negative regulation of cytokine-mediated signaling pathway	4	0.22637238256932654	0.05395006708610331	CAV1, PXDN, IL1RN, ECM1	1693	9	16792	4.408216840585418	1.0	0.6481429146347083	65.18891924614209
GOTERM_BP_DIRECT	GO:0035767~endothelial cell chemotaxis	4	0.22637238256932654	0.05395006708610331	HMGB1, CORO1B, NRP1, VEGFA	1693	9	16792	4.408216840585418	1.0	0.6481429146347083	65.18891924614209
GOTERM_BP_DIRECT	GO:0034101~erythrocyte homeostasis	4	0.22637238256932654	0.05395006708610331	GPI, AXL, PRDX1, RPS24	1693	9	16792	4.408216840585418	1.0	0.6481429146347083	65.18891924614209
GOTERM_BP_DIRECT	GO:0032930~positive regulation of superoxide anion generation	4	0.22637238256932654	0.05395006708610331	EGFR, SOD1, TGFB1, GSTP1	1693	9	16792	4.408216840585418	1.0	0.6481429146347083	65.18891924614209
GOTERM_BP_DIRECT	GO:0048660~regulation of smooth muscle cell proliferation	4	0.22637238256932654	0.05395006708610331	XRCC5, XRCC6, PRKDC, CTNNB1	1693	9	16792	4.408216840585418	1.0	0.6481429146347083	65.18891924614209
GOTERM_BP_DIRECT	GO:0042158~lipoprotein biosynthetic process	4	0.22637238256932654	0.05395006708610331	P4HB, APOB, APOA1, APOE	1693	9	16792	4.408216840585418	1.0	0.6481429146347083	65.18891924614209
GOTERM_BP_DIRECT	GO:0042448~progesterone metabolic process	4	0.22637238256932654	0.05395006708610331	AKR1C3, AFP, AKR1C2, AKR1C1	1693	9	16792	4.408216840585418	1.0	0.6481429146347083	65.18891924614209
GOTERM_BP_DIRECT	GO:0006265~DNA topological change	4	0.22637238256932654	0.05395006708610331	HMGB1, HMGB2, TOP1MT, TOP3B	1693	9	16792	4.408216840585418	1.0	0.6481429146347083	65.18891924614209
GOTERM_BP_DIRECT	GO:0006930~substrate-dependent cell migration, cell extension	4	0.22637238256932654	0.05395006708610331	CTTN, NCK1, SDCBP, CD2AP	1693	9	16792	4.408216840585418	1.0	0.6481429146347083	65.18891924614209
GOTERM_BP_DIRECT	GO:0009651~response to salt stress	4	0.22637238256932654	0.05395006708610331	HSP90AB1, ANXA7, TNF, HSP90AA1	1693	9	16792	4.408216840585418	1.0	0.6481429146347083	65.18891924614209
GOTERM_BP_DIRECT	GO:0045198~establishment of epithelial cell apical/basal polarity	4	0.22637238256932654	0.05395006708610331	EZR, PTK7, MSN, SLC9A3R1	1693	9	16792	4.408216840585418	1.0	0.6481429146347083	65.18891924614209
GOTERM_BP_DIRECT	GO:0007595~lactation	9	0.5093378607809848	0.055712721204633504	XDH, DDR1, CAV1, RPLP0, VEGFA, HK2, SERPINC1, CAD, APRT	1693	42	16792	2.1253902624251118	1.0	0.6589052543194968	66.40248333791135
GOTERM_BP_DIRECT	GO:0001541~ovarian follicle development	9	0.5093378607809848	0.055712721204633504	UBE3A, ANG, VEGFA, MMP14, SOD1, VGF, CTNNA1, LFNG, EIF2B4	1693	42	16792	2.1253902624251118	1.0	0.6589052543194968	66.40248333791135
GOTERM_BP_DIRECT	GO:0060348~bone development	9	0.5093378607809848	0.055712721204633504	FGFR2, PPIB, SULF2, AKAP13, STC1, PDGFC, SPARC, PLS3, PRPSAP2	1693	42	16792	2.1253902624251118	1.0	0.6589052543194968	66.40248333791135
GOTERM_BP_DIRECT	GO:0051044~positive regulation of membrane protein ectodomain proteolysis	5	0.2829654782116582	0.05678833286005566	TNF, APOE, IL1B, NRDC, ADAM9	1693	15	16792	3.3061626304390628	1.0	0.6647474779051216	67.12321770236329
GOTERM_BP_DIRECT	GO:0006450~regulation of translational fidelity	5	0.2829654782116582	0.05678833286005566	IARS, AARS, LARS, VARS, RPS5	1693	15	16792	3.3061626304390628	1.0	0.6647474779051216	67.12321770236329
GOTERM_BP_DIRECT	GO:0042993~positive regulation of transcription factor import into nucleus	5	0.2829654782116582	0.05678833286005566	MAVS, HCLS1, TRIM28, CDH1, FLNA	1693	15	16792	3.3061626304390628	1.0	0.6647474779051216	67.12321770236329
GOTERM_BP_DIRECT	GO:0002042~cell migration involved in sprouting angiogenesis	5	0.2829654782116582	0.05678833286005566	NRP1, EFNB2, VEGFA, EPHB4, ITGB1	1693	15	16792	3.3061626304390628	1.0	0.6647474779051216	67.12321770236329
GOTERM_BP_DIRECT	GO:0033627~cell adhesion mediated by integrin	5	0.2829654782116582	0.05678833286005566	ITGA6, FBN1, VTN, ITGB1, ADAM9	1693	15	16792	3.3061626304390628	1.0	0.6647474779051216	67.12321770236329
GOTERM_BP_DIRECT	GO:0030214~hyaluronan catabolic process	5	0.2829654782116582	0.05678833286005566	CD44, HEXA, HEXB, CEMIP, TGFB1	1693	15	16792	3.3061626304390628	1.0	0.6647474779051216	67.12321770236329
GOTERM_BP_DIRECT	GO:0070301~cellular response to hydrogen peroxide	11	0.622524052065648	0.05681367793115337	LCN2, PPIF, IL6, CST3, PCNA, ANXA1, AXL, PDGFD, APEX1, RPS3, PPP5C	1693	57	16792	1.9140941544647205	1.0	0.6635459815186742	67.14002268722446
GOTERM_BP_DIRECT	GO:0071902~positive regulation of protein serine/threonine kinase activity	8	0.4527447651386531	0.05688826615392198	HSP90AB1, PDCD10, MAP2K1, SNCA, RHOA, LTF, IGF2, CAB39	1693	35	16792	2.267082946586786	1.0	0.6626761017106425	67.18943101358981
GOTERM_BP_DIRECT	GO:0007266~Rho protein signal transduction	10	0.5659309564233164	0.059902781751476675	GNA13, CDH13, HACD3, CFL1, ARHGAP1, RHOA, COL1A2, TAX1BP3, CDC42EP4, ARHGDIA	1693	50	16792	1.9836975782634376	1.0	0.6807773921528427	69.1284076857901
GOTERM_BP_DIRECT	GO:0071222~cellular response to lipopolysaccharide	18	1.0186757215619695	0.06028070180524983	CSF2, HMGB2, IL6, TNF, CCL2, UPF1, ASS1, AXL, CXCL8, B2M, LCN2, SERPINE1, TFPI, PYCARD, SPON2, CD14, GSTP1, ADAM9	1693	113	16792	1.579936124280614	1.0	0.6817945993337025	69.36368657330793
GOTERM_BP_DIRECT	GO:0043085~positive regulation of catalytic activity	14	0.7923033389926429	0.060963244684570934	CXCL1, CAV1, PSAP, YWHAB, MMP17, CTSA, IGF2, SOD1, NCSTN, GMFB, ARF1, GTF2F1, NPM1, IGFBP3	1693	81	16792	1.714306549116551	1.0	0.6846842668287394	69.78431358481443
GOTERM_BP_DIRECT	GO:0006396~RNA processing	16	0.9054895302773062	0.061179492271996	DHX9, SNRPD3, PABPC4, LSM7, SNRPD1, SSB, SART3, SF3A1, HNRNPU, ATXN1, DDX17, DKC1, HNRNPUL1, HNRNPF, HNRNPH1, RTCA	1693	97	16792	1.636039239804897	1.0	0.6846788521274823	69.91643389413957
GOTERM_BP_DIRECT	GO:0010976~positive regulation of neuron projection development	15	0.8488964346349746	0.06124724662772601	IL6, TWF2, STMN2, PTK7, UBE2V2, ITGA3, DPYSL3, SNX3, SF3A2, NME2, NME1-NME2, NCK1, CNTN1, RAP1A, RANBP1	1693	89	16792	1.6716552625815488	1.0	0.6837638416204079	69.95771688345395
GOTERM_BP_DIRECT	GO:0006606~protein import into nucleus	11	0.622524052065648	0.06272629925628354	PDIA3, IPO7, RAN, CFL1, NUTF2, RANBP1, PPP3CA, TPR, KPNA3, KPNB1, STAT3	1693	58	16792	1.8810925311118805	1.0	0.691396176793825	70.84564716326518
GOTERM_BP_DIRECT	GO:0032435~negative regulation of proteasomal ubiquitin-dependent protein catabolic process	6	0.3395585738539898	0.06369574915087481	HSP90AB1, BAG5, FHIT, BAG6, SMARCC1, SDCBP	1693	22	16792	2.7050421521774153	1.0	0.6958246652223707	71.41409158152607
GOTERM_BP_DIRECT	GO:0006509~membrane protein ectodomain proteolysis	6	0.3395585738539898	0.06369574915087481	NCSTN, ADAM10, DAG1, ERAP1, MYH9, ADAM9	1693	22	16792	2.7050421521774153	1.0	0.6958246652223707	71.41409158152607
GOTERM_BP_DIRECT	GO:0050714~positive regulation of protein secretion	8	0.4527447651386531	0.06474119720364707	EZR, ARF1, PPIA, ANG, TGFB1, IL1A, TGFB2, ADAM9	1693	36	16792	2.204108420292709	1.0	0.700602765185865	72.015323474796
GOTERM_BP_DIRECT	GO:0048008~platelet-derived growth factor receptor signaling pathway	7	0.39615166949632147	0.06549386399242356	PLAT, PTPRJ, NRP1, PDGFA, BCAR1, PDGFC, PDGFD	1693	29	16792	2.394117766869666	1.0	0.7036161833706269	72.44073924778995
GOTERM_BP_DIRECT	GO:0008543~fibroblast growth factor receptor signaling pathway	14	0.7923033389926429	0.06607027663720384	FLRT3, FGFR2, FLRT2, FGF7, PTBP1, POLR2B, HNRNPM, CTGF, GTF2F1, HNRNPF, RAB14, HNRNPH1, FGF1, FGFBP1	1693	82	16792	1.6934003716883004	1.0	0.7055890368278097	72.76238349996864
GOTERM_BP_DIRECT	GO:0006890~retrograde vesicle-mediated transport, Golgi to ER	14	0.7923033389926429	0.06607027663720384	COPA, KDELR2, PITPNB, COPZ1, RAB1B, LMAN2, TMED9, RAB1A, TMED7, COPG1, COPB1, ARF4, TMED10, ZW10	1693	82	16792	1.6934003716883004	1.0	0.7055890368278097	72.76238349996864
GOTERM_BP_DIRECT	GO:0032481~positive regulation of type I interferon production	10	0.5659309564233164	0.06652882324010824	XRCC5, DHX9, MYD88, ZC3HAV1, XRCC6, PRKDC, NFKB2, LRRFIP1, CD14, CTNNB1	1693	51	16792	1.9448015473170956	1.0	0.7068777628532915	73.01571382013374
GOTERM_BP_DIRECT	GO:0036498~IRE1-mediated unfolded protein response	11	0.622524052065648	0.06902145419895771	HYOU1, SEC31A, DNAJB11, WFS1, TPP1, MYDGF, GFPT1, LMNA, HDGF, PDIA6, HSPA5	1693	59	16792	1.8492096068557469	1.0	0.7192498772209511	74.35421127323079
GOTERM_BP_DIRECT	GO:0071407~cellular response to organic cyclic compound	11	0.622524052065648	0.06902145419895771	HSP90AB1, TNF, CCL2, ITGA6, PAK2, LGALS1, IL1B, TGFB1, ARHGDIA, STAT3, IGFBP5	1693	59	16792	1.8492096068557469	1.0	0.7192498772209511	74.35421127323079
GOTERM_BP_DIRECT	GO:0009612~response to mechanical stimulus	11	0.622524052065648	0.06902145419895771	CCL2, ACTA1, TNC, COL3A1, CHI3L1, POSTN, ASNS, IGFBP2, THBS1, MMP14, PSPH	1693	59	16792	1.8492096068557469	1.0	0.7192498772209511	74.35421127323079
GOTERM_BP_DIRECT	GO:0043406~positive regulation of MAP kinase activity	11	0.622524052065648	0.06902145419895771	EGFR, TNF, PDCD10, PDGFA, VEGFA, PDGFC, PDGFD, FGF1, TAB1, TGFB1, MIF	1693	59	16792	1.8492096068557469	1.0	0.7192498772209511	74.35421127323079
GOTERM_BP_DIRECT	GO:0042307~positive regulation of protein import into nucleus	5	0.2829654782116582	0.06989107183274887	IPO5, NUTF2, ZPR1, TPR, TGFB1	1693	16	16792	3.0995274660366214	1.0	0.7226085142356921	74.80619403741801
GOTERM_BP_DIRECT	GO:0090026~positive regulation of monocyte chemotaxis	5	0.2829654782116582	0.06989107183274887	HMGB1, CCL2, S100A7, SERPINE1, S100A14	1693	16	16792	3.0995274660366214	1.0	0.7226085142356921	74.80619403741801
GOTERM_BP_DIRECT	GO:0030301~cholesterol transport	5	0.2829654782116582	0.06989107183274887	CAV1, APOB, APOA1, NPC2, LDLR	1693	16	16792	3.0995274660366214	1.0	0.7226085142356921	74.80619403741801
GOTERM_BP_DIRECT	GO:0051895~negative regulation of focal adhesion assembly	5	0.2829654782116582	0.06989107183274887	CORO1C, APOD, THBS1, MMP14, PHLDB2	1693	16	16792	3.0995274660366214	1.0	0.7226085142356921	74.80619403741801
GOTERM_BP_DIRECT	GO:1900034~regulation of cellular response to heat	13	0.7357102433503113	0.07126015690464035	PTGES3, HSP90AB1, HSP90AA1, HSPA1A, HSBP1, YWHAE, HSPA1L, BAG5, HSPH1, BAG2, DNAJB1, TPR, HSPA8	1693	75	16792	1.7192045678283128	1.0	0.7284945291510274	75.50251261223644
GOTERM_BP_DIRECT	GO:0007084~mitotic nuclear envelope reassembly	4	0.22637238256932654	0.07145286736492781	LMNA, BANF1, EMD, PPP2R2A	1693	10	16792	3.9673951565268752	1.0	0.728238151508801	75.59904884736657
GOTERM_BP_DIRECT	GO:0031115~negative regulation of microtubule polymerization	4	0.22637238256932654	0.07145286736492781	EML2, STMN2, SNCA, STMN1	1693	10	16792	3.9673951565268752	1.0	0.728238151508801	75.59904884736657
GOTERM_BP_DIRECT	GO:0051156~glucose 6-phosphate metabolic process	4	0.22637238256932654	0.07145286736492781	GPI, G6PD, HK2, HK1	1693	10	16792	3.9673951565268752	1.0	0.728238151508801	75.59904884736657
GOTERM_BP_DIRECT	GO:0019371~cyclooxygenase pathway	4	0.22637238256932654	0.07145286736492781	AKR1C3, PTGES3, CBR1, PTGDS	1693	10	16792	3.9673951565268752	1.0	0.728238151508801	75.59904884736657
GOTERM_BP_DIRECT	GO:0033160~positive regulation of protein import into nucleus, translocation	4	0.22637238256932654	0.07145286736492781	HSP90AB1, MAVS, IL6, HSP90AA1	1693	10	16792	3.9673951565268752	1.0	0.728238151508801	75.59904884736657
GOTERM_BP_DIRECT	GO:0006163~purine nucleotide metabolic process	4	0.22637238256932654	0.07145286736492781	FHIT, NME2, NME1-NME2, GUK1	1693	10	16792	3.9673951565268752	1.0	0.728238151508801	75.59904884736657
GOTERM_BP_DIRECT	GO:0042989~sequestering of actin monomers	4	0.22637238256932654	0.07145286736492781	TWF2, GSN, TMSB15B, TMSB4X	1693	10	16792	3.9673951565268752	1.0	0.728238151508801	75.59904884736657
GOTERM_BP_DIRECT	GO:0051272~positive regulation of cellular component movement	4	0.22637238256932654	0.07145286736492781	RPS19, ACTN4, VEGFA, STMN1	1693	10	16792	3.9673951565268752	1.0	0.728238151508801	75.59904884736657
GOTERM_BP_DIRECT	GO:0071481~cellular response to X-ray	4	0.22637238256932654	0.07145286736492781	XRCC5, SFRP1, XRCC6, DNM2	1693	10	16792	3.9673951565268752	1.0	0.728238151508801	75.59904884736657
GOTERM_BP_DIRECT	GO:0051918~negative regulation of fibrinolysis	4	0.22637238256932654	0.07145286736492781	SERPINF2, SERPINE1, APOH, THBS1	1693	10	16792	3.9673951565268752	1.0	0.728238151508801	75.59904884736657
GOTERM_BP_DIRECT	GO:0003334~keratinocyte development	4	0.22637238256932654	0.07145286736492781	CDC42, KRT2, SFN, FLNB	1693	10	16792	3.9673951565268752	1.0	0.728238151508801	75.59904884736657
GOTERM_BP_DIRECT	GO:0051301~cell division	45	2.5466893039049237	0.07320078772576709	DYNC1LI1, SEPT2, GNAI2, USP9X, BCAR1, ENSA, CLTC, RCC1, CD2AP, CDC37, ZNF207, RPS3, WAPL, CDC42, TUBB, NUMA1, CCDC124, USP39, SPG20, CLASP1, TPR, TUBA1A, NSUN2, TUBA1B, NUDC, TUBA1C, BUB3, ZW10, SSSCA1, CKAP5, RAN, ARPP19, BIRC6, DYNLT1, PPP1CC, UBE2C, SEPT10, SEPT11, CDK2, SMC3, MAP4, RUVBL1, SMC1A, TXNL4A, SEPT9	1693	350	16792	1.2752341574550672	1.0	0.7358543028484705	76.45834245321173
GOTERM_BP_DIRECT	GO:0032967~positive regulation of collagen biosynthetic process	6	0.3395585738539898	0.07491646324443704	CCL2, SERPINF2, CTGF, SERPINB7, PRDX5, TGFB1	1693	23	16792	2.5874316238218755	1.0	0.7430656677597265	77.27384520709504
GOTERM_BP_DIRECT	GO:0033137~negative regulation of peptidyl-serine phosphorylation	6	0.3395585738539898	0.07491646324443704	PPM1F, GPD1L, CAV1, DKK1, NCK1, HGF	1693	23	16792	2.5874316238218755	1.0	0.7430656677597265	77.27384520709504
GOTERM_BP_DIRECT	GO:0000715~nucleotide-excision repair, DNA damage recognition	6	0.3395585738539898	0.07491646324443704	RAD23B, COPS2, COPS6, DDB1, COPS8, RBX1	1693	23	16792	2.5874316238218755	1.0	0.7430656677597265	77.27384520709504
GOTERM_BP_DIRECT	GO:0043044~ATP-dependent chromatin remodeling	6	0.3395585738539898	0.07491646324443704	ACTB, HDAC1, SMARCC1, SMARCC2, ACTL6A, HNRNPC	1693	23	16792	2.5874316238218755	1.0	0.7430656677597265	77.27384520709504
GOTERM_BP_DIRECT	GO:0006914~autophagy	20	1.1318619128466327	0.0750853365067202	HMGB1, LRSAM1, S100A8, TOLLIP, CHMP4B, ITGB4, RAB1B, VPS51, GABARAP, RAB1A, LAMP1, ANXA7, SRPX, VCP, ARSA, EPG5, CTSD, HGS, VPS28, TIGAR	1693	133	16792	1.4915019385439379	1.0	0.7426645118461908	77.3526515397208
GOTERM_BP_DIRECT	GO:1900740~positive regulation of protein insertion into mitochondrial membrane involved in apoptotic signaling pathway	7	0.39615166949632147	0.07519647397913162	YWHAZ, YWHAG, YWHAH, YWHAB, YWHAQ, SFN, YWHAE	1693	30	16792	2.314313841307344	1.0	0.7419866661239882	77.40437357029704
GOTERM_BP_DIRECT	GO:0045773~positive regulation of axon extension	7	0.39615166949632147	0.07519647397913162	TWF2, TNFRSF12A, SEMA7A, PAFAH1B1, L1CAM, CDH4, FN1	1693	30	16792	2.314313841307344	1.0	0.7419866661239882	77.40437357029704
GOTERM_BP_DIRECT	GO:0033574~response to testosterone	7	0.39615166949632147	0.07519647397913162	GPI, AVP, NASP, CAD, CALR, THBS1, PSPH	1693	30	16792	2.314313841307344	1.0	0.7419866661239882	77.40437357029704
GOTERM_BP_DIRECT	GO:0048661~positive regulation of smooth muscle cell proliferation	11	0.622524052065648	0.07570304655839669	FGFR2, EGFR, CDH13, NAMPT, IL6, TNF, MYD88, SERPINF2, TGM2, PDGFD, THBS1	1693	60	16792	1.8183894467414845	1.0	0.7432156648916646	77.63871193477576
GOTERM_BP_DIRECT	GO:0030514~negative regulation of BMP signaling pathway	9	0.5093378607809848	0.07811975847497425	TWSG1, NBL1, CAV1, DKK1, SFRP1, HTRA1, SOSTDC1, LEMD2, SPG20	1693	45	16792	1.9836975782634378	1.0	0.7533755765159853	78.7253280587335
GOTERM_BP_DIRECT	GO:0032755~positive regulation of interleukin-6 production	9	0.5093378607809848	0.07811975847497425	TBC1D23, IL6, TNF, MYD88, PYCARD, IL1B, HSPD1, SPON2, IL1A	1693	45	16792	1.9836975782634378	1.0	0.7533755765159853	78.7253280587335
GOTERM_BP_DIRECT	GO:0006954~inflammatory response	48	2.7164685908319184	0.07812159726958659	CXCL1, ABCF1, HMGB1, IL36G, CCL2, TNF, S100A8, CXCL5, C3, TOLLIP, LXN, CSF1, CXCL2, CXCL8, PRDX5, AFAP1L2, NFKB2, HMGB1P1, TGFB1, MIF, MYD88, SEMA7A, SERPINA3, PYCARD, IL1B, FAS, PTX3, THBS1, IL1A, SPP1, SCG2, KNG1, IL6, LIPA, OLR1, AIMP1, ANXA1, AXL, LYZ, CHI3L1, ECM1, SDC1, TNFRSF10B, KRT16, NGFR, PARP4, CD14, IGFBP4	1693	379	16792	1.2561673318818602	1.0	0.7521947809309026	78.72613544885832
GOTERM_BP_DIRECT	GO:0016337~single organismal cell-cell adhesion	16	0.9054895302773062	0.08109276185002381	EGFR, RPSA, ICAM5, NECTIN1, FBLIM1, CDH1, CDH3, CD2AP, CTNNB1, CTNNA2, NRCAM, ITGA6, CD44, TENM2, FAT1, CSTA	1693	101	16792	1.571245606545297	1.0	0.7643744838078992	79.99349712192739
GOTERM_BP_DIRECT	GO:0006874~cellular calcium ion homeostasis	15	0.8488964346349746	0.08220790604817724	CAV1, ATP1B1, CCL2, STC2, VAPB, RMDN3, HEXB, STIM1, STOML2, CALR, TGFB1, ANXA7, APOE, TPT1, STC1	1693	93	16792	1.5997561115027725	1.0	0.7680567258343542	80.45043427438539
GOTERM_BP_DIRECT	GO:0070934~CRD-mediated mRNA stabilization	3	0.1697792869269949	0.08254814912973682	DHX9, YBX1, HNRNPU	1693	5	16792	5.951092734790313	1.0	0.7683636815110388	80.58787049545109
GOTERM_BP_DIRECT	GO:0006532~aspartate biosynthetic process	3	0.1697792869269949	0.08254814912973682	GOT2, GOT1, BCAT2	1693	5	16792	5.951092734790313	1.0	0.7683636815110388	80.58787049545109
GOTERM_BP_DIRECT	GO:0017038~protein import	3	0.1697792869269949	0.08254814912973682	LAMP2, APOE, CLU	1693	5	16792	5.951092734790313	1.0	0.7683636815110388	80.58787049545109
GOTERM_BP_DIRECT	GO:0006526~arginine biosynthetic process	3	0.1697792869269949	0.08254814912973682	ASS1, CAD, ASL	1693	5	16792	5.951092734790313	1.0	0.7683636815110388	80.58787049545109
GOTERM_BP_DIRECT	GO:0060744~mammary gland branching involved in thelarche	3	0.1697792869269949	0.08254814912973682	PHB2, AREG, TGFB1	1693	5	16792	5.951092734790313	1.0	0.7683636815110388	80.58787049545109
GOTERM_BP_DIRECT	GO:1904261~positive regulation of basement membrane assembly involved in embryonic body morphogenesis	3	0.1697792869269949	0.08254814912973682	DAG1, CLASP1, PHLDB2	1693	5	16792	5.951092734790313	1.0	0.7683636815110388	80.58787049545109
GOTERM_BP_DIRECT	GO:1902966~positive regulation of protein localization to early endosome	3	0.1697792869269949	0.08254814912973682	EZR, VEGFA, MSN	1693	5	16792	5.951092734790313	1.0	0.7683636815110388	80.58787049545109
GOTERM_BP_DIRECT	GO:2000535~regulation of entry of bacterium into host cell	3	0.1697792869269949	0.08254814912973682	CAV1, CXCL8, FUCA2	1693	5	16792	5.951092734790313	1.0	0.7683636815110388	80.58787049545109
GOTERM_BP_DIRECT	GO:0006221~pyrimidine nucleotide biosynthetic process	3	0.1697792869269949	0.08254814912973682	ERH, CMPK1, PRPS1	1693	5	16792	5.951092734790313	1.0	0.7683636815110388	80.58787049545109
GOTERM_BP_DIRECT	GO:0042270~protection from natural killer cell mediated cytotoxicity	3	0.1697792869269949	0.08254814912973682	SERPINB9, HLA-A, SERPINB4	1693	5	16792	5.951092734790313	1.0	0.7683636815110388	80.58787049545109
GOTERM_BP_DIRECT	GO:0045927~positive regulation of growth	3	0.1697792869269949	0.08254814912973682	PPM1F, WFS1, ZPR1	1693	5	16792	5.951092734790313	1.0	0.7683636815110388	80.58787049545109
GOTERM_BP_DIRECT	GO:0035088~establishment or maintenance of apical/basal cell polarity	3	0.1697792869269949	0.08254814912973682	CDC42, EZR, CLIC4	1693	5	16792	5.951092734790313	1.0	0.7683636815110388	80.58787049545109
GOTERM_BP_DIRECT	GO:0051005~negative regulation of lipoprotein lipase activity	3	0.1697792869269949	0.08254814912973682	APOC3, SORT1, ANGPTL4	1693	5	16792	5.951092734790313	1.0	0.7683636815110388	80.58787049545109
GOTERM_BP_DIRECT	GO:0032489~regulation of Cdc42 protein signal transduction	3	0.1697792869269949	0.08254814912973682	APOA1, APOE, APOC3	1693	5	16792	5.951092734790313	1.0	0.7683636815110388	80.58787049545109
GOTERM_BP_DIRECT	GO:0000904~cell morphogenesis involved in differentiation	3	0.1697792869269949	0.08254814912973682	DKK1, MYH9, CTNNB1	1693	5	16792	5.951092734790313	1.0	0.7683636815110388	80.58787049545109
GOTERM_BP_DIRECT	GO:0070389~chaperone cofactor-dependent protein refolding	3	0.1697792869269949	0.08254814912973682	ST13, PTGES3, DNAJB1	1693	5	16792	5.951092734790313	1.0	0.7683636815110388	80.58787049545109
GOTERM_BP_DIRECT	GO:0010815~bradykinin catabolic process	3	0.1697792869269949	0.08254814912973682	IDE, CTSH, XPNPEP1	1693	5	16792	5.951092734790313	1.0	0.7683636815110388	80.58787049545109
GOTERM_BP_DIRECT	GO:0071681~cellular response to indole-3-methanol	3	0.1697792869269949	0.08254814912973682	CDH1, CTNNA1, CTNNB1	1693	5	16792	5.951092734790313	1.0	0.7683636815110388	80.58787049545109
GOTERM_BP_DIRECT	GO:0019941~modification-dependent protein catabolic process	3	0.1697792869269949	0.08254814912973682	UBA1, UBA7, UBE2L6	1693	5	16792	5.951092734790313	1.0	0.7683636815110388	80.58787049545109
GOTERM_BP_DIRECT	GO:0043279~response to alkaloid	3	0.1697792869269949	0.08254814912973682	SRSF9, DHX15, TMED10	1693	5	16792	5.951092734790313	1.0	0.7683636815110388	80.58787049545109
GOTERM_BP_DIRECT	GO:0014910~regulation of smooth muscle cell migration	3	0.1697792869269949	0.08254814912973682	PLXNA1, PDGFA, PLAU	1693	5	16792	5.951092734790313	1.0	0.7683636815110388	80.58787049545109
GOTERM_BP_DIRECT	GO:0032611~interleukin-1 beta production	3	0.1697792869269949	0.08254814912973682	PYCARD, IL1B, CASP1	1693	5	16792	5.951092734790313	1.0	0.7683636815110388	80.58787049545109
GOTERM_BP_DIRECT	GO:0033591~response to L-ascorbic acid	3	0.1697792869269949	0.08254814912973682	SPARC, GSTP1, SOD2	1693	5	16792	5.951092734790313	1.0	0.7683636815110388	80.58787049545109
GOTERM_BP_DIRECT	GO:0050819~negative regulation of coagulation	3	0.1697792869269949	0.08254814912973682	PROCR, ANXA5, ANXA4	1693	5	16792	5.951092734790313	1.0	0.7683636815110388	80.58787049545109
GOTERM_BP_DIRECT	GO:2001268~negative regulation of cysteine-type endopeptidase activity involved in apoptotic signaling pathway	3	0.1697792869269949	0.08254814912973682	MMP9, NLE1, PLAUR	1693	5	16792	5.951092734790313	1.0	0.7683636815110388	80.58787049545109
GOTERM_BP_DIRECT	GO:2000343~positive regulation of chemokine (C-X-C motif) ligand 2 production	3	0.1697792869269949	0.08254814912973682	TNF, HDAC1, MIF	1693	5	16792	5.951092734790313	1.0	0.7683636815110388	80.58787049545109
GOTERM_BP_DIRECT	GO:1904714~regulation of chaperone-mediated autophagy	3	0.1697792869269949	0.08254814912973682	EEF1A1, EEF1A2, CTSA	1693	5	16792	5.951092734790313	1.0	0.7683636815110388	80.58787049545109
GOTERM_BP_DIRECT	GO:0009113~purine nucleobase biosynthetic process	3	0.1697792869269949	0.08254814912973682	SHMT1, GMPS, PAICS	1693	5	16792	5.951092734790313	1.0	0.7683636815110388	80.58787049545109
GOTERM_BP_DIRECT	GO:0031589~cell-substrate adhesion	5	0.2829654782116582	0.08439487768311524	SORBS3, CORO1A, ITGA6, ITGB1, GAS6	1693	17	16792	2.9172023209756435	1.0	0.775014310017458	81.31800308086707
GOTERM_BP_DIRECT	GO:0010466~negative regulation of peptidase activity	5	0.2829654782116582	0.08439487768311524	CST3, CSTB, SERPINB4, CSTA, ECM1	1693	17	16792	2.9172023209756435	1.0	0.775014310017458	81.31800308086707
GOTERM_BP_DIRECT	GO:0090201~negative regulation of release of cytochrome c from mitochondria	5	0.2829654782116582	0.08439487768311524	PPIF, GPX1, AVP, LMNA, HGF	1693	17	16792	2.9172023209756435	1.0	0.775014310017458	81.31800308086707
GOTERM_BP_DIRECT	GO:0006337~nucleosome disassembly	5	0.2829654782116582	0.08439487768311524	SET, SMARCC1, SMARCC2, SUPT16H, HMGA1	1693	17	16792	2.9172023209756435	1.0	0.775014310017458	81.31800308086707
GOTERM_BP_DIRECT	GO:0071310~cellular response to organic substance	5	0.2829654782116582	0.08439487768311524	CLEC3B, PSAP, IL1B, CALR, CASP1	1693	17	16792	2.9172023209756435	1.0	0.775014310017458	81.31800308086707
GOTERM_BP_DIRECT	GO:0032781~positive regulation of ATPase activity	7	0.39615166949632147	0.08566848554397133	PFN1, PFN2, ATP1B1, DNAJB11, DNAJC9, DNAJB1, TPM1	1693	31	16792	2.239658556103881	1.0	0.7791230601246619	81.80630029934954
GOTERM_BP_DIRECT	GO:0045765~regulation of angiogenesis	7	0.39615166949632147	0.08566848554397133	WARS, IL6, SFRP1, TNFRSF12A, RNH1, KRT1, CTNNB1	1693	31	16792	2.239658556103881	1.0	0.7791230601246619	81.80630029934954
GOTERM_BP_DIRECT	GO:0007067~mitotic nuclear division	33	1.8675721561969438	0.08650790060422478	DYNC1LI1, SNX18, SEPT2, USP9X, ENSA, CLTC, RCC1, CD2AP, RPS3, NUMA1, PAFAH1B1, TPR, NSUN2, TUBB3, NUDC, ZW10, SSSCA1, RAN, CKAP5, ARPP19, BIRC6, DYNLT1, HGF, RPS6, SMC3, CDK2, EML4, SRSF2, CLIP1, RUVBL1, SEPT7, PPP5C, TXNL4A	1693	248	16792	1.3197987919897871	1.0	0.7813973935435935	82.12149131909547
GOTERM_BP_DIRECT	GO:0050885~neuromuscular process controlling balance	9	0.5093378607809848	0.08662791158563762	APP, GM2A, TPP1, ALDH1A3, HEXB, AARS, PAFAH1B1, SHANK1, NEFL	1693	46	16792	1.9405737178664064	1.0	0.7807621147261988	82.16612913549035
GOTERM_BP_DIRECT	GO:0000082~G1/S transition of mitotic cell cycle	16	0.9054895302773062	0.08665576012135848	MCM2, RCC1, RPS6, MCM3, MCM4, ITGB1, CDK2, MCM6, MCM7, EIF4E, DHFR, GSPT1, PCNA, RANBP1, PPP3CA, CUL1	1693	102	16792	1.5558412378536766	1.0	0.7797586479611525	82.17647223139846
GOTERM_BP_DIRECT	GO:0032456~endocytic recycling	6	0.3395585738539898	0.08713295491986559	STX6, RAB35, RAB14, EPG5, VPS51, EHD1	1693	24	16792	2.479621972829297	1.0	0.7805612808606566	82.35282430299809
GOTERM_BP_DIRECT	GO:0048870~cell motility	6	0.3395585738539898	0.08713295491986559	PTK2, CTTN, MAP2K1, FSCN1, ITGB4, MMP14	1693	24	16792	2.479621972829297	1.0	0.7805612808606566	82.35282430299809
GOTERM_BP_DIRECT	GO:0001822~kidney development	14	0.7923033389926429	0.08926875949805901	ASS1, WFS1, MMP17, C5ORF42, ARL3, TGFB2, BAG6, SULF2, VEGFA, NLE1, PCSK9, TMED10, CA2, RIDA	1693	86	16792	1.6146375637027979	1.0	0.7878546975085878	83.12207043276287
GOTERM_BP_DIRECT	GO:0021680~cerebellar Purkinje cell layer development	4	0.22637238256932654	0.09112943784106795	SEZ6L2, NAGLU, AARS, HSPA5	1693	11	16792	3.6067228695698867	1.0	0.7938495305902231	83.76622703795123
GOTERM_BP_DIRECT	GO:0090557~establishment of endothelial intestinal barrier	4	0.22637238256932654	0.09112943784106795	TJP1, MYD88, RAB1B, RAB1A	1693	11	16792	3.6067228695698867	1.0	0.7938495305902231	83.76622703795123
GOTERM_BP_DIRECT	GO:0048333~mesodermal cell differentiation	4	0.22637238256932654	0.09112943784106795	FGFR2, ITGB4, ITGA3, ITGB1	1693	11	16792	3.6067228695698867	1.0	0.7938495305902231	83.76622703795123
GOTERM_BP_DIRECT	GO:0033197~response to vitamin E	4	0.22637238256932654	0.09112943784106795	SRSF2, HMGCS1, FKBP1B, ADA	1693	11	16792	3.6067228695698867	1.0	0.7938495305902231	83.76622703795123
GOTERM_BP_DIRECT	GO:0061045~negative regulation of wound healing	4	0.22637238256932654	0.09112943784106795	EPPK1, SERPINE1, CD109, CASK	1693	11	16792	3.6067228695698867	1.0	0.7938495305902231	83.76622703795123
GOTERM_BP_DIRECT	GO:0009743~response to carbohydrate	4	0.22637238256932654	0.09112943784106795	ME1, APOB, CST3, IL1B	1693	11	16792	3.6067228695698867	1.0	0.7938495305902231	83.76622703795123
GOTERM_BP_DIRECT	GO:0006081~cellular aldehyde metabolic process	4	0.22637238256932654	0.09112943784106795	ALDH1A1, ALDH7A1, AKR1A1, ALDH9A1	1693	11	16792	3.6067228695698867	1.0	0.7938495305902231	83.76622703795123
GOTERM_BP_DIRECT	GO:0051764~actin crosslink formation	4	0.22637238256932654	0.09112943784106795	BAIAP2L1, DPYSL3, FLNA, PLS3	1693	11	16792	3.6067228695698867	1.0	0.7938495305902231	83.76622703795123
GOTERM_BP_DIRECT	GO:0007062~sister chromatid cohesion	16	0.9054895302773062	0.09245588805033558	RAD21L1, CKAP5, AHCTF1, RANGAP1, PPP1CC, SMC3, WAPL, RPS27, PHB2, CLIP1, CLASP1, PAFAH1B1, SMC1A, BUB3, NUDC, ZW10	1693	103	16792	1.5407359831172331	1.0	0.7976982240773394	84.21113971060846
GOTERM_BP_DIRECT	GO:0010629~negative regulation of gene expression	20	1.1318619128466327	0.09427720580694048	XDH, TNF, PDCD10, STC2, MAP2K1, LDLR, ERP29, CNPY2, MYADM, TGFB1, MIF, TGFB2, CDC42, ANXA7, SFRP1, HDAC1, C1QTNF3, CTGF, TARDBP, CPNE1	1693	137	16792	1.4479544366886408	1.0	0.8032299558521618	84.80324780831876
GOTERM_BP_DIRECT	GO:0032760~positive regulation of tumor necrosis factor production	9	0.5093378607809848	0.09565401027757299	MAVS, HMGB1, CCL2, MYD88, HDAC1, CLU, PYCARD, SPON2, CD14	1693	47	16792	1.8992849153586107	1.0	0.8070421119818739	85.23681607546825
GOTERM_BP_DIRECT	GO:0042220~response to cocaine	7	0.39615166949632147	0.09689838463039463	HSP90AB1, HSP90AA1, TIAM1, EFTUD2, DPYSL2, HSPD1, DNM2	1693	32	16792	2.169669226225635	1.0	0.8103101879373265	85.61857434958952
GOTERM_BP_DIRECT	GO:0032212~positive regulation of telomere maintenance via telomerase	7	0.39615166949632147	0.09689838463039463	TCP1, CCT4, DKC1, CCT8, CCT2, CCT6A, CTNNB1	1693	32	16792	2.169669226225635	1.0	0.8103101879373265	85.61857434958952
GOTERM_BP_DIRECT	GO:0000226~microtubule cytoskeleton organization	12	0.6791171477079796	0.0978487475654377	PTK2, DYNC1LI2, MAP2, PAFAH1B1, CLASP1, ZPR1, NEFL, TUBA1B, GAPDH, PHLDB2, GABARAP, EML4	1693	71	16792	1.6763641506451588	1.0	0.8125170475944978	85.9038141844622
GOTERM_BP_DIRECT	GO:0006303~double-strand break repair via nonhomologous end joining	11	0.622524052065648	0.09808377246238932	XRCC5, PRPF19, UBE2N, PSMD14, HIST1H4A, XRCC6, PRKDC, H2AFX, UBE2V2, HIST1H4I, RAD50	1693	63	16792	1.731799473087128	1.0	0.8122894572779282	85.9735227751748
GOTERM_BP_DIRECT	GO:0015031~protein transport	49	2.77306168647425	0.09990636004962286	VPS29, RAB7A, NACA, SEC31A, RAB5C, COPZ1, AHCTF1, RAB1B, SELENBP1, PPT1, SNX3, LMAN2, VPS51, LMAN1, TMED7, TMED4, SEC16A, KIAA1033, BTF3, RAB25, NACA2, ZW10, SCAMP1, GDI1, KDELR2, GDI2, ACTN4, RRBP1, NASP, RUFY1, LIN7C, CORO7, TMED9, MYH9, GABARAP, HSP90B1, PLEKHF2, RAB18, ARF1, RAB35, IPO4, ARF4, MCFD2, RAB14, RAP1A, COL1A1, PDCD6IP, VAMP2, MVP	1693	395	16792	1.2303947004418792	1.0	0.8173372114867966	86.50312376097885

## Sheet: sheet 3 - Pathway
Table S3, sheet 3. Enriched pathway category for 1,776 mapped to 1,767 DAVID identifiers. White cells=Bonferroni-corrected p < 0.05.
Category	Term	Count	%	PValue	Genes	List Total	Pop Hits	Pop Total	Fold Enrichment	Bonferroni	Benjamini	FDR
KEGG_PATHWAY	hsa03050:Proteasome	37	2.0939445387662703	1.174502436810352E-23	PSMB10, PSMA7, PSMB5, PSMB4, PSMF1, PSMB7, PSMB6, PSMB1, PSMB3, PSMB2, PSMD1, PSMD2, PSMD3, PSMD6, PSMD7, PSMD8, PSMB8, PSMB9, PSMA2, PSMA1, PSMC6, PSMD14, PSMC5, PSMD13, PSMA6, PSMC4, PSME1, PSMD12, PSMA5, PSMC3, PSMD11, PSMA4, PSMC2, PSMA3, PSMC1, POMP, PSME3	984	44	6879	5.8786723946784925	3.3708219936457104E-21	3.3708219936457104E-21	1.558883966609375E-20
KEGG_PATHWAY	hsa03010:Ribosome	66	3.7351443123938877	3.157775955765908E-21	RPL18, RPL17, RPL14, RPL13, RPL15, RPLP2, RPS27L, RPS2, RPS3, RPS3A, RPLP0, RPLP1, RPL10, RPL11, RPL12, RPL35A, RPS4X, RPS18, RPS19, RPS16, RPS14, RPS15, RPS12, RPS13, RPS10, RPS11, RPL35, RPL27A, RPS15A, RPL38, RPS25, RPS26, RPS27, RPL30, RPS28, MRPL12, RPL32, RPL7, RPL6, RPL31, RPL9, RPL8, RPL3, RPL5, RPS20, RPL7A, RPL10A, RPL4, RPS21, RPS23, RPS24, RPSA, RPL26, RPS9, RPL27, RPL23A, RPL24, RPS6…	984	136	6879	3.3926201578192257	9.062816993048155E-19	4.531408496524078E-19	4.1912269854089086E-18
KEGG_PATHWAY	hsa01130:Biosynthesis of antibiotics	72	4.074702886247878	5.754325158746557E-13	LDHB, PGD, PSPH, ACSS2, CMBL, GOT2, PKM, PGP, GOT1, HADH, BPNT1, LDHAL6B, PFKL, PFKP, PFKM, PGM2, ALDH7A1, NME2, PGLS, G6PD, ADSL, MDH2, ALDH9A1, PRPS2, UGP2, MDH1, PRPS1, ALDOA, PYCRL, BCAT2, ASS1, MVD, ALDOC, HMGCS1, ADH5, HK2, ECHS1, HK1, ACAT2, ASL, ACAT1, HADHB, TPI1, AKR1A1, ATIC, ENO2, IDH1, GAPDH, ENO1, FH, SHMT1, UAP1, ACY1, CS, AK3, FDPS, AK2, TKT, ACLY, BPGM, PCK2, SDHA, GPI, AMDHD2, R…	984	212	6879	2.3742521859180856	1.6514800638134375E-10	5.504929845301376E-11	7.637446231001377E-10
KEGG_PATHWAY	hsa03040:Spliceosome	52	2.9428409734012453	3.833614610412651E-12	SRSF1, SNRPD3, LSM7, SNRPD1, SNRPD2, SART1, CTNNBL1, RBM8A, PCBP1, U2AF1, LSM5, ACIN1, EFTUD2, MAGOH, DDX39B, HNRNPU, EIF4A3, SNRPB, SNRPF, SNRPE, SRSF10, PPIL1, TRA2B, TRA2A, HSPA1A, SF3B6, SF3B5, SF3B3, PRPF19, HSPA1L, HNRNPA3, HNRNPM, SF3B1, HSPA2, USP39, DHX15, HNRNPC, SNRNP70, PRPF40B, HSPA8, DDX42, SNW1, SF3A2, SF3A1, SF3A3, SRSF3, SRSF2, SRSF7, SRSF6, SRSF9, PHF5A, TXNL4A	984	133	6879	2.733266092059417	1.100243229856801E-9	2.75060751953049E-10	5.088229837468816E-9
KEGG_PATHWAY	hsa01200:Carbon metabolism	44	2.490096208262592	2.586397902236491E-10	ALDOA, ME1, ALDOC, GLUD1, PGD, ESD, HK2, ADH5, HK1, ECHS1, ACAT2, ACSS2, PSPH, ACAT1, PKM, GOT2, PGP, TPI1, GOT1, TKFC, ENO2, IDH1, GAPDH, FH, ENO1, SHMT1, PFKL, CS, PFKP, TKT, PFKM, SDHA, GPI, RPE, PGLS, G6PD, H6PD, PHGDH, PSAT1, PGK1, MDH2, PRPS2, MDH1, PRPS1	984	113	6879	2.7221023095186703	7.422961301184472E-8	1.4845923046458154E-8	3.432852779816642E-7
KEGG_PATHWAY	hsa05134:Legionellosis	25	1.414827391058291	7.713159917779775E-8	CXCL1, EEF1A1, IL6, TNF, C3, EEF1A2, CYCS, CXCL2, CXCL8, RAB1B, HSPA1A, NFKB2, RAB1A, HSPA1L, MYD88, HSPA2, VCP, ARF1, PYCARD, IL1B, EEF1G, HSPD1, CASP1, CD14, HSPA8	984	54	6879	3.236506323396567	2.2136524812976788E-5	3.6894548322008447E-6	1.0237454828310177E-4
KEGG_PATHWAY	hsa04512:ECM-receptor interaction	33	1.8675721561969438	1.313180758611914E-7	TNC, COL3A1, ITGB4, DAG1, VTN, SDC4, ITGB1, CD47, LAMB4, LAMB3, CD44, COL6A3, COL6A2, COL6A1, AGRN, THBS1, LAMB1, THBS2, SPP1, FN1, COL4A2, HSPG2, ITGA3, COL5A1, SDC1, LAMA4, LAMA3, ITGA6, LAMA5, COL1A2, LAMC2, COL1A1, LAMC1	984	87	6879	2.651703111858705	3.76875800510712E-5	5.3840269697014165E-6	1.742946388216815E-4
KEGG_PATHWAY	hsa05130:Pathogenic Escherichia coli infection	23	1.3016411997736277	5.107209425904043E-7	ACTB, TUBB2A, HCLS1, CDH1, ARPC4, ITGB1, NCL, CTNNB1, CDC42, ARPC1B, TUBB, CTTN, EZR, NCK1, RHOA, TUBB6, TUBA4A, TUBA1A, TUBA1B, CD14, TUBB3, TUBA1C, TUBB4B	984	51	6879	3.1527379244380676	1.4656620606212645E-4	1.832195064321862E-5	6.778633816817425E-4
KEGG_PATHWAY	hsa04510:Focal adhesion	57	3.225806451612903	6.809731218829246E-7	PDGFA, BCAR1, VTN, VCL, CTNNB1, CDC42, PAK2, RHOA, PDGFC, ZYX, PDGFD, AKT2, EGFR, ACTN4, ACTN3, PPP1CC, FLNC, FLNB, FLNA, CRKL, VEGFA, COL1A2, LAMC2, LAMC1, COL1A1, PARVA, CAV1, TNC, COL3A1, ITGB4, ITGB1, PXN, LAMB4, LAMB3, PTK2, RAC2, COL6A3, COL6A2, COL6A1, LAMB1, THBS1, THBS2, FN1, SPP1, ACTB, COL4A2, MAP2K1, MET, ITGA3, MYL12A, HGF, COL5A1, LAMA4, LAMA3, ITGA6, LAMA5, RAP1A	984	206	6879	1.9343624200805116	1.95420255501233E-4	2.1715247834785956E-5	9.038326462484925E-4
KEGG_PATHWAY	hsa05146:Amoebiasis	36	2.037351443123939	7.150770391113521E-7	RAB7A, CSF2, TNF, RAB5C, COL3A1, CXCL8, TGFB1, TGFB2, VCL, LAMB4, PTK2, PLCB3, LAMB3, IL1B, SERPINB13, LAMB1, FN1, IL6, COL4A2, ACTN4, ACTN3, COL5A1, SERPINB9, LAMA4, LAMA3, SERPINB6, LAMA5, COL1A2, SERPINB2, SERPINB1, HSPB1, SERPINB4, LAMC2, COL1A1, LAMC1, CD14	984	106	6879	2.3742521859180856	2.0520612595120724E-4	2.0522507771403298E-5	9.490974262060803E-4
KEGG_PATHWAY	hsa01230:Biosynthesis of amino acids	28	1.5846066779852859	8.055570294629375E-7	ALDOA, PYCRL, BCAT2, ASS1, ALDOC, PSPH, ASL, GOT2, PKM, TPI1, GOT1, ENO2, IDH1, GAPDH, ENO1, SHMT1, ACY1, PFKL, CS, PFKP, TKT, PFKM, RPE, PHGDH, PGK1, PSAT1, PRPS2, PRPS1	984	72	6879	2.7186653116531163	2.311682370671475E-4	2.1017502816689237E-5	0.0010691878454260895
KEGG_PATHWAY	hsa00030:Pentose phosphate pathway	16	0.9054895302773062	2.0696251631873404E-6	ALDOA, PFKL, ALDOC, PGD, PFKP, TKT, PFKM, PGM2, GPI, RPE, PGLS, G6PD, H6PD, DERA, PRPS2, PRPS1	984	29	6879	3.8570227081581163	5.938066634804118E-4	4.949736133863514E-5	0.002746920235285888
KEGG_PATHWAY	hsa04142:Lysosome	37	2.0939445387662703	7.759246855111535E-6	NAGLU, CLTB, AP1B1, GM2A, HEXA, LGMN, HEXB, ACP5, CTSA, PPT1, CLTC, ASAH1, AP1S1, TPP1, GALNS, AP3D1, MAN2B1, CTSZ, LIPA, PSAP, CTSS, CTSV, MANBA, GNS, DNASE2, CTSL, LAMP1, LAMP2, NPC2, GLA, IGF2R, ARSA, SORT1, CTSD, CTSC, CTSB, CTSH	984	121	6879	2.1376990526103614	0.0022244347569774225	1.7128628936813328E-4	0.010298139221454061
KEGG_PATHWAY	hsa00010:Glycolysis / Gluconeogenesis	25	1.414827391058291	8.309005675152119E-6	ALDOA, LDHB, ALDOC, ADH5, HK2, HK1, ACSS2, PKM, TPI1, AKR1A1, ALDH1A3, ENO2, GAPDH, ENO1, PFKL, LDHAL6B, PFKP, BPGM, PFKM, PCK2, PGM2, GPI, ALDH7A1, PGK1, ALDH9A1	984	67	6879	2.6085274845285764	0.0023818534108457357	1.703208177628035E-4	0.01102774665803219
KEGG_PATHWAY	hsa00520:Amino sugar and nucleotide sugar metabolism	20	1.1318619128466327	1.4000089869012529E-5	UAP1, CYB5R2, GNPDA1, GMDS, HEXA, GNPNAT1, HEXB, GALT, HK2, UGDH, HK1, NAGK, PMM2, PGM2, GPI, AMDHD2, GFPT1, GALE, TSTA3, UGP2	984	48	6879	2.9128556910569103	0.004009992341265978	2.6783438723254616E-4	0.018580328237360888
KEGG_PATHWAY	hsa04141:Protein processing in endoplasmic reticulum	46	2.6032823995472554	1.5268896237615288E-5	HSP90AB1, RAD23B, SEC31A, GANAB, PDIA3, WFS1, UBE2G1, MAN1B1, PDIA6, HSPA1A, LMAN2, PDIA4, LMAN1, UBQLN1, CALR, PRKCSH, CANX, RBX1, HSPA1L, HSPH1, HSPA2, DNAJB11, ERO1A, BAG2, DNAJA1, HSPA5, RPN2, CUL1, HSPA8, P4HB, HSP90AA1, RRBP1, ERP29, CAPN1, BCAP31, UBE2E3, HYOU1, HSP90B1, VCP, EIF2S1, TXNDC5, HSPA4L, SIL1, DNAJB1, SSR4, UBE2E2	984	169	6879	1.9028359070572953	0.004372618818766383	2.7385041337868454E-4	0.020264076714560098
KEGG_PATHWAY	hsa05100:Bacterial invasion of epithelial cells	27	1.5280135823429541	1.57595473791426E-5	CAV1, CLTB, SEPT2, BCAR1, ARPC4, CDH1, CLTC, ITGB1, CD2AP, PXN, CTNNB1, VCL, CDC42, CTTN, PTK2, RHOA, FN1, ACTB, HCLS1, MET, CTNNA1, SEPT11, CTNNA2, ARPC1B, CRKL, SEPT9, DNM2	984	78	6879	2.4199108818011257	0.00451281226180511	2.6602494663496845E-4	0.020915180155689495
KEGG_PATHWAY	hsa05132:Salmonella infection	27	1.5280135823429541	5.342947017329082E-5	CXCL1, DYNC1LI1, CSF2, RAB7A, DYNC1LI2, CXCL2, CXCL8, ARPC4, PFN1, CDC42, PFN2, MYD88, PYCARD, DYNC2H1, IL1B, DYNC1H1, CASP1, IL1A, ACTB, IL6, FLNC, FLNB, FLNA, ARPC1B, TJP1, DYNC1I2, CD14	984	83	6879	2.2741331178372026	0.015217690289084929	8.515631921469646E-4	0.07089218335916136
KEGG_PATHWAY	hsa03013:RNA transport	44	2.490096208262592	1.1746644355820479E-4	XPO5, PABPC4, EIF5, EIF5B, RANGAP1, PYM1, RPP14, EIF3C, EIF3D, EIF3A, EIF3B, RBM8A, EIF3E, EIF3F, EIF1AY, RPP30, SRRM1, EIF3I, EIF1, PABPC1, ACIN1, EIF3J, TPR, KPNB1, GEMIN4, EIF2B4, CLNS1A, EEF1A1, UPF1, RAN, MAGOH, EEF1A2, DDX39B, SAP18, EIF2S3, EIF1B, FXR2, EIF4A3, EIF4G3, EIF4E, EIF2S1, EIF4A1, EIF2S2, CYFIP1	984	172	6879	1.788357912648894	0.033152837735573315	0.0017728923307325228	0.1557975654992272
KEGG_PATHWAY	hsa04145:Phagosome	38	2.1505376344086025	4.565341836979513E-4	DYNC1LI1, RAB7A, DYNC1LI2, STX7, RAB5C, C3, TUBB2A, C1R, CALR, ITGB1, CANX, TUBB, STX12, DYNC2H1, TUBB6, TUBA1A, DYNC1H1, THBS1, TUBA1B, THBS2, TUBA1C, TUBB3, TUBB4B, ACTB, OLR1, MRC2, HLA-A, CTSS, CTSL, LAMP1, LAMP2, CORO1A, TFRC, ATP6V1E1, TUBA4A, HGS, DYNC1I2, CD14	984	150	6879	1.7710162601626018	0.12283067177543472	0.006531338906290651	0.6042503285198397
KEGG_PATHWAY	hsa00480:Glutathione metabolism	18	1.0186757215619695	4.596608021589791E-4	GCLC, GGCT, SRM, PGD, GSTT1, ANPEP, LAP3, GSTM1, GPX1, GSR, TXNDC12, GSTM2, GSTM3, G6PD, GPX4, IDH1, GSTO1, GSTP1	984	51	6879	2.4673601147776183	0.12361779782834204	0.0062637754593428685	0.6083769301836295
KEGG_PATHWAY	hsa05144:Malaria	17	0.9620826259196379	8.66820572858893E-4	IL6, TNF, CCL2, MET, CXCL8, HBA2, HGF, TGFB1, TGFB2, SDC1, LRP1, MYD88, CD81, IL1B, THBS1, THBS2, HBB	984	49	6879	2.4253982080637133	0.22033067343597623	0.01124922120999683	1.144406708023482
KEGG_PATHWAY	hsa00051:Fructose and mannose metabolism	13	0.7357102433503113	9.657953834581343E-4	ALDOA, SORD, GMDS, PFKL, ALDOC, HK2, PFKP, HK1, PFKM, PMM2, TPI1, TSTA3, TIGAR	984	32	6879	2.840034298780488	0.2421859290866385	0.011984872490429122	1.2743035030140848
KEGG_PATHWAY	hsa00620:Pyruvate metabolism	14	0.7923033389926429	0.00272196285025035	ME1, LDHB, LDHAL6B, ACSS2, ACAT2, PCK2, ACAT1, PKM, ALDH7A1, GLO1, MDH2, ALDH9A1, MDH1, FH	984	40	6879	2.446798780487805	0.5426326924759473	0.03206904310619385	3.5530533165248013
KEGG_PATHWAY	hsa05205:Proteoglycans in cancer	44	2.490096208262592	0.0032605584465782217	CAV1, TNF, LUM, MMP9, VTN, SDC4, MMP2, ITGB1, TGFB1, PXN, CTNNB1, TGFB2, CDC42, PTK2, CTTN, EZR, CD44, TIAM1, RHOA, FAS, MSN, THBS1, GPC1, FN1, AKT2, ACTB, EGFR, MAP2K1, HCLS1, MET, HSPG2, IGF2, HGF, FLNC, PPP1CC, RPS6, FLNB, STAT3, FLNA, PLAUR, CTSL, SDC1, VEGFA, PLAU	984	200	6879	1.5379878048780486	0.6083196406363947	0.03679823044263675	4.242111925769743
KEGG_PATHWAY	hsa00052:Galactose metabolism	11	0.622524052065648	0.006746189945014775	B4GALT1, PGM2, PFKL, GLA, GALT, PFKP, HK2, HK1, GALE, PFKM, UGP2	984	30	6879	2.5633130081300814	0.8566859460927234	0.07199659760807442	8.592592872062676
KEGG_PATHWAY	hsa04612:Antigen processing and presentation	20	1.1318619128466327	0.009036917811516915	HSP90AB1, TNF, HSP90AA1, PDIA3, LGMN, HLA-A, IFI30, HSPA1A, CTSS, CALR, CANX, B2M, HSPA1L, CTSL, HSPA2, PSME1, HSPA4, PSME3, CTSB, HSPA8	984	76	6879	1.8396983311938382	0.9261253507354441	0.09198625347114509	11.351379384750981
KEGG_PATHWAY	hsa00500:Starch and sucrose metabolism	11	0.622524052065648	0.013923882493120139	PGM2, GPI, GBE1, PYGM, PYGL, GYS1, HK2, HK1, AMY2B, UGP2, PYGB	984	33	6879	2.3302845528455283	0.982122927353942	0.1338721279225239	16.98147881552009
KEGG_PATHWAY	hsa00270:Cysteine and methionine metabolism	12	0.6791171477079796	0.014473370121808831	GOT2, ADI1, LDHB, GOT1, AHCY, SRM, LDHAL6B, DNMT1, ENOPH1, APIP, MDH2, MDH1	984	38	6879	2.207637997432606	0.9847657731286772	0.13435737140089188	17.59340333510663
KEGG_PATHWAY	hsa04610:Complement and coagulation cascades	18	1.0186757215619695	0.01516457212136636	KNG1, PLAT, A2M, CFB, C3, C1R, C1S, PLAUR, F5, SERPINF2, F3, SERPINE1, TFPI, SERPINC1, SERPINA1, CFD, PROS1, PLAU	984	69	6879	1.8237009544008482	0.9875442078166644	0.13600271362701544	18.35722201756336
KEGG_PATHWAY	hsa05230:Central carbon metabolism in cancer	17	0.9620826259196379	0.015833062083197076	FGFR2, EGFR, PFKL, MAP2K1, MET, PFKP, HK2, HK1, PFKM, SLC7A5, SLC16A3, PKM, SLC1A5, G6PD, SLC2A1, AKT2, TIGAR	984	64	6879	1.8569455030487805	0.9897496816760115	0.1373587188735499	19.08971044384519
KEGG_PATHWAY	hsa04520:Adherens junction	18	1.0186757215619695	0.01998932535846825	ACTB, PTPRJ, EGFR, PARD3, PTPRF, ACTN4, MET, NECTIN1, CDH1, ACTN3, CTNNA1, VCL, CTNNB1, CTNNA2, CDC42, TJP1, RAC2, RHOA	984	71	6879	1.7723290965304017	0.9969574243595618	0.16564419237393568	23.509242192911284
KEGG_PATHWAY	hsa05145:Toxoplasmosis	25	1.414827391058291	0.02035298859818061	TNF, LDLR, GNAI2, CYCS, HSPA1A, TAB1, ITGB1, TGFB1, STAT3, TGFB2, HSPA1L, PPIF, LAMB4, LAMA4, LAMB3, LAMA3, MYD88, ITGA6, HSPA2, LAMA5, LAMC2, LAMC1, LAMB1, HSPA8, AKT2	984	110	6879	1.588830376940133	0.9972648550720793	0.16375653350964603	23.885121793067942
KEGG_PATHWAY	hsa04810:Regulation of actin cytoskeleton	42	2.3769100169779285	0.020875295127760075	GNA13, FGFR2, FGF7, PDGFA, BCAR1, ITGB4, ARPC4, GNG12, ITGB1, PXN, VCL, CDC42, PFN1, PTK2, PFN2, EZR, RAC2, PAK2, TIAM1, INS, GSN, RHOA, PDGFC, PDGFD, MSN, FGF1, FN1, ACTB, EGFR, MAP2K1, ACTN4, ITGA3, ACTN3, MYL12A, PPP1CC, NCKAP1, ARPC1B, CRKL, ITGA6, CFL1, CYFIP1, TMSB4X	984	210	6879	1.398170731707317	0.997653024903885	0.16312226407554364	24.42198658809066
KEGG_PATHWAY	hsa00250:Alanine, aspartate and glutamate metabolism	11	0.622524052065648	0.021172222372961635	GOT2, ADSS, GOT1, ASS1, NIT2, GLUD1, GFPT1, ADSL, CAD, ASNS, ASL	984	35	6879	2.19712543554007	0.9978486853820744	0.16094285341585424	24.72562685992774
KEGG_PATHWAY	hsa05169:Epstein-Barr virus infection	27	1.5280135823429541	0.02158914463978293	USP7, VIM, NFKB2, CD44, PSMD1, PSMD2, PSMD3, PSMD6, PSMD7, PSMD8, AKT2, HLA-A, SNW1, TAB1, CDK2, STAT3, PSMC6, PSMD14, PSMC5, PSMD13, HDAC1, PSMC4, PSMD12, PSMC3, PSMD11, PSMC2, PSMC1	984	122	6879	1.5471561375449818	0.998096283216643	0.15970186761572858	25.150071475489668
KEGG_PATHWAY	hsa04066:HIF-1 signaling pathway	22	1.245048104131296	0.027983989429845126	EGFR, TF, IL6, MAP2K1, HK2, HK1, RPS6, STAT3, RBX1, TIMP1, EIF4E, TFRC, INS, SLC2A1, SERPINE1, VEGFA, ENO2, TCEB2, TCEB1, GAPDH, AKT2, ENO1	984	96	6879	1.6020706300813008	0.9997100847229593	0.19760963436827528	31.389156412384434
KEGG_PATHWAY	hsa04144:Endocytosis	46	2.6032823995472554	0.03293297797832391	VPS29, FGFR2, RAB7A, CAV1, PARD3, CLTB, LDLR, RAB5C, CHMP4B, AP2S1, CAPZA1, ASAP2, HSPA1A, ARPC4, SNX3, CLTC, HSPA1L, CDC42, AP2B1, HSPA2, SPG20, RAB11B, RHOA, KIAA1033, VPS35, EHD1, HSPA8, EGFR, EPN3, KIF5B, HLA-A, RUFY1, ARPC1B, AP2A2, TFRC, ARF1, AP2A1, RAB35, IGF2R, SH3KBP1, HGS, PDCD6IP, RAB10, VPS28, VPS26A, DNM2	984	241	6879	1.3343538103430825	0.9999330058874073	0.22346889097303246	35.88358917656451
KEGG_PATHWAY	hsa05143:African trypanosomiasis	10	0.5659309564233164	0.03743762985214956	LAMA4, PLCB3, IL6, TNF, APOA1, MYD88, IL1B, HBA2, FAS, HBB	984	33	6879	2.118440502586844	0.9999824576225871	0.24481466111619676	39.736244590306924
KEGG_PATHWAY	hsa04151:PI3K-Akt signaling pathway	62	3.508771929824561	0.04128987055897552	HSP90AB1, FGF7, PDGFA, PPP2R5D, EFNA3, VTN, PDGFC, PDGFD, FGF1, AKT2, EGFR, HSP90AA1, CDK2, VEGFA, COL1A2, LAMC2, LAMC1, COL1A1, NGFR, PPP2R2A, FGFR2, YWHAZ, TNC, CSF1, COL3A1, ITGB4, GNG12, ITGB1, CDC37, LAMB4, LAMB3, PTK2, INS, COL6A3, GYS1, COL6A2, COL6A1, LAMB1, THBS1, THBS2, FN1, SPP1, COL4A2, IL6, MAP2K1, MET, YWHAB, ITGA3, HGF, PCK2, RPS6, YWHAE, COL5A1, HSP90B1, LAMA4, YWHAG, YWHAH, LAMA3…	984	345	6879	1.2563273241428066	0.9999944504253507	0.2610645664094128	42.859911432609636
KEGG_PATHWAY	hsa00750:Vitamin B6 metabolism	4	0.22637238256932654	0.041583738317320075	PDXK, PDXP, PNPO, PSAT1	984	6	6879	4.660569105691057	0.9999949178450056	0.2571874763804849	43.091943864287366
KEGG_PATHWAY	hsa00970:Aminoacyl-tRNA biosynthesis	16	0.9054895302773062	0.04263656376882653	YARS, DARS, SARS, AARS, GARS, EPRS, VARS, KARS, IARS, WARS, TARS, LARS, FARSB, HARS, FARSA, MARS	984	66	6879	1.6947524020694753	0.9999962927474891	0.25750810328235696	43.91610197739742
KEGG_PATHWAY	hsa05211:Renal cell carcinoma	16	0.9054895302773062	0.04263656376882653	MAP2K1, MET, HGF, TGFB1, RBX1, TGFB2, CDC42, CRKL, PAK2, VEGFA, SLC2A1, TCEB2, RAP1A, TCEB1, AKT2, FH	984	66	6879	1.6947524020694753	0.9999962927474891	0.25750810328235696	43.91610197739742
KEGG_PATHWAY	hsa01100:Metabolic pathways	193	10.922467458970006	0.06060798786339361	LDHB, BTD, B3GALT4, PGD, PPCS, HIBADH, FAH, GOT2, PGP, GOT1, NT5C2, PLD3, PGM2, PGLS, NME2, ADSL, EXT1, MGAT5, MDH2, MDH1, ALDOA, ADSS, NAGLU, AHCY, ALDOC, HMGCS1, PPT1, ACAT2, ASL, ACAT1, ADA, TK1, HADHB, TPI1, GALNS, IDH1, CDA, FH, UAP1, MOCS2, EPRS, TKT, RPE, CKMT1A, GBE1, DHFR, QPRT, IDI1, ATP5D, SEPHS1, ATP5B, ANPEP, PMVK, ASAH1, MTHFD1, PKM, XYLT2, P4HA2, TKFC, AMY2B, LDHAL6B, CBR3, GMPS, S…	984	1219	6879	1.1068373716961122	0.9999999838917015	0.3411772356653787	56.388194305064296
KEGG_PATHWAY	hsa05133:Pertussis	17	0.9620826259196379	0.061724921234589225	IL6, TNF, CXCL5, GNAI2, C3, CXCL8, C1R, C1S, ITGB1, MYD88, CFL1, PYCARD, RHOA, IL1B, CASP1, CD14, IL1A	984	75	6879	1.5845934959349595	0.9999999885511455	0.3400404480115684	57.07144216922355
KEGG_PATHWAY	hsa00280:Valine, leucine and isoleucine degradation	12	0.6791171477079796	0.06332129590439015	ALDH7A1, BCAT2, OXCT1, HMGCS1, ECHS1, ACAT2, HADH, ACAT1, ACSF3, HIBADH, ALDH9A1, HADHB	984	47	6879	1.784898806434873	0.9999999929771156	0.3411122154047346	58.030802934089884
KEGG_PATHWAY	hsa03018:RNA degradation	17	0.9620826259196379	0.07529289910302198	PFKL, SKIV2L, PABPC4, TTC37, LSM7, PFKP, SKIV2L2, PFKM, DDX6, DCPS, WDR61, ENO2, LSM5, PABPC1, HSPD1, LSM1, ENO1	984	77	6879	1.543435223313272	0.9999999998249334	0.3863853447373038	64.61793022845484
KEGG_PATHWAY	hsa00630:Glyoxylate and dicarboxylate metabolism	8	0.4527447651386531	0.07982287388483755	SHMT1, PGP, CS, ACAT2, ACAT1, MDH2, MDH1, HYI	984	27	6879	2.0713640469738035	0.9999999999572338	0.3982929010457823	66.85059622155364
KEGG_PATHWAY	hsa00900:Terpenoid backbone biosynthesis	7	0.39615166949632147	0.08261807239184123	MVD, FDPS, HMGCS1, PMVK, ACAT2, IDI1, ACAT1	984	22	6879	2.224362527716186	0.9999999999821392	0.40285295662763143	68.1624893774766
KEGG_PATHWAY	hsa00450:Selenocompound metabolism	6	0.3395585738539898	0.08334460605023217	SEPHS1, SCLY, KYAT1, TXNRD1, KYAT3, MARS	984	17	6879	2.4673601147776183	0.9999999999857718	0.39933030864163666	68.49552838889159
KEGG_PATHWAY	hsa01210:2-Oxocarboxylic acid metabolism	6	0.3395585738539898	0.08334460605023217	GOT2, GOT1, BCAT2, ACY1, CS, IDH1	984	17	6879	2.4673601147776183	0.9999999999857718	0.39933030864163666	68.49552838889159
KEGG_PATHWAY	hsa04962:Vasopressin-regulated water reabsorption	11	0.622524052065648	0.08784918314483758	DYNC1LI1, DYNC1LI2, AVP, RAB5C, DYNC2H1, RAB11B, VAMP2, DYNC1H1, ARHGDIA, DYNC1I2, ARHGDIB	984	44	6879	1.7477134146341464	0.9999999999965395	0.4100943184781447	70.48954374926802
KEGG_PATHWAY	hsa04360:Axon guidance	25	1.414827391058291	0.08874616790643797	NRP1, PLXNA1, GNAI2, PLXNA2, EFNA3, L1CAM, ITGB1, EPHB4, CDC42, PTK2, RAC2, PAK2, SEMA7A, RHOA, PPP3CA, EFNB1, MET, EFNB2, NTN4, DPYSL2, EPHA5, EPHA4, NCK1, CFL1, SEMA4B	984	127	6879	1.376152294987517	0.9999999999973909	0.40724869333802793	70.87239961713357
KEGG_PATHWAY	hsa05222:Small cell lung cancer	18	1.0186757215619695	0.09115716739151708	FHIT, COL4A2, CYCS, ITGA3, ITGB1, CDK2, LAMB4, PTK2, LAMB3, LAMA4, LAMA3, ITGA6, LAMA5, LAMC2, LAMC1, LAMB1, FN1, AKT2	984	85	6879	1.4804160688665708	0.9999999999987802	0.4099483437929434	71.87883105584211
KEGG_PATHWAY	hsa00330:Arginine and proline metabolism	12	0.6791171477079796	0.0916031894724457	GOT2, L3HYPDH, LAP3, PYCRL, CKMT1A, ALDH7A1, GOT1, P4HA2, SRM, CNDP2, GAMT, ALDH9A1	984	50	6879	1.6778048780487804	0.9999999999989405	0.40562786414433327	72.0614531796856
KEGG_PATHWAY	hsa05322:Systemic lupus erythematosus	26	1.4714204867006226	0.09413319814794795	TNF, C3, SNRPD3, SNRPD1, C1R, C1S, HIST1H2BM, TROVE2, H2AFV, HIST1H4A, H2AFZ, H2AFY, H2AFX, HIST3H2BB, HIST1H4I, HIST1H2BB, HIST1H2BD, ACTN4, HIST1H2BG, SSB, H2AFJ, ACTN3, HIST2H3C, SNRPB, HIST1H2AJ, HIST1H3F	984	134	6879	1.35643429195486	0.9999999999995242	0.408704002631888	73.07677107441121
KEGG_PATHWAY	hsa04621:NOD-like receptor signaling pathway	13	0.7357102433503113	0.09436412724741555	CXCL1, HSP90AB1, IL6, TNF, HSP90AA1, CCL2, CXCL2, CXCL8, TAB1, PYCARD, IL1B, CASP1, TRIP6	984	56	6879	1.6228767421602788	0.9999999999995577	0.4038217250873022	73.16772513126692
