# Supplementary material for: Cellular Interactions in the Tumor Microenvironment: The Role of Secretome
Source: J Cancer. 2019 Aug 7;10(19):4574–87. doi: 10.7150/jca.21780 (PMC6746126; doi:10.7150/jca.21780)
Supplement: Supplementary file 4 — Table S4. [file jcav10p4574s4.xlsx]

## Sheet: Sheet1
Supplementary Table 4. Enriched categories for 1,776 mapped to 1,767 DAVID identifiers. Bonferroni corrected p-values<0.05, enrichment scores>5.0
Annotation Cluster 1	Enrichment Score: 55.04681409189399
Category	Term	Count	%	PValue	Genes	List Total	Pop Hits	Pop Total	Fold Enrichment	Bonferroni	Benjamini	FDR
GOTERM_CC_DIRECT	GO:0005913~cell-cell adherens junction	142	8.036219581211093	1.0181026070425514E-59	PVR, CAST, SEPT2, VAPA, RPL14, ZC3HAV1, CHMP4B, VAPB, PDLIM5, EIF5, CAPZA1, RPL15, PDLIM1, RANGAP1, CD2AP, RAB1A, VCL, CTNNB1, PACSIN2, LRRC59, EGFR, DBNL, BSG, TWF2, MYO6, LAD1, KIF5B, RAN, OLA1, EIF2S3, EEF2, MYH9, CTNNA1, CTNNA2, RSL1D1, SDCBP, RAB10, SEPT7, DBN1, SEPT9, ALDOA, HDLBP, PPME1, DAG1, HSPA1A, TAGLN2, ITGB1, RPS26, PFN1, PSMB6, DDX3X, RPL6, EIF3E, IDH1, NDRG1, RPL7A, EMD, NUDC, ZC3…	1733	323	18224	4.623075287757767	8.847311655199772E-57	1.4745519425332952E-57	1.5797725370596858E-56
GOTERM_MF_DIRECT	GO:0098641~cadherin binding involved in cell-cell adhesion	136	7.696661007357103	1.5084241730837456E-58	CAST, SEPT2, VAPA, RPL14, ZC3HAV1, CHMP4B, VAPB, PDLIM5, EIF5, CAPZA1, RPL15, PDLIM1, RANGAP1, CD2AP, RAB1A, VCL, CTNNB1, PACSIN2, LRRC59, EGFR, DBNL, BSG, TWF2, MYO6, LAD1, KIF5B, RAN, OLA1, EIF2S3, EEF2, MYH9, CTNNA1, CTNNA2, RSL1D1, SDCBP, RAB10, SEPT7, DBN1, SEPT9, ALDOA, HDLBP, PPME1, HSPA1A, TAGLN2, ITGB1, RPS26, PFN1, PSMB6, DDX3X, RPL6, EIF3E, IDH1, NDRG1, RPL7A, EMD, NUDC, ZC3H15, CKAP5,…	1697	290	16881	4.665060045110032	2.2566025629332835E-55	7.522008543110945E-56	2.5054921559297767E-55
GOTERM_BP_DIRECT	GO:0098609~cell-cell adhesion	121	6.847764572722127	4.712405902057003E-49	CAST, SEPT2, VAPA, RPL14, ZC3HAV1, CHMP4B, VAPB, PDLIM5, EIF5, CAPZA1, RPL15, PDLIM1, RANGAP1, RAB1A, PACSIN2, LRRC59, DBNL, BSG, TWF2, MYO6, LAD1, KIF5B, RAN, OLA1, EIF2S3, EEF2, RSL1D1, SDCBP, RAB10, SEPT7, DBN1, SEPT9, ALDOA, HDLBP, PPME1, HSPA1A, TAGLN2, RPS26, PFN1, PSMB6, DDX3X, RPL6, EIF3E, IDH1, NDRG1, RPL7A, EMD, NUDC, ZC3H15, CKAP5, FSCN1, S100A11, RPL23A, ARFIP1, GLOD4, GCN1, DDX6, TNK…	1693	271	16792	4.4285499440936515	2.3519617857166504E-45	1.1759808928583252E-45	8.966280988590905E-46
Annotation Cluster 2	Enrichment Score: 29.51251671826767
Category	Term	Count	%	PValue	Genes	List Total	Pop Hits	Pop Total	Fold Enrichment	Bonferroni	Benjamini	FDR
GOTERM_BP_DIRECT	GO:0006413~translational initiation	94	5.319750990379174	3.847317505583895E-60	ABCF1, RPL18, RPL17, RPL14, RPL13, EIF5, RPL15, EIF5B, RPLP2, RPS2, LARP1, RPS3, RPS3A, RPLP0, RPLP1, EIF1AY, RPL10, EIF1, RPL11, RPL12, EIF2B4, ABCE1, RPL35A, EIF2S3, EIF1B, RPS4X, RPS18, EIF4G3, RPS19, RPS16, RPS14, EIF2S1, RPS15, EIF2S2, EIF4A1, RPS12, RPS13, RPS10, RPS11, RPL27A, RPL35, RPS15A, RPL38, RPS25, EIF3C, RPS26, EIF3D, RPS27, RPL30, EIF3A, RPS28, EIF3B, RPL7, RPL32, RPL31, RPL6, EIF…	1693	137	16792	6.805385852436611	1.920196167036922E-56	1.920196167036922E-56	7.320279815525234E-57
GOTERM_BP_DIRECT	GO:0006614~SRP-dependent cotranslational protein targeting to membrane	65	3.6785512167515564	8.190047980127239E-42	RPL18, SRP14, RPL17, RPL14, RPL13, RPL15, RPLP2, RPS2, RPS3, RPS3A, RPLP0, RPLP1, RPL10, RPL11, RPL12, RPL35A, RPS4X, RPS18, RPS19, RPS16, RPS14, RPS15, RPS12, RPS13, RPS10, RPS11, RPL35, RPL27A, RPS15A, RPL38, RPS25, RPS26, RPS27, RPL30, RPS28, RPL32, RPL7, RPL6, RPL31, RPL9, RPL8, RPL3, RPL5, RPS20, RPL7A, RPL10A, RPL4, RPS21, RPS23, RPS24, RPSA, RPL26, RPS9, RPL27, RPL23A, RPL24, RPS6, RPS5, R…	1693	94	16792	6.858528861017205	4.087652946881505E-38	1.362550982293835E-38	1.5583180444580879E-38
GOTERM_BP_DIRECT	GO:0000184~nuclear-transcribed mRNA catabolic process, nonsense-mediated decay	73	4.13129598189021	1.2632538289315463E-41	RPL18, RPL17, RPL14, RPL13, RPL15, RPLP2, PYM1, RPS2, RPS3, RBM8A, RPS3A, RPLP0, RPLP1, RPL10, RPL11, RPL12, RPL35A, MAGOH, RPS4X, EIF4A3, RPS18, RPS19, RPS16, RPS14, RPS15, RPS12, RPS13, RPS10, RPS11, PPP2R2A, RPL35, RPL27A, RPS15A, RPL38, RPS25, RPS26, RPS27, RPL30, RPS28, RPL32, RPL7, RPL6, RPL31, EIF3E, RPL9, RPL8, RPL3, RPL5, RPS20, RPL4, RPL7A, RPL10A, PABPC1, RPS21, RPS23, RPS24, RPSA, UPF…	1693	119	16792	6.084450555177771	6.304899860197348E-38	1.576224965049337E-38	2.403589382054165E-38
GOTERM_BP_DIRECT	GO:0019083~viral transcription	65	3.6785512167515564	5.009203623861105E-35	RPL18, RPL17, RPL14, RPL13, RPL15, RPLP2, RPS2, RPS3, RPS3A, RPLP0, RPLP1, RPL10, RPL11, RPL12, TPR, RPL35A, RPS4X, RPS18, RPS19, RPS16, RPS14, RPS15, RPS12, RPS13, RPS10, RPS11, RPL35, RPL27A, RPS15A, RPL38, RPS25, RPS26, RPS27, RPL30, RPS28, RPL32, RPL7, RPL6, RPL31, RPL9, RPL8, RPL3, RPL5, RPS20, RPL7A, RPL10A, RPL4, RPS21, RPS23, RPS24, RPSA, RPL26, RPS9, RPL27, RPL23A, RPL24, RPS6, RPS5, RPL…	1693	112	16792	5.756265294068012	2.5000935286690776E-31	5.000187057338155E-32	9.530997149672783E-32
UP_KEYWORDS	Ribonucleoprotein	99	5.602716468590832	2.0317440921740555E-33	RPL18, RALY, RPL17, SRP14, RPL14, RPL13, SNRPD3, RPL15, LSM7, SNRPD1, RPLP2, SNRPD2, RPS27L, RPLP0, RPLP1, LSM5, RPL10, RPL11, RPL12, LSM1, RPL35A, EFTUD2, HNRNPR, HNRNPU, RPS18, RPS19, RPS16, RPS14, RPS15, SNRPB, RPS12, RPS13, RPS10, RPS11, SNRPF, SNRPE, MVP, HNRNPA3, RPS25, HNRNPM, RPS26, TROVE2, RPS27, RPS28, RPL7, RPL6, RPL9, HNRNPF, RPL8, RPL3, RPL5, RPL7A, RPL10A, HNRNPC, RPL4, RPS20, RPS21…	1764	296	20581	3.902216629895201	1.0829196011287715E-30	2.7072990028219287E-31	2.9520799690879752E-30
GOTERM_CC_DIRECT	GO:0005840~ribosome	70	3.9615166949632146	4.1188381375180075E-28	ABCF1, RPL18, RPL14, RPL13, SNCA, RPL15, RPLP2, RPS27L, RPS2, CANX, RPS3, RPS3A, RPLP0, RPLP1, RPL10, RPL11, RPL35A, RPS4X, RPS18, RPS19, RPS16, RPS14, EIF2S1, NCK1, RPS15, NLE1, RPS13, RPS10, RPS11, RPL35, RPL27A, RPS15A, RPL38, RPS25, RPS26, RPS27, RPL30, RPS28, RPL32, RPL7, RPL6, RPL31, RPL9, RPL8, RPL3, RPL5, RPS20, RPL10A, RPL7A, RPL4, RPS21, APEX1, RPS23, RPS24, MRPS23, RRBP1, RPS9, RPL27, …	1733	166	18224	4.4344023526303715	3.5792703415031483E-25	3.579270341503149E-26	6.391131236905929E-25
GOTERM_BP_DIRECT	GO:0006364~rRNA processing	80	4.527447651386531	3.2645830195203124E-26	RPL18, RPL17, RPL14, RPL13, RPL15, RPLP2, SKIV2L2, RPS27L, RPS2, RPS3, SBDS, DKC1, RPS3A, RPLP0, RPLP1, RPP30, RPL10, DDX21, RPL11, RPL12, RPL35A, EMG1, RPS4X, MRTO4, EIF4A3, RPS18, RPS19, RPS16, RPS14, RPS15, RPS12, RPS13, RPS10, RPS11, RPL27A, RPL35, RPS15A, RPL38, RPP14, RPS25, RPS26, RPS27, RPL30, DDX47, RPS28, RPL7, RPL32, RPL31, RPL6, RPL9, RPL8, RPL3, WDR12, NPM3, RPL5, RPS20, RPL4, RPL10A…	1693	214	16792	3.707845940679323	1.629353385042588E-22	2.3276476929179827E-23	6.211512605657455E-23
UP_KEYWORDS	Ribosomal protein	67	3.7917374080362194	5.388421780787882E-25	RPL18, RPL17, RPL14, RPL13, RPL15, RPLP2, RPS27L, RPS2, RPS3, RPS3A, RPLP0, RPLP1, RPL10, RPL11, RPL12, RPL35A, RPS4X, RPS18, RPS19, RPS16, RPS14, RPS15, RPS12, RPS13, RPS10, RPS11, RPL35, RPL27A, RPS15A, RPL38, RPS25, RPS26, RPS27, RPL30, RPS28, MRPL12, RPL32, RPL7, RPL6, RPL31, RPL9, RPL8, RPL3, RPL5, RPS20, RPL7A, RPL10A, RPL4, RPS21, RPS23, RPS24, RPSA, MRPS23, RPL26, RPS9, RPL27, RPL23A, RPL…	1764	185	20581	4.22543053257339	2.8720288091599414E-22	3.590036011449927E-23	7.829259632319157E-22
GOTERM_CC_DIRECT	GO:0022625~cytosolic large ribosomal subunit	39	2.2071307300509337	9.481023913693112E-22	RPL18, RPL17, RPL14, RPL13, RPL15, RPL27A, RPL35, RPLP2, RPL38, RPL30, RPL32, RPL7, RPL6, RPL31, RPL9, RPLP0, RPLP1, RPL8, RPL3, RPL10, RPL5, RPL11, RPL4, RPL7A, RPL10A, RPL12, RPL35A, RPL26, RPL27, RPL24, RPL23A, FXR2, RPL28, RPL29, MRTO4, RSL1D1, RPL18A, RPL13A, RPL21	1733	68	18224	6.031159838430467	8.239009780999315E-19	6.337699831537934E-20	1.471154390377916E-18
GOTERM_BP_DIRECT	GO:0006412~translation	81	4.584040747028863	1.4151597918342087E-21	ABCF1, RPL18, RPL17, RPL14, RPL13, RPL15, RPLP2, RPS27L, RPS2, RPS3, WARS, RPS3A, RPLP0, RPLP1, RPL10, RPL11, RPL12, EGFR, RPL35A, DARS, EFTUD2, SARS, RPS4X, RSL1D1, TARS, RPS18, RPS19, RPS16, RPS14, RPS15, HARS, FARSB, RPS12, RPS13, RPS10, RPS11, NACA, PABPC4, RPL27A, RPL35, RPS15A, RPL38, RPS25, RPS26, RPS27, RPL30, RPS28, RPL32, RPL7, RPL6, RPL31, RPL9, RPL8, RPL3, AGO2, RPL5, RPS20, RPL4, RPL…	1693	253	16792	3.1754842655995743	7.063062521044536E-18	8.82882815130567E-19	2.6926204153599332E-18
KEGG_PATHWAY	hsa03010:Ribosome	66	3.7351443123938877	3.157775955765908E-21	RPL18, RPL17, RPL14, RPL13, RPL15, RPLP2, RPS27L, RPS2, RPS3, RPS3A, RPLP0, RPLP1, RPL10, RPL11, RPL12, RPL35A, RPS4X, RPS18, RPS19, RPS16, RPS14, RPS15, RPS12, RPS13, RPS10, RPS11, RPL35, RPL27A, RPS15A, RPL38, RPS25, RPS26, RPS27, RPL30, RPS28, MRPL12, RPL32, RPL7, RPL6, RPL31, RPL9, RPL8, RPL3, RPL5, RPS20, RPL7A, RPL10A, RPL4, RPS21, RPS23, RPS24, RPSA, RPL26, RPS9, RPL27, RPL23A, RPL24, RPS6…	984	136	6879	3.3926201578192257	9.062816993048155E-19	4.531408496524078E-19	4.1912269854089086E-18
GOTERM_CC_DIRECT	GO:0022627~cytosolic small ribosomal subunit	32	1.8109790605546123	1.2929617616764492E-20	RPS15A, RPS27L, RPS2, RPS3, RPS25, RPS26, RPS27, RPS28, DDX3X, RPS3A, RPS20, RPS21, RPS23, RPS24, RPSA, RPS9, HBA2, RPS6, RPS4X, RPS5, RPS8, RPS7, RPS18, RPS19, RPS16, RPS14, RPS15, RPS12, RPS13, RPS10, RPS11, MCTS1	1733	48	18224	7.010578957491825	1.1235837708968344E-17	7.490558472645561E-19	2.0062668226517912E-17
GOTERM_MF_DIRECT	GO:0003735~structural constituent of ribosome	67	3.7917374080362194	1.3521290075365422E-16	RPL18, RPL17, RPL14, RPL13, RPL15, RPLP2, RPS27L, RPS2, RPS3, RPS3A, RPLP0, RPLP1, RPL10, RPL11, RPL12, RPL35A, RPS4X, MRTO4, RPS18, RPS19, RPS16, RPS14, RPS15, RPS12, RPS13, RPS10, RPS11, RPL35, RPL27A, RPS15A, RPL38, RPS26, RPS27, RPL30, RPS28, MRPL12, RPL32, RPL7, RPL6, RPL31, RPL9, RPL8, RPL3, RPL5, RPS20, RPL7A, RPL10A, RPL4, RPS21, RPS23, RPS24, RPSA, MRPS23, RPL26, RPS9, RPL27, RPL23A, RPL…	1697	222	16881	3.0021898740225197	1.6608936448392342E-13	3.319566843629218E-14	1.887379141862766E-13
Annotation Cluster 3	Enrichment Score: 12.92171063617054
Category	Term	Count	%	PValue	Genes	List Total	Pop Hits	Pop Total	Fold Enrichment	Bonferroni	Benjamini	FDR
GOTERM_CC_DIRECT	GO:0000502~proteasome complex	44	2.490096208262592	5.139100677860273E-31	PSMB10, RAD23B, KIAA0368, WFS1, UBE3A, PSMA7, UBQLN1, PSMB5, PSMB4, PSMF1, PSMB7, PSMB6, PSMB1, PSMB3, PSMB2, PSMD1, PSMD2, PSMD3, PSMD6, PSMD7, PSMD8, PSMB8, PSMB9, PSMA2, PSMG3, PSMA1, PSMC6, PSMD14, PSMC5, PSMD13, PSMA6, PSMC4, VCP, PSME1, PSMD12, PSMA5, PSMC3, PSMD11, PSMA4, PSMC2, PSMA3, PSMC1, HSPB1, PSME3	1733	60	18224	7.711636853241008	4.465878489060577E-28	4.962087210067308E-29	7.974255305810407E-28
UP_KEYWORDS	Proteasome	40	2.2637238256932655	1.1434010553942987E-30	PSMB10, RAD23B, KIAA0368, UBE3A, PSMA7, UBQLN1, PSMB5, PSMB4, PSMF1, PSMB7, PSMB6, PSMB1, PSMB3, PSMB2, PSMD1, PSMD2, PSMD3, PSMD6, PSMD7, PSMD8, PSMB8, PSMB9, PSMA2, PSMA1, PSMC6, PSMD14, PSMC5, PSMD13, PSMA6, PSMC4, PSME1, PSMD12, PSMA5, PSMC3, PSMD11, PSMA4, PSMC2, PSMA3, PSMC1, PSME3	1764	53	20581	8.805459290634493	6.094327625251612E-28	1.2188655250503224E-28	1.6613368609093487E-27
GOTERM_BP_DIRECT	GO:0006521~regulation of cellular amino acid metabolic process	38	2.1505376344086025	2.7923439368561395E-26	PSMB10, PSMA7, PSMB5, PSMB4, PSMF1, PSMB7, PSMB6, PSMB1, INS, PSMB3, PSMB2, PSMD1, PSMD2, PSMD3, NQO1, PSMD6, PSMD7, PSMD8, PSMB8, PSMB9, PSMA2, PSMA1, PSMC6, PSMD14, PSMC5, PSMD13, PSMA6, PSMC4, PSME1, PSMD12, PSMA5, PSMC3, PSMD11, PSMA4, PSMC2, PSMA3, PSMC1, PSME3	1693	51	16792	7.390245879804964	1.3936588588848992E-22	2.3227647648081655E-23	5.312984678104969E-23
KEGG_PATHWAY	hsa03050:Proteasome	37	2.0939445387662703	1.174502436810352E-23	PSMB10, PSMA7, PSMB5, PSMB4, PSMF1, PSMB7, PSMB6, PSMB1, PSMB3, PSMB2, PSMD1, PSMD2, PSMD3, PSMD6, PSMD7, PSMD8, PSMB8, PSMB9, PSMA2, PSMA1, PSMC6, PSMD14, PSMC5, PSMD13, PSMA6, PSMC4, PSME1, PSMD12, PSMA5, PSMC3, PSMD11, PSMA4, PSMC2, PSMA3, PSMC1, POMP, PSME3	984	44	6879	5.8786723946784925	3.3708219936457104E-21	3.3708219936457104E-21	1.558883966609375E-20
GOTERM_BP_DIRECT	GO:0038061~NIK/NF-kappaB signaling	39	2.2071307300509337	1.6978553786253436E-21	PSMB10, NFKB2, PSMA7, PSMB5, PSMB4, PSMF1, PSMB7, PSMB6, PSMB1, PSMB3, PSMB2, PSMD1, PSMD2, PSMD3, PSMD6, PPP4C, PSMD7, CUL1, PSMD8, PSMB8, PSMB9, PSMA2, PSMA1, PSMC6, PSMD14, PSMC5, PSMD13, PSMA6, PSMC4, PSME1, PSMD12, PSMA5, PSMC3, PSMD11, PSMA4, PSMC2, PSMA3, PSMC1, PSME3	1693	66	16792	5.860924663051065	8.47399619471909E-18	9.415551327465656E-19	3.2305044852142452E-18
GOTERM_BP_DIRECT	GO:0002479~antigen processing and presentation of exogenous peptide antigen via MHC class I, TAP-dependent	38	2.1505376344086025	2.211437503244276E-21	PSMB10, PSMA7, B2M, PSMB5, PSMB4, PSMF1, PSMB7, PSMB6, PSMB1, PSMB3, PSMB2, PSMD1, PSMD2, PSMD3, PSMD6, PSMD7, PSMD8, HLA-A, PSMB8, PSMB9, PSMA2, PSMA1, PSMC6, PSMD14, PSMC5, PSMD13, PSMA6, PSMC4, PSME1, PSMD12, PSMA5, PSMC3, PSMD11, PSMA4, PSMC2, PSMA3, PSMC1, PSME3	1693	63	16792	5.982579997937352	1.1037284578692181E-17	1.1037284578692183E-18	4.207695698314283E-18
GOTERM_BP_DIRECT	GO:0043488~regulation of mRNA stability	48	2.7164685908319184	1.303013410272224E-20	PSMB10, YWHAZ, CARHSP1, HSPA1A, PSMA7, PSMB5, PSMB4, PSMF1, PSMB7, PSMB6, SET, PSMB1, PSMB3, PSMB2, PSMD1, ANP32A, PSMD2, PSMD3, PABPC1, PSMD6, TNPO1, PSMD7, APEX1, HSPA8, PSMD8, YWHAB, PSMB8, PSMB9, PSMA2, PSMA1, PSMC6, PSMD14, PSMC5, PSMD13, PSMA6, PSMC4, PSME1, PSMD12, PSMA5, PSMC3, PSMD11, PSMA4, PSMC2, PSMA3, PSMC1, KHSRP, HSPB1, PSME3	1693	103	16792	4.622207949351699	6.50333993066867E-17	5.912127209698791E-18	2.4792398217019122E-17
GOTERM_BP_DIRECT	GO:0060071~Wnt signaling pathway, planar cell polarity pathway	45	2.5466893039049237	2.179736000790648E-20	PSMB10, AP2S1, CLTC, PSMA7, PSMB5, PSMB4, PSMF1, PFN1, CDC42, PSMB7, AP2B1, PSMB6, PSMB1, TIAM1, PSMB3, PSMB2, PSMD1, PSMD2, RHOA, PSMD3, PSMD6, PSMD7, PSMD8, PSMB8, PSMB9, PSMA2, PSMA1, AP2A2, PSMC6, PSMD14, PSMC5, PSMD13, PSMA6, PSMC4, PSME1, PSMD12, PSMA5, AP2A1, PSMC3, PSMD11, PSMA4, PSMC2, PSMA3, PSMC1, PSME3	1693	92	16792	4.851434294666016	1.0879062379946125E-16	9.06588531662177E-18	4.147377341901976E-17
GOTERM_BP_DIRECT	GO:0051436~negative regulation of ubiquitin-protein ligase activity involved in mitotic cell cycle	39	2.2071307300509337	5.533634755395938E-20	PSMB10, PSMA7, PSMB5, PSMB4, PSMF1, PSMB7, PSMB6, PSMB1, PSMB3, PSMB2, PSMD1, PSMD2, PSMD3, PSMD6, PSMD7, PSMD8, BUB3, UBE2C, PSMB8, CDK2, PSMB9, PSMA2, PSMA1, PSMC6, PSMD14, PSMC5, PSMD13, PSMA6, PSMC4, PSME1, PSMD12, PSMA5, PSMC3, PSMD11, PSMA4, PSMC2, PSMA3, PSMC1, PSME3	1693	71	16792	5.448183489596766	2.7618371064181127E-16	2.1244900818600866E-17	1.0528830736642327E-16
GOTERM_BP_DIRECT	GO:0051437~positive regulation of ubiquitin-protein ligase activity involved in regulation of mitotic cell cycle transition	39	2.2071307300509337	1.2098508358008078E-18	PSMB10, PSMA7, PSMB5, PSMB4, PSMF1, PSMB7, PSMB6, PSMB1, PSMB3, PSMB2, PSMD1, PSMD2, PSMD3, PSMD6, PSMD7, CUL1, PSMD8, BUB3, UBE2C, PSMB8, PSMB9, PSMA2, PSMA1, PSMC6, PSMD14, PSMC5, PSMD13, PSMA6, PSMC4, PSME1, PSMD12, PSMA5, PSMC3, PSMD11, PSMA4, PSMC2, PSMA3, PSMC1, PSME3	1693	76	16792	5.089750365281189	6.038365521481832E-15	4.0255770143212215E-16	2.301979662519398E-15
GOTERM_BP_DIRECT	GO:0051603~proteolysis involved in cellular protein catabolic process	30	1.697792869269949	1.5885911189090223E-17	PSMB10, SCPEP1, LGMN, IDE, CTSA, PSMA7, PSMB5, PSMB4, PSMB7, PSMB6, PSMB1, PSMB3, PSMB2, HSPA5, CTSZ, CTSS, TINAGL1, CPVL, CTSV, PSMB8, PSMB9, PSMA2, CTSL, PSMA1, PSMA6, PSMA4, PSMA3, CTSC, CTSB, CTSH	1693	48	16792	6.199054932073244	7.92865827447493E-14	4.955411421546831E-15	3.022607696400008E-14
GOTERM_BP_DIRECT	GO:0031145~anaphase-promoting complex-dependent catabolic process	38	2.1505376344086025	5.405184426065226E-17	PSMB10, PSMA7, PSMB5, PSMB4, PSMF1, PSMB7, PSMB6, PSMB1, PSMB3, PSMB2, PSMD1, PSMD2, PSMD3, PSMD6, PSMD7, PSMD8, BUB3, UBE2C, PSMB8, PSMB9, PSMA2, PSMA1, PSMC6, PSMD14, PSMC5, PSMD13, PSMA6, PSMC4, PSME1, PSMD12, PSMA5, PSMC3, PSMD11, PSMA4, PSMC2, PSMA3, PSMC1, PSME3	1693	79	16792	4.770918226203205	2.697727547049154E-13	1.4987375261384192E-14	1.0284428669037439E-13
GOTERM_BP_DIRECT	GO:0033209~tumor necrosis factor-mediated signaling pathway	44	2.490096208262592	1.3583419570147347E-14	PSMB10, TNF, TNFRSF12A, PSMA7, PSMB5, PSMB4, PSMF1, PSMB7, PSMB6, PSMB1, PSMB3, KRT8, PSMB2, PSMD1, PYCARD, PSMD2, PSMD3, FAS, PSMD6, PSMD7, PSMD8, PSMB8, PSMB9, PSMA2, PSMA1, PSMC6, PSMD14, TNFRSF10B, PSMC5, PSMD13, PSMA6, TXNDC17, PSMC4, PSME1, PSMD12, PSMA5, PSMC3, PSMD11, PSMA4, PSMC2, PSMA3, PSMC1, PSME3, NGFR	1693	118	16792	3.6984192137114937	6.760170201403071E-11	3.2190916599006414E-12	2.5768276401549883E-11
GOTERM_CC_DIRECT	GO:0005839~proteasome core complex	18	1.0186757215619695	1.6130684971434018E-14	PSMB10, PSMA7, PSMB8, PSMB9, PSMA2, PSMB5, PSMA1, PSMF1, PSMB4, PSMB7, PSMB6, PSMA6, PSMB1, PSMA5, PSMA4, PSMB3, PSMA3, PSMB2	1733	21	18224	9.013601516775205	1.3989365221789285E-11	6.359357485052897E-13	2.4980018054066022E-11
INTERPRO	IPR001353:Proteasome, subunit alpha/beta	17	0.9620826259196379	2.3364273405723812E-14	PSMB10, PSMA7, PSMB8, PSMB9, PSMA2, PSMB5, PSMA1, PSMB4, PSMB7, PSMB6, PSMA6, PSMB1, PSMA5, PSMA4, PSMB3, PSMA3, PSMB2	1735	19	18559	9.570847868951919	6.315947764790053E-11	6.315947764790053E-11	4.150013666048835E-11
UP_KEYWORDS	Threonine protease	17	0.9620826259196379	2.7378873174490198E-14	PSMB10, PSMA7, PSMB8, PSMB9, PSMA2, PSMB5, PSMA1, PSMB4, PSMB7, PSMB6, PSMA6, PSMB1, PSMA5, PSMA4, PSMB3, PSMA3, PSMB2	1764	20	20581	9.917148526077098	1.4616197141492648E-11	6.959988141375106E-13	3.984590435379687E-11
GOTERM_BP_DIRECT	GO:0002223~stimulatory C-type lectin receptor signaling pathway	40	2.2637238256932655	1.1149218275621335E-13	PSMB10, PSMA7, PSMB5, PSMB4, PSMF1, PSMB7, PSMB6, PSMB1, PAK2, PSMB3, PSMB2, PSMD1, PSMD2, PSMD3, PSMD6, PSMD7, CUL1, PSMD8, TAB1, PSMB8, PSMB9, PSMA2, UBE2N, PSMA1, PSMC6, PSMD14, PSMC5, PSMD13, PSMA6, PSMC4, PSME1, PSMD12, PSMA5, PSMC3, PSMD11, PSMA4, PSMC2, PSMA3, PSMC1, PSME3	1693	105	16792	3.778471577644643	5.563287608367773E-10	2.3180346531148643E-11	2.1208590439414365E-10
GOTERM_BP_DIRECT	GO:0090263~positive regulation of canonical Wnt signaling pathway	43	2.43350311262026	1.3667391888003566E-13	FGFR2, PSMB10, CAV1, PSMA7, PSMB5, PSMB4, PSMF1, PSMB7, PSMB6, PSMB1, PSMB3, PSMB2, PSMD1, PSMD2, PSMD3, VPS35, PSMD6, PSMD7, PSMD8, PSMB8, PSMB9, PSMA2, PSMA1, PSMC6, PSMD14, PSMC5, PSMD13, PSMA6, SFRP1, SULF2, PSMC4, PSME1, PSMD12, PSMA5, PSMC3, PSMD11, PSMA4, PSMC2, PSMA3, PSMC1, NLE1, PSME3, COL1A1	1693	120	16792	3.554124827721992	6.821122555678016E-10	2.728450798628046E-11	2.6003643682770416E-10
GOTERM_BP_DIRECT	GO:0090090~negative regulation of canonical Wnt signaling pathway	50	2.829654782116582	9.80399729647529E-13	IGFBP6, APOE, SOSTDC1, PSMD1, PSMD2, PSMD3, PSMD6, PSMD7, PSMD8, PSMA2, PSMA1, PSME1, PSMA6, PSMA5, PSMA4, PSMA3, PSME3, PSMB10, CAV1, CDH2, PSMA7, SDHAF2, RBX1, PSMB5, PSMF1, PSMB4, PSMB7, PSMB6, PSMB1, PSMB3, PSMB2, PSMB8, PSMB9, DKK3, PSMC6, PSMD14, DKK1, PSMD13, PSMC5, SFRP1, PSMD12, PSMC4, HDAC1, PSMD11, PSMC3, PSMC2, PSMC1, IGFBP1, IGFBP2, IGFBP4	1693	163	16792	3.0424809482568063	4.8933658236549604E-9	1.8820633940208609E-10	1.8654744415869118E-9
GOTERM_MF_DIRECT	GO:0004298~threonine-type endopeptidase activity	17	0.9620826259196379	1.257843904577454E-12	PSMB10, PSMA7, PSMB8, PSMB9, PSMA2, PSMB5, PSMA1, PSMB4, PSMB7, PSMB6, PSMA6, PSMB1, PSMA5, PSMA4, PSMB3, PSMA3, PSMB2	1697	21	16881	8.05278222072565	1.8817924996028523E-9	2.6882751580359354E-10	2.0893398122723283E-9
GOTERM_CC_DIRECT	GO:0022624~proteasome accessory complex	15	0.8488964346349746	2.4121854705993937E-12	PSMC6, PSMD14, PSMD13, PSMC5, PSMD12, PSMC4, PSMD11, PSMC3, PSMC2, PSMD1, PSMC1, PSMD2, PSMD3, PSMD6, PSMD8	1733	17	18224	9.27870744373918	2.0961857805090744E-9	8.0622508669137E-11	3.742939291839775E-9
GOTERM_BP_DIRECT	GO:0050852~T cell receptor signaling pathway	44	2.490096208262592	8.177843646207872E-11	PSMB10, BCAR1, STOML2, PSMA7, PSMB5, PSMB4, PSMF1, PSMB7, PSMB6, PSMB1, PAK2, PSMB3, PSMB2, PSMD1, PSMD2, PSMD3, PSMD6, PSMD7, PAG1, CUL1, PSMD8, PTPRJ, PSMB8, PSMB9, PSMA2, UBE2N, PSMA1, PSMC6, PSMD14, PSMD13, PSMC5, PSMA6, PSMD12, PSMC4, PSME1, PSMA5, PSMD11, PSMC3, PSMA4, PSMC2, NCK1, PSMA3, PSMC1, PSME3	1693	148	16792	2.9487396433645694	4.0815627488921535E-7	1.4074357124194137E-8	1.5559966648481804E-7
GOTERM_BP_DIRECT	GO:0000165~MAPK cascade	61	3.45217883418223	8.101350868516266E-10	FGF7, PDGFA, TGFB1, PSMD1, PSMD2, PSMD3, IL1B, PSMD6, FGF1, PSMD7, PSMD8, EGFR, PSMA2, NCAM1, PSMA1, PSMA6, PSME1, PSMA5, PSMA4, PSMA3, PEBP1, PSME3, PPP5C, PSMB10, FGFR2, CSF2, CAV1, CCL2, TNF, PSMA7, RBX1, PSMB5, PSMB4, PSMF1, PTK2, PSMB7, PSMB6, PSMB1, INS, PSMB3, PSMB2, RASA3, NEFL, SCG2, LAMTOR3, MAP2K1, YWHAB, PSMB8, PSMB9, PSMC6, PSMD14, PSMC5, PSMD13, PSMD12, PSMC4, PSMD11, PSMC3, PSMC2, …	1693	262	16792	2.3092662647723223	4.043375962270446E-6	1.263557463104803E-7	1.5414416298931144E-6
INTERPRO	IPR016050:Proteasome, beta-type subunit, conserved site	11	0.622524052065648	2.739067263809451E-9	PSMB10, PSMB5, PSMB4, PSMB7, PSMB6, PSMB1, PSMA4, PSMB3, PSMB2, PSMB8, PSMB9	1735	12	18559	9.805427473583093	7.420105813782385E-6	2.4733747221450386E-6	4.876114412244448E-6
GOTERM_BP_DIRECT	GO:0000209~protein polyubiquitination	46	2.6032823995472554	1.2613117178275882E-8	PSMB10, UBE2V2, PSMA7, RBX1, PRPF19, PSMB5, LNPEP, PSMB4, PSMF1, PSMB7, PSMB6, PSMB1, TPP2, PSMB3, PSMB2, PSMD1, PSMD2, PSMD3, PSMD6, PSMD7, CUL1, PSMD8, LRSAM1, UBE4A, PSMB8, PSMB9, PSMA2, PSMA1, BLMH, PSMC6, PSMD14, PSMD13, PSMC5, PSMA6, HUWE1, PSMD12, PSMC4, PSME1, PSMA5, PSMC3, PSMD11, PSMA4, PSMC2, PSMA3, PSMC1, PSME3	1693	184	16792	2.4796219728292974	6.295008698886662E-5	1.7014058074638072E-6	2.399893866966707E-5
INTERPRO	IPR023333:Proteasome B-type subunit	10	0.5659309564233164	2.4589042457285463E-8	PSMB10, PSMB5, PSMB4, PSMB7, PSMB6, PSMB1, PSMB3, PSMB2, PSMB8, PSMB9	1735	11	18559	9.724390882892322	6.660949835590735E-5	1.1101891184694956E-5	4.3773645874711775E-5
GOTERM_BP_DIRECT	GO:0043161~proteasome-mediated ubiquitin-dependent protein catabolic process	48	2.7164685908319184	3.789646392973609E-8	PSMB10, RAD23B, UCHL1, PSMA7, CD2AP, RBX1, CTNNB1, PSMB5, PSMB4, PSMF1, PSMB7, PSMB6, PSMB1, PSMB3, PSMB2, PSMD1, PSMD2, PSMD3, PSMD6, PSMD7, BUB3, CUL1, PSMD8, TBL1XR1, DDB1, UBE2C, PSMB8, PSMB9, PSMA2, PSMA1, PSMC6, PSMD14, PSMD13, PSMC5, PSMA6, PSMD12, PSMC4, VCP, PSME1, PSMA5, PSMD11, UBE2K, PSMC3, PSMA4, PSMC2, PSMA3, PSMC1, PSME3	1693	203	16792	2.3452582206070196	1.8912336916321326E-4	4.849764015268931E-6	7.210546701941212E-5
GOTERM_CC_DIRECT	GO:0005838~proteasome regulatory particle	9	0.5093378607809848	8.317497351292254E-7	PSMD13, PSMC5, PSMD12, PSMC1, PSMD1, PSMD2, PSMD6, PSMD7, PSMD8	1733	11	18224	8.603892356921786	7.225296700182904E-4	1.6426929176027727E-5	0.0012906041566229653
GOTERM_BP_DIRECT	GO:0038095~Fc-epsilon receptor signaling pathway	41	2.320316921335597	8.741154622586484E-7	PSMB10, PSMA7, PSMB5, PSMB4, PSMF1, PSMB7, PSMB6, PSMB1, PAK2, PSMB3, PSMB2, PSMD1, PSMD2, PSMD3, PPP3CA, PSMD6, PSMD7, CUL1, PSMD8, TAB1, PSMB8, PSMB9, PSMA2, UBE2N, PSMA1, PSMC6, PSMD14, PSMC5, PSMD13, PSMA6, PSMC4, PSME1, PSMD12, PSMA5, PSMC3, PSMD11, PSMA4, PSMC2, PSMA3, PSMC1, PSME3	1693	178	16792	2.2845955255281165	0.004353209374350686	9.914763406593252E-5	0.001663163840992521
SMART	SM00948:SM00948	7	0.39615166949632147	1.4369630931200249E-5	PSMA2, PSMA1, PSMA6, PSMA5, PSMA4, PSMA3, PSMA7	928	8	10057	9.482623922413794	0.006616828927739737	9.479528641027635E-4	0.02046084853551955
INTERPRO	IPR023332:Proteasome A-type subunit	7	0.39615166949632147	1.565002188178132E-5	PSMA2, PSMA1, PSMA6, PSMA5, PSMA4, PSMA3, PSMA7	1735	8	18559	9.359726224783861	0.04151008771193465	0.0026462575356270834	0.027856659988756416
INTERPRO	IPR000426:Proteasome, alpha-subunit, N-terminal domain	7	0.39615166949632147	1.565002188178132E-5	PSMA2, PSMA1, PSMA6, PSMA5, PSMA4, PSMA3, PSMA7	1735	8	18559	9.359726224783861	0.04151008771193465	0.0026462575356270834	0.027856659988756416
GOTERM_CC_DIRECT	GO:0019773~proteasome core complex, alpha-subunit complex	7	0.39615166949632147	1.728540900276871E-5	PSMA2, PSMA1, PSMA6, PSMA5, PSMA4, PSMA3, PSMA7	1733	8	18224	9.20138488170802	0.014908895537623423	2.681988540979008E-4	0.02681811091215236
INTERPRO	IPR000243:Peptidase T1A, proteasome beta-subunit	6	0.3395585738539898	1.2655844277413607E-4	PSMB10, PSMB5, PSMB7, PSMB6, PSMB8, PSMB9	1735	7	18559	9.168711403869906	0.29026847792790456	0.012618544043972002	0.22506119757036425
KEGG_PATHWAY	hsa05169:Epstein-Barr virus infection	27	1.5280135823429541	0.02158914463978293	USP7, VIM, NFKB2, CD44, PSMD1, PSMD2, PSMD3, PSMD6, PSMD7, PSMD8, AKT2, HLA-A, SNW1, TAB1, CDK2, STAT3, PSMC6, PSMD14, PSMC5, PSMD13, HDAC1, PSMC4, PSMD12, PSMC3, PSMD11, PSMC2, PSMC1	984	122	6879	1.5471561375449818	0.998096283216643	0.15970186761572858	25.150071475489668
BIOCARTA	h_mhcPathway:Antigen Processing and Presentation	6	0.3395585738539898	0.03402593634861639	PSMB5, PSMB6, HLA-A, PSMB8, PSMB9, B2M	296	11	1625	2.9944717444717446	0.9998131747741671	0.5418163449839388	36.18337644871167
Annotation Cluster 4	Enrichment Score: 11.407402790531524
Category	Term	Count	%	PValue	Genes	List Total	Pop Hits	Pop Total	Fold Enrichment	Bonferroni	Benjamini	FDR
UP_KEYWORDS	Chaperone	54	3.0560271646859083	6.285765561580833E-14	HSP90AB1, PTGES3, GRPEL1, ATOX1, VBP1, PDIA6, CCT2, CANX, BAG5, BAG6, DNAJB11, DNAJC9, BAG2, ABCE1, HSP90AA1, ANP32B, ANP32E, CCT6A, RBBP7, ST13, TBCA, PFDN4, TBCC, HSPB1, NACA, CLU, HSPA1A, CALR, SDHAF2, SERPINH1, CDC37, SET, HSPA2, NPM1, DNAJA1, NPM3, BTF3, HSPE1, HSPA8, P4HB, TCP1, PSMG3, ERP44, PSMG4, HYOU1, HSP90B1, PSMG1, CCT4, CCT8, HSPA4L, POMP, HSPA14, DNAJB1, HSPD1	1764	201	20581	3.1344806579348155	3.34929861622868E-11	1.4561685190983553E-12	9.130474154517287E-11
GOTERM_BP_DIRECT	GO:0006457~protein folding	51	2.886247877758913	1.503949460707657E-11	HSP90AB1, GRPEL1, PDIA3, VBP1, PDIA6, CCT2, PDIA4, PRKCSH, CANX, BAG5, DNAJB11, BAG2, HSP90AA1, AARS, ERP29, CCT6A, ST13, PDCL3, TBCA, TXNDC5, TXN, PFDN4, TBCC, SIL1, RUVBL2, FKBP2, GANAB, GNAI2, PPIL1, FKBP1A, LMAN1, CALR, FKBP1B, CDC37, ERO1A, DNAJA1, PPIL3, HSPE1, QSOX2, HSPA8, NUDC, TCP1, PPIF, ERP44, HSP90B1, CCT4, PPIA, PPIC, CCT8, HSPA4L, DNAJB1	1693	180	16792	2.8102382358732036	7.50622674017265E-8	2.680795363474431E-9	2.8615665392806022E-8
GOTERM_MF_DIRECT	GO:0051082~unfolded protein binding	37	2.0939445387662703	6.341619883554071E-11	PTGES3, HSP90AB1, GRPEL1, SRSF10, HSPA1A, CCT2, LMAN1, CALR, SERPINH1, NAP1L4, CANX, CDC37, HSPA1L, HSPA2, DNAJB11, HTRA2, NPM1, DNAJA1, HSPE1, HSPA5, NUDC, HSPA8, TUBB4B, TCP1, HSP90AA1, CCT6A, ST13, HSP90B1, CCT4, PPIB, PPIA, PFDN4, CCT8, SIL1, RUVBL2, HSPD1, DNAJB1	1697	110	16881	3.3459956072212997	9.487057262003162E-8	9.487057694990142E-9	1.0533423022707211E-7
Annotation Cluster 5	Enrichment Score: 11.024042974860498
Category	Term	Count	%	PValue	Genes	List Total	Pop Hits	Pop Total	Fold Enrichment	Bonferroni	Benjamini	FDR
UP_KEYWORDS	mRNA splicing	72	4.074702886247878	3.1993967783828683E-19	RALY, SRSF1, SNRPD3, LSM7, SNRPD1, SNRPD2, SKIV2L2, SART3, SART1, YBX1, CTNNBL1, DCPS, RBM8A, TARDBP, U2AF1, LSM5, SRRM1, ACIN1, ZPR1, PTBP2, LSM1, EFTUD2, MAGOH, PTBP1, DDX39B, PRPF39, HNRNPR, HNRNPU, EIF4A3, C1QBP, SNRPB, KHSRP, SNRPF, SNRPE, SRSF10, TRA2B, PPIL1, TRA2A, SF3B6, SF3B5, SF3B3, PRPF19, HNRNPA3, SF3B1, HNRNPM, DDX47, HNRNPF, USP39, DHX15, PPIL3, PABPC1, HNRNPC, PRPF40B, HSPA8, GEMI…	1764	260	20581	3.230926216640502	1.705278482878069E-16	1.311752679136976E-17	4.648653922021367E-16
UP_KEYWORDS	Spliceosome	44	2.490096208262592	8.775985578041643E-16	SRSF1, RALY, PPIL1, SNRPD3, LSM7, SNRPD1, SNRPD2, SKIV2L2, SF3B5, SART1, SF3B3, CTNNBL1, PRPF19, HNRNPA3, HNRNPM, SF3B1, RBM8A, HNRNPF, USP39, U2AF1, LSM5, PPIL3, SRRM1, HNRNPC, PABPC1, HSPA8, LGALS3, MAGOH, EFTUD2, DDX39B, SNW1, SF3A2, HNRNPR, SF3A1, HNRNPU, SF3A3, EIF4A3, PPP1R8, SNRPB, PHF5A, HNRNPH1, SNRPF, SNRPE, TXNL4A	1764	127	20581	4.042191154677094	4.733990977001667E-13	2.631228568361621E-14	1.2878587085651816E-12
GOTERM_BP_DIRECT	GO:0000398~mRNA splicing, via spliceosome	65	3.6785512167515564	3.0498012608233556E-15	RALY, SRSF1, SNRPD3, LSM7, SNRPD1, SNRPD2, SKIV2L2, SART3, SART1, YBX1, CTNNBL1, RBM8A, PCBP1, U2AF1, LSM5, SRRM1, EFTUD2, MAGOH, PTBP1, DDX39B, HNRNPR, HNRNPU, EIF4A3, SNRPB, SNRPF, SNRPE, CPSF1, SRSF10, TRA2B, PPIL1, TRA2A, SF3B6, SF3B5, POLR2B, SF3B3, PRPF19, HNRNPA3, SRRT, SF3B1, HNRNPM, HNRNPF, USP39, DHX15, PPIL3, HNRNPC, PABPC1, SNRNP70, PRPF40B, HSPA8, DHX9, SNW1, SF3A2, SF3A1, SF3A3, SRS…	1693	222	16792	2.9040617699802582	1.4961032412941222E-11	7.480682739924305E-13	5.706546346573305E-12
UP_KEYWORDS	mRNA processing	75	4.244482173174872	1.2424388756254221E-14	RALY, SRSF1, SNRPD3, LSM7, SNRPD1, SNRPD2, SKIV2L2, SART3, SART1, YBX1, CTNNBL1, DCPS, RBM8A, TARDBP, U2AF1, LSM5, SRRM1, ACIN1, ZPR1, PTBP2, LSM1, EFTUD2, MAGOH, PTBP1, DDX39B, PRPF39, HNRNPR, HNRNPU, EIF4A3, C1QBP, SNRPB, KHSRP, SNRPF, SNRPE, CPSF1, SSU72, SRSF10, TRA2B, PPIL1, TRA2A, SF3B6, SF3B5, SF3B3, PRPF19, HNRNPA3, SF3B1, HNRNPM, DDX47, HNRNPF, USP39, DHX15, PPIL3, SNRNP70, PABPC1, HNRNP…	1764	332	20581	2.635670231948201	6.6275873678023345E-12	3.3140157285060923E-13	1.8063328610651297E-11
GOTERM_CC_DIRECT	GO:0071013~catalytic step 2 spliceosome	36	2.037351443123939	1.628737967908585E-13	SRSF1, RALY, PPIL1, SNRPD3, LSM7, SNRPD1, SNRPD2, SKIV2L2, SF3B6, SART1, SF3B3, PRPF19, HNRNPA3, HNRNPM, SF3B1, RBM8A, HNRNPF, U2AF1, SRRM1, PPIL3, PABPC1, HNRNPC, MAGOH, EFTUD2, SNW1, SF3A2, HNRNPR, SF3A1, HNRNPU, SF3A3, EIF4A3, SNRPB, PHF5A, SNRPF, HNRNPH1, SNRPE	1733	92	18224	4.114905040266941	1.415337846921716E-10	5.8972826622039065E-12	2.527200670954244E-10
KEGG_PATHWAY	hsa03040:Spliceosome	52	2.9428409734012453	3.833614610412651E-12	SRSF1, SNRPD3, LSM7, SNRPD1, SNRPD2, SART1, CTNNBL1, RBM8A, PCBP1, U2AF1, LSM5, ACIN1, EFTUD2, MAGOH, DDX39B, HNRNPU, EIF4A3, SNRPB, SNRPF, SNRPE, SRSF10, PPIL1, TRA2B, TRA2A, HSPA1A, SF3B6, SF3B5, SF3B3, PRPF19, HSPA1L, HNRNPA3, HNRNPM, SF3B1, HSPA2, USP39, DHX15, HNRNPC, SNRNP70, PRPF40B, HSPA8, DDX42, SNW1, SF3A2, SF3A1, SF3A3, SRSF3, SRSF2, SRSF7, SRSF6, SRSF9, PHF5A, TXNL4A	984	133	6879	2.733266092059417	1.100243229856801E-9	2.75060751953049E-10	5.088229837468816E-9
GOTERM_CC_DIRECT	GO:0005681~spliceosomal complex	28	1.5846066779852859	1.0337391130577184E-7	SNRPD3, SNRPD2, SF3B3, CTNNBL1, SF3B1, HNRNPM, USP39, U2AF1, LSM5, SNRNP70, PTBP2, HNRNPC, API5, HSPA8, LGALS3, EFTUD2, DDX39B, SNW1, SF3A2, HNRNPR, SF3A1, SF3A3, SRSF2, PPP1R8, SNRPB, SNRPF, SNRPE, TXNL4A	1733	94	18224	3.1323863427091134	8.982789881273323E-5	2.3033802595273656E-6	1.6040342347700687E-4
GOTERM_BP_DIRECT	GO:0008380~RNA splicing	33	1.8675721561969438	2.399741506488084E-4	SNRPD3, SNRPD1, SNRPD2, SF3B3, DDX47, RBM8A, TARDBP, USP39, U2AF1, DHX15, SRRM1, SNRNP70, ZPR1, ACIN1, HNRNPC, LSM1, LGALS3, EFTUD2, DDX39B, PTBP1, SAP18, SF3A2, SF3A3, SRSF2, EIF4A3, SRSF7, C1QBP, PPP1R8, THRAP3, ZRANB2, SNRPB, KHSRP, SNRPF	1693	166	16792	1.9717475928522121	0.6981589482051784	0.012935764381572734	0.4556118382282315
GOTERM_BP_DIRECT	GO:0006397~mRNA processing	31	1.7543859649122806	0.0036869527055859823	SRSF1, SF3B3, DDX47, RBM8A, TARDBP, USP39, U2AF1, LSM5, DHX15, SRRM1, PTBP2, SNRNP70, ZPR1, ACIN1, LSM1, LGALS3, EFTUD2, PTBP1, SAP18, SF3A2, HNRNPR, SF3A1, SF3A3, SRSF2, SRSF7, C1QBP, PPP1R8, SRSF9, THRAP3, ZRANB2, KHSRP	1693	179	16792	1.7177269532448762	0.9999999901479615	0.10756350551920868	6.786831674978123
Annotation Cluster 6	Enrichment Score: 10.853529200571106
Category	Term	Count	%	PValue	Genes	List Total	Pop Hits	Pop Total	Fold Enrichment	Bonferroni	Benjamini	FDR
UP_KEYWORDS	Secreted	297	16.808149405772497	6.570987486850898E-24	PVR, SCPEP1, A2M, BTD, S100A8, LTBP3, S100A7, FAM20C, SNCA, FST, FSTL1, POSTN, EDIL3, B2M, APOB, SERPINE2, APOD, CTGF, APOE, HTRA1, SOSTDC1, SERPINE1, APOH, COL12A1, FAS, CFD, ADAM9, MATN2, CLCA2, STC2, OLFML2A, PLAUR, NPC2, F5, SERPINF2, F3, SCGB1D2, VEGFA, TFPI, STC1, LAMC2, LAMC1, GC, RBP4, IL36G, OLFM4, SERPINA12, MST1, DAG1, IFI30, PPT1, CALR, MANF, AHSG, CALU, LIF, ALCAM, LAMB4, LAMB3, LGAL…	1764	1965	20581	1.7634444617541674	3.502336330491528E-21	3.891484811657254E-22	9.547501878695497E-21
UP_SEQ_FEATURE	signal peptide	437	24.731182795698924	3.2286213763950205E-20	TGOLN2, A2M, BTD, LTBP3, L1CAM, FSTL1, B2M, APP, SERPINE2, CTGF, SERPINE1, FAS, ADAM9, PTPRJ, PTPRK, BSG, CLCA2, PTPRF, PTPRG, PTPRS, OLFML2A, PIK3IP1, PLAUR, NPC2, F5, SERPINF2, F3, TFPI, DCBLD2, GC, NAGLU, SERPINA12, MST1, ACP5, PPT1, SERPINH1, MANF, ALCAM, PROCR, INS, PIP, PLTP, SPP1, CLCC1, IL1RN, CCDC80, GGH, PCDH15, HGF, TINAGL1, SERPINI1, GAS6, PCDH19, AREG, FGF7, PDIA3, LDLR, FAM3C, PDIA6…	1762	3346	20063	1.487118133838293	1.4800000389394775E-16	1.4800000389394775E-16	6.088063123069132E-17
UP_KEYWORDS	Signal	487	27.560837577815505	5.101771574774825E-15	TGOLN2, A2M, BTD, LTBP3, L1CAM, FSTL1, B2M, PGP, APP, SERPINE2, CTGF, SERPINE1, FAS, ADAM9, PTPRJ, PTPRK, CLCA2, BSG, PTPRF, PTPRG, PTPRS, OLFML2A, CTNNA1, PIK3IP1, PLAUR, ST13, NPC2, F5, SERPINF2, F3, TFPI, DCBLD2, GC, NAGLU, SERPINA12, MST1, ACP5, PPT1, SDHAF2, SERPINH1, MANF, ALCAM, PROCR, RAC2, INS, PIP, PLTP, SPP1, CLCC1, IL1RN, CCDC80, GGH, GARS, PCDH15, HBA2, HGF, TINAGL1, SERPINI1, PCDH19…	1764	4160	20581	1.3658516210971567	2.722044811775959E-12	1.432187701766452E-13	7.416289804496046E-12
GOTERM_CC_DIRECT	GO:0005576~extracellular region	240	13.582342954159593	4.2954815008023103E-13	A2M, BTD, S100A8, LTBP3, S100A7, EFNA3, FST, SNCA, FSTL1, B2M, APOB, APP, SERPINE2, APOD, APOE, HTRA1, CTGF, SERPINE1, APOH, ERAP1, COL12A1, CFD, CLCA2, STC2, F5, SERPINF2, VEGFA, TFPI, TUBA4A, LAMC2, LAMC1, GC, ALDOA, RBP4, IL36G, MST1, DAG1, IFI30, PPT1, CALR, EPHB4, AHSG, CALU, LIF, LGALS3BP, LAMB3, PROCR, INS, PIP, CDA, AGRN, NAXE, LAMB1, LFNG, PLTP, SPP1, COL18A1, PLAT, BMP1, CFB, HBA2, HGF,…	1733	1610	18224	1.5675828724826442	3.732748554696741E-10	1.493094536897388E-11	6.665223928337127E-10
UP_KEYWORDS	Disulfide bond	380	21.50537634408602	2.3360920210917713E-8	PVR, ADGRA3, ATP1B1, A2M, S100A7, LTBP3, EFNA3, FST, FAM20C, L1CAM, FSTL1, POSTN, EDIL3, B2M, CD47, APP, APOB, CD44, APOD, DNAJB11, CTGF, SOSTDC1, SEMA7A, APOH, COL12A1, ERAP1, ERAP2, FAS, CFD, ADAM9, MATN2, PTPRK, BSG, STC2, PTPRF, PTPRG, EFNB1, EFNB2, PTPRS, OLFML2A, PIK3IP1, PLAUR, NPC2, F5, SERPINF2, F3, TXNDC5, KRT14, VEGFA, TFPI, STC1, LAMC2, LAMC1, EXT1, DCBLD2, GC, RBP4, OLFM4, LMNB1, DAG…	1764	3434	20581	1.2910741854497574	1.2451293093129756E-5	3.4587134600805314E-7	3.394290351010909E-5
UP_SEQ_FEATURE	disulfide bond	324	18.33616298811545	2.4536180611035755E-6	PVR, ATP1B1, A2M, LTBP3, S100A7, EFNA3, FST, L1CAM, FSTL1, POSTN, EDIL3, B2M, CD47, APOB, APP, CD44, APOD, CTGF, SOSTDC1, SEMA7A, APOH, FAS, CFD, ADAM9, MATN2, PTPRK, BSG, PTPRF, EFNB1, EFNB2, PTPRS, OLFML2A, PIK3IP1, PLAUR, NPC2, F5, SERPINF2, F3, TXNDC5, VEGFA, TFPI, STC1, LAMC2, LAMC1, DCBLD2, GC, RBP4, OLFM4, DAG1, MST1, IFI30, ACP5, PPT1, CALR, MANF, AHSG, LIF, ALCAM, LAMB4, LAMB3, LGALS3BP,…	1762	2917	20063	1.264732125311834	0.011184383473117454	6.613928885482734E-4	0.004626573593879968
UP_KEYWORDS	Glycoprotein	451	25.52348613469157	1.9147451824036462E-4	TGOLN2, A2M, BTD, LTBP3, L1CAM, FSTL1, CTNNB1, B2M, APP, HIST1H2BM, SERPINE2, CTGF, SERPINE1, FAS, ADAM9, PTPRJ, PTPRK, CLCA2, BSG, PTPRF, PTPRG, PTPRS, OLFML2A, PIK3IP1, PLAUR, NPC2, F5, SERPINF2, F3, TFPI, DCBLD2, GC, NAGLU, SERPINA12, MST1, ACP5, PPT1, SERPINH1, MANF, ALCAM, PROCR, RAC2, PIP, LFNG, PLTP, SPP1, IL1RN, GGH, PCDH15, HBA2, HGF, TINAGL1, SERPINI1, GAS6, PCDH19, AREG, FGF7, LDLR, AS…	1764	4551	20581	1.1562123347837632	0.09702976641519545	0.0013599502953265397	0.27784823344004783
UP_SEQ_FEATURE	glycosylation site:N-linked (GlcNAc...)	382	21.618562535370682	0.2910568891508243	PVR, TGOLN2, ADGRA3, SCPEP1, ATP1B1, A2M, LYPD3, BTD, LTBP3, B3GALT4, EFNA3, FST, FAM20C, L1CAM, FSTL1, POSTN, CD47, APP, APOB, CD44, SERPINE2, PLOD1, APOD, DNAJB11, PLOD2, CTGF, SOSTDC1, SEMA7A, PLOD3, SERPINE1, APOH, COL12A1, ERAP1, ERAP2, FAS, ADAM9, PTPRJ, MATN2, PLD3, PTPRK, CLCA2, BSG, STC2, PTPRF, PTPRG, EFNB1, EFNB2, PTPRS, PLAUR, NPC2, F5, SERPINF2, F3, VEGFA, TFPI, STC1, LAMC2, LAMC1, M…	1762	4234	20063	1.0273122771874834	1.0	0.9995434116147099	99.84757805730916
Annotation Cluster 7	Enrichment Score: 9.537657982283017
Category	Term	Count	%	PValue	Genes	List Total	Pop Hits	Pop Total	Fold Enrichment	Bonferroni	Benjamini	FDR
INTERPRO	IPR012336:Thioredoxin-like fold	43	2.43350311262026	2.4361623084526076E-13	GLRX3, GLRX5, PDIA3, PRDX4, PRDX5, PDIA6, PRDX2, PDIA4, PRDX3, PRDX1, GSTM1, GSTM2, GPX1, GSTM3, GPX4, GSTO1, QSOX2, QSOX1, MARS, GLRX, P4HB, SELENOW, ERP29, GSTT1, CLIC1, ERP44, TXNDC12, SH3BGRL, PDCL3, NXN, TXNDC17, PRDX6, CLIC4, EEF1E1, TXNDC5, TXN, SH3BGRL2, EEF1G, TXNRD1, SH3BGRL3, AGR2, GSTP1, TXNL4A	1735	130	18559	3.5381822212369767	6.598661617118751E-10	3.2993308085593753E-10	4.3363090895809364E-10
GOTERM_BP_DIRECT	GO:0045454~cell redox homeostasis	29	1.6411997736276174	5.73934462211556E-10	GLRX3, GLRX5, GCLC, PDIA3, PRDX4, PRDX5, PDIA6, PRDX2, PDIA4, PRDX3, PRDX1, GPX1, GSR, ERO1A, LTF, QSOX2, QSOX1, APEX1, GLRX, P4HB, IL6, ERP44, TXNDC12, NXN, PRDX6, TXNDC5, TXN, TXNRD1, SH3BGRL3	1693	77	16792	3.735534400625954	2.8645027656537536E-6	9.240344311933768E-8	1.0920234161382325E-6
UP_KEYWORDS	Redox-active center	21	1.1884550084889642	1.0152291648718394E-9	P4HB, GLRX5, PDIA3, SELENOW, PRDX4, IFI30, PRDX5, PDIA6, PRDX2, PDIA4, PRDX3, PRDX1, GSR, TXNDC12, TXNDC17, ERO1A, PRDX6, TXNDC5, TXN, TXNRD1, GLRX	1764	49	20581	5.0002429543245865	5.411169764490964E-7	1.6909909916762444E-8	1.4751058263762218E-6
INTERPRO	IPR013766:Thioredoxin domain	18	1.0186757215619695	4.980070178653964E-8	GLRX3, P4HB, PDIA3, PRDX4, PRDX5, PDIA6, PRDX2, PDIA4, PRDX3, PRDX1, TXNDC12, ERP44, NXN, PRDX6, TXNDC5, TXN, QSOX2, QSOX1	1735	41	18559	4.696169255640683	1.3490100453494858E-4	1.9272686349935952E-5	8.86556613677314E-5
Annotation Cluster 8	Enrichment Score: 9.342083642180366
Category	Term	Count	%	PValue	Genes	List Total	Pop Hits	Pop Total	Fold Enrichment	Bonferroni	Benjamini	FDR
GOTERM_BP_DIRECT	GO:0010951~negative regulation of endopeptidase activity	47	2.659875495189587	2.0206570222307514E-16	CAST, A2M, PZP, C3, LXN, SERPINA12, CD109, VTN, SPOCK1, TIMP2, SERPINH1, APLP2, TIMP1, AHSG, PSMF1, APP, SERPINE2, SERPINA7, COL7A1, SERPINE1, COL6A3, SERPINA3, SERPINC1, SERPINA1, ITIH2, SERPINB13, ITIH3, CRIM1, KNG1, SPINT1, BIRC6, SERPINI1, SERPINB9, LCN1, SERPINB6, SERPINB5, SERPINF2, SERPINB7, TFPI, SERPINB2, CSTB, SERPINB1, PEBP1, SLPI, SERPINB4, CSTA, PROS1	1693	121	16792	3.852635792495106	1.1082246231808313E-12	5.828670879282072E-14	4.218847493575595E-13
UP_KEYWORDS	Protease inhibitor	38	2.1505376344086025	7.178670543697805E-12	CAST, A2M, PZP, LXN, SERPINA12, CD109, TIMP2, APLP2, TIMP1, APP, SERPINE2, COL7A1, COL6A3, SERPINE1, SERPINC1, SERPINA3, SERPINA1, ITIH2, SERPINB13, ITIH3, KNG1, CST3, SPINT1, BIRC6, SERPINI1, SERPINB9, SERPINB6, CST6, SERPINF2, SERPINB7, TFPI, CSTB, SERPINB2, SERPINB1, PEBP1, SLPI, SERPINB4, CSTA	1764	124	20581	3.575442542608441	3.826248207161598E-9	1.5304990608200342E-10	1.043050090743236E-8
GOTERM_MF_DIRECT	GO:0004867~serine-type endopeptidase inhibitor activity	33	1.8675721561969438	5.753296805331726E-10	A2M, PZP, SERPINA12, CD109, SPOCK1, SERPINH1, APLP2, APP, SERPINE2, COL7A1, SERPINA7, COL6A3, SERPINE1, SERPINC1, SERPINA3, ITIH2, SERPINA1, SERPINB13, ITIH3, CRIM1, SPINT1, SERPINI1, SERPINB9, SERPINB6, SERPINB5, SERPINF2, SERPINB7, TFPI, SERPINB2, SERPINB1, SLPI, PEBP1, SERPINB4	1697	97	16881	3.3842195748713615	8.606928203480635E-7	6.147808317980008E-8	9.556224367379684E-7
UP_KEYWORDS	Serine protease inhibitor	28	1.5846066779852859	1.3790326176719014E-9	A2M, PZP, SERPINA12, CD109, APLP2, APP, COL7A1, SERPINE2, COL6A3, SERPINE1, SERPINC1, SERPINA3, ITIH2, SERPINA1, ITIH3, SERPINB13, SPINT1, SERPINI1, SERPINB9, SERPINB6, SERPINF2, SERPINB7, TFPI, SERPINB2, SERPINB1, SLPI, PEBP1, SERPINB4	1764	86	20581	3.798634182355112	7.350241412185099E-7	2.2273466737665615E-8	2.0037044468068643E-6
SMART	SM00093:SERPIN	18	1.0186757215619695	5.835321900210612E-9	SERPINA12, SERPINI1, SERPINH1, SERPINB9, SERPINE2, SERPINA7, SERPINB6, SERPINF2, SERPINB5, SERPINB7, SERPINE1, SERPINB2, SERPINA3, SERPINC1, SERPINB1, SERPINA1, SERPINB4, SERPINB13	928	37	10057	5.272192451071762	2.69591508816891E-6	2.69591508816891E-6	8.309676968742963E-6
INTERPRO	IPR023795:Protease inhibitor I4, serpin, conserved site	17	0.9620826259196379	7.863996703520817E-9	SERPINI1, SERPINH1, SERPINB9, SERPINE2, SERPINA7, SERPINB6, SERPINF2, SERPINB5, SERPINB7, SERPINE1, SERPINB2, SERPINA3, SERPINC1, SERPINB1, SERPINA1, SERPINB4, SERPINB13	1735	33	18559	5.510488166972317	2.1303340159817274E-5	5.3258775872810915E-6	1.399956319758644E-5
INTERPRO	IPR000215:Serpin family	18	1.0186757215619695	1.2421271901472965E-8	SERPINA12, SERPINI1, SERPINH1, SERPINB9, SERPINE2, SERPINA7, SERPINB6, SERPINF2, SERPINB5, SERPINB7, SERPINE1, SERPINB2, SERPINA3, SERPINC1, SERPINB1, SERPINA1, SERPINB4, SERPINB13	1735	38	18559	5.066919460033368	3.364865965704844E-5	6.729822511819528E-6	2.2112467934487512E-5
INTERPRO	IPR023796:Serpin domain	18	1.0186757215619695	1.2421271901472965E-8	SERPINA12, SERPINI1, SERPINH1, SERPINB9, SERPINE2, SERPINA7, SERPINB6, SERPINF2, SERPINB5, SERPINB7, SERPINE1, SERPINB2, SERPINA3, SERPINC1, SERPINB1, SERPINA1, SERPINB4, SERPINB13	1735	38	18559	5.066919460033368	3.364865965704844E-5	6.729822511819528E-6	2.2112467934487512E-5
UP_SEQ_FEATURE	site:Reactive bond	18	1.0186757215619695	1.0237148360788811E-7	SPINT1, SERPINI1, APLP2, SERPINB9, APP, SERPINE2, COL7A1, SERPINB6, SERPINB7, SERPINE1, COL6A3, TFPI, SERPINB2, SERPINA3, SERPINC1, SERPINA1, SERPINB4, SERPINB13	1762	45	20063	4.554597048808173	4.691608145802606E-4	5.865714272124123E-5	1.930370309821683E-4
Annotation Cluster 9	Enrichment Score: 9.307071323344724
Category	Term	Count	%	PValue	Genes	List Total	Pop Hits	Pop Total	Fold Enrichment	Bonferroni	Benjamini	FDR
KEGG_PATHWAY	hsa01130:Biosynthesis of antibiotics	72	4.074702886247878	5.754325158746557E-13	LDHB, PGD, PSPH, ACSS2, CMBL, GOT2, PKM, PGP, GOT1, HADH, BPNT1, LDHAL6B, PFKL, PFKP, PFKM, PGM2, ALDH7A1, NME2, PGLS, G6PD, ADSL, MDH2, ALDH9A1, PRPS2, UGP2, MDH1, PRPS1, ALDOA, PYCRL, BCAT2, ASS1, MVD, ALDOC, HMGCS1, ADH5, HK2, ECHS1, HK1, ACAT2, ASL, ACAT1, HADHB, TPI1, AKR1A1, ATIC, ENO2, IDH1, GAPDH, ENO1, FH, SHMT1, UAP1, ACY1, CS, AK3, FDPS, AK2, TKT, ACLY, BPGM, PCK2, SDHA, GPI, AMDHD2, R…	984	212	6879	2.3742521859180856	1.6514800638134375E-10	5.504929845301376E-11	7.637446231001377E-10
KEGG_PATHWAY	hsa01200:Carbon metabolism	44	2.490096208262592	2.586397902236491E-10	ALDOA, ME1, ALDOC, GLUD1, PGD, ESD, HK2, ADH5, HK1, ECHS1, ACAT2, ACSS2, PSPH, ACAT1, PKM, GOT2, PGP, TPI1, GOT1, TKFC, ENO2, IDH1, GAPDH, FH, ENO1, SHMT1, PFKL, CS, PFKP, TKT, PFKM, SDHA, GPI, RPE, PGLS, G6PD, H6PD, PHGDH, PSAT1, PGK1, MDH2, PRPS2, MDH1, PRPS1	984	113	6879	2.7221023095186703	7.422961301184472E-8	1.4845923046458154E-8	3.432852779816642E-7
KEGG_PATHWAY	hsa01230:Biosynthesis of amino acids	28	1.5846066779852859	8.055570294629375E-7	ALDOA, PYCRL, BCAT2, ASS1, ALDOC, PSPH, ASL, GOT2, PKM, TPI1, GOT1, ENO2, IDH1, GAPDH, ENO1, SHMT1, ACY1, PFKL, CS, PFKP, TKT, PFKM, RPE, PHGDH, PGK1, PSAT1, PRPS2, PRPS1	984	72	6879	2.7186653116531163	2.311682370671475E-4	2.1017502816689237E-5	0.0010691878454260895
Annotation Cluster 10	Enrichment Score: 8.180367705963919
Category	Term	Count	%	PValue	Genes	List Total	Pop Hits	Pop Total	Fold Enrichment	Bonferroni	Benjamini	FDR
GOTERM_CC_DIRECT	GO:0043202~lysosomal lumen	36	2.037351443123939	9.523410310675052E-15	GC, NAGLU, GM2A, LUM, HEXA, LGMN, HEXB, CSPG4, IFI30, CTSA, PPT1, SDC4, ASAH1, TPP1, RNASET2, GALNS, AGRN, MAN2B1, GPC1, HSPA8, HSP90AA1, PSAP, HSPG2, CTSS, FUCA1, MANBA, CTSV, GNS, CTSL, LAMP2, SDC1, GLA, TXNDC5, ARSA, CTSD, VCAN	1733	85	18224	4.453779572994807	8.297140752233645E-12	3.951283744640932E-13	1.4810375148499588E-11
GOTERM_CC_DIRECT	GO:0005764~lysosome	51	2.886247877758913	1.0371035735932781E-8	LDLR, ZC3HAV1, LGMN, SNCA, ASAH1, GOT1, TPP1, IL1B, CTBS, CTSZ, CST3, CTSS, CTSV, GNS, CTSL, NPC2, CHID1, PRDX6, PRCP, RAB14, CTSD, CTSC, CTSB, CTSH, RAB7A, NAGLU, STX7, EPDR1, ASS1, CPQ, ACP5, IFI30, CTSA, PPT1, ADA, RNASET2, PCSK9, LIPA, LAMTOR4, PSAP, GGH, TINAGL1, SOD1, GABARAP, CAPN1, DNASE2, LAMP1, LAMP2, GLA, TOM1L1, ARSA	1733	226	18224	2.3730499568501093	9.012389455498315E-6	2.73103904158134E-7	1.6092558874358787E-5
UP_KEYWORDS	Lysosome	47	2.659875495189587	2.4779639306762E-6	RAB7A, NAGLU, GM2A, LDLR, CPQ, IFITM3, HEXA, LGMN, HEXB, ACP5, IFI30, PPT1, CTSA, ASAH1, TPP1, RNASET2, GALNS, IL1B, PCSK9, MAN2B1, CTBS, CTSZ, LIPA, LAMTOR4, PSAP, GGH, CTSS, FUCA1, CTSV, MANBA, GNS, DNASE2, CTSL, LAMP1, LAMP2, NPC2, CHID1, GLA, PRDX6, IGF2R, ARSA, PRCP, SORT1, CTSD, CTSC, CTSB, CTSH	1764	263	20581	2.085018925187312	0.0013198845965758377	2.4013464607897106E-5	0.0036003673338891318
KEGG_PATHWAY	hsa04142:Lysosome	37	2.0939445387662703	7.759246855111535E-6	NAGLU, CLTB, AP1B1, GM2A, HEXA, LGMN, HEXB, ACP5, CTSA, PPT1, CLTC, ASAH1, AP1S1, TPP1, GALNS, AP3D1, MAN2B1, CTSZ, LIPA, PSAP, CTSS, CTSV, MANBA, GNS, DNASE2, CTSL, LAMP1, LAMP2, NPC2, GLA, IGF2R, ARSA, SORT1, CTSD, CTSC, CTSB, CTSH	984	121	6879	2.1376990526103614	0.0022244347569774225	1.7128628936813328E-4	0.010298139221454061
Annotation Cluster 11	Enrichment Score: 7.991583515654514
Category	Term	Count	%	PValue	Genes	List Total	Pop Hits	Pop Total	Fold Enrichment	Bonferroni	Benjamini	FDR
UP_KEYWORDS	Protein biosynthesis	55	3.11262026032824	1.3052503240135932E-20	EIF5, EIF5B, LARP1, WARS, EIF1AY, EIF1, EIF2B4, YARS, DARS, SARS, AARS, EIF2S3, EIF1B, EEF2, TARS, EIF4G3, EIF2S1, EIF4A1, EIF2S2, HARS, FARSB, EEF1G, FARSA, EEF1D, MCTS1, EEF1B2, VARS, KARS, IARS, EIF3C, EIF3D, EIF3A, EIF3B, EIF3E, EIF3F, EIF3K, LARS, EIF3L, EIF3I, TCEA1, EIF3J, EIF3M, MARS, EEF1A1, AIMP1, AIMP2, EEF1A2, GARS, EPRS, EIF4E, GSPT1, EEF1E1, EIF4H, TCEB2, TCEB1	1764	152	20581	4.221696353980189	6.956984226992452E-18	6.324531115447683E-19	1.896500327481214E-17
UP_KEYWORDS	Initiation factor	25	1.414827391058291	1.528673411282277E-11	EIF5, EIF5B, EIF3C, EIF3D, EIF3A, EIF3B, EIF3E, EIF3F, EIF1AY, EIF3K, EIF3L, EIF3I, EIF1, EIF3J, EIF2B4, EIF3M, EIF2S3, EIF1B, EIF4G3, EIF4E, EIF4H, EIF2S1, EIF4A1, EIF2S2, MCTS1	1764	58	20581	5.028979982797717	8.147849395179207E-9	3.1337876738035675E-10	2.2211343875255807E-8
GOTERM_MF_DIRECT	GO:0003743~translation initiation factor activity	27	1.5280135823429541	3.4804302738328904E-11	EIF5, EIF5B, EIF3C, EIF3D, EIF3A, EIF3B, EIF3E, EIF3F, EIF1AY, EIF3K, AGO2, EIF3L, EIF3I, EIF1, EIF3J, EIF3M, EIF2B4, EIF1AD, EIF2S3, EIF1B, EIF4G3, EIF4E, EIF4H, EIF2S1, EIF4A1, EIF2S2, MCTS1	1697	61	16881	4.403015929750669	5.206718745043304E-8	5.785243173406229E-9	5.780987910597446E-8
GOTERM_BP_DIRECT	GO:0006446~regulation of translational initiation	19	1.0752688172043012	1.6110254068351505E-9	EIF5, EIF5B, EIF1B, EIF3C, EIF3D, EIF4G3, EIF3A, EIF3B, EIF3E, EIF4H, EIF4A1, EIF3F, EIF3K, EIF3L, HSPB1, EIF1, EIF3I, EIF3J, EIF3M	1693	36	16792	5.234757498195184	8.040595572800235E-6	2.297321992639212E-7	3.065293341375508E-6
GOTERM_CC_DIRECT	GO:0005852~eukaryotic translation initiation factor 3 complex	13	0.7357102433503113	2.0584239137186445E-9	ABCE1, EIF3C, EIF3D, EIF3A, EIF3B, DDX3X, EIF3E, EIF3F, EIF3K, EIF3L, EIF3I, EIF3J, EIF3M	1733	17	18224	8.041546451240624	1.7887687500106608E-6	5.77022677417105E-8	3.1940213474079826E-6
GOTERM_BP_DIRECT	GO:0001731~formation of translation preinitiation complex	15	0.8488964346349746	3.5898810673601164E-9	EIF3C, EIF3D, EIF3A, EIF3B, EIF4H, EIF3E, EIF5, EIF3F, EIF3K, EIF3L, EIF2S3, EIF3I, EIF3J, MCTS1, EIF3M	1693	23	16792	6.468579059554689	1.7916935887818397E-5	4.976969982806168E-7	6.830456011908126E-6
GOTERM_CC_DIRECT	GO:0033290~eukaryotic 48S preinitiation complex	12	0.6791171477079796	5.276332216565936E-9	EIF3C, EIF3D, EIF3A, EIF3B, EIF2S1, EIF3E, EIF3F, EIF3K, EIF3L, EIF3I, EIF3J, EIF3M	1733	15	18224	8.41269474899019	4.585122234335159E-6	1.432853879990148E-7	8.187194910913576E-6
GOTERM_CC_DIRECT	GO:0016282~eukaryotic 43S preinitiation complex	11	0.622524052065648	1.1259628385667035E-7	EIF3C, EIF3D, EIF3A, EIF3B, EIF3E, EIF3F, EIF3K, EIF3L, EIF3I, EIF3J, EIF3M	1733	15	18224	7.711636853241008	9.784138939517018E-5	2.3864892542135863E-6	1.7471359998744163E-4
KEGG_PATHWAY	hsa03013:RNA transport	44	2.490096208262592	1.1746644355820479E-4	XPO5, PABPC4, EIF5, EIF5B, RANGAP1, PYM1, RPP14, EIF3C, EIF3D, EIF3A, EIF3B, RBM8A, EIF3E, EIF3F, EIF1AY, RPP30, SRRM1, EIF3I, EIF1, PABPC1, ACIN1, EIF3J, TPR, KPNB1, GEMIN4, EIF2B4, CLNS1A, EEF1A1, UPF1, RAN, MAGOH, EEF1A2, DDX39B, SAP18, EIF2S3, EIF1B, FXR2, EIF4A3, EIF4G3, EIF4E, EIF2S1, EIF4A1, EIF2S2, CYFIP1	984	172	6879	1.788357912648894	0.033152837735573315	0.0017728923307325228	0.1557975654992272
GOTERM_CC_DIRECT	GO:0071541~eukaryotic translation initiation factor 3 complex, eIF3m	6	0.3395585738539898	1.3743097879608774E-4	EIF3D, EIF3A, EIF3B, EIF3F, EIF3I, EIF3M	1733	7	18224	9.013601516775203	0.11257895755215297	0.0017294553430742265	0.21303672628518733
GOTERM_BP_DIRECT	GO:0075522~IRES-dependent viral translational initiation	6	0.3395585738539898	1.8219339002270663E-4	EIF3D, EIF3A, EIF3B, EIF3F, PTBP1, SSB	1693	7	16792	8.501561049700447	0.5972382393045716	0.01039854652374883	0.3460901386873383
GOTERM_BP_DIRECT	GO:0075525~viral translational termination-reinitiation	4	0.22637238256932654	0.00873477692243859	EIF3D, EIF3A, EIF3B, EIF3L	1693	5	16792	7.9347903130537505	1.0	0.2107603971468308	15.373814397747164
Annotation Cluster 12	Enrichment Score: 7.198584511471822
Category	Term	Count	%	PValue	Genes	List Total	Pop Hits	Pop Total	Fold Enrichment	Bonferroni	Benjamini	FDR
UP_KEYWORDS	Protease	98	5.5461233729485	2.5038528508251657E-12	DPP3, SCPEP1, METAP1, METAP2, CNDP2, MMP9, LGMN, IDE, UCHL1, MMP7, ANPEP, MMP3, MMP2, MMP1, LNPEP, APP, HTRA2, TPP1, HTRA1, TPP2, KLK11, LTF, ERAP1, ERAP2, KLK10, CFD, CASP1, ADAM9, CLCA2, CTSZ, ADAM10, MMP17, CTSS, MMP14, MMP13, MMP12, CTSV, LAP3, PSMA2, MMP10, CTSL, PSMA1, BLMH, PSMA6, PSMA5, PSMA4, PSMA3, PRCP, CTSD, SLPI, UCHL3, CTSC, CTSB, CPD, CTSH, RNPEP, PSMB10, USP7, PREP, DCD, CPQ, USP9…	1764	544	20581	2.1018178104575163	1.3345712313039826E-9	5.56071855228879E-11	3.6380898293941755E-9
UP_KEYWORDS	Zymogen	51	2.886247877758913	4.108061283969075E-11	HEXA, LGMN, MMP9, HEXB, MMP7, MMP3, MMP2, MMP1, HTRA2, TPP1, KLK11, CFD, CASP1, MAN2B1, CTSZ, ADAM10, MMP17, CTSS, MMP14, MMP13, CTSV, MMP12, CTSL, MMP10, F5, PRCP, CTSD, CTSC, CTSB, PROS1, CTSH, PSMB10, CPQ, CTSA, PSMB5, PSMB4, PSMB7, PSMB6, TGM3, PCSK9, HGFAC, KLK6, PLAT, CPA4, BMP1, CFB, CPVL, PSMB8, PSMB9, CASP14, PLAU	1764	214	20581	2.780508932544981	2.189595071921957E-8	8.109611870921185E-10	5.968919802867845E-8
GOTERM_BP_DIRECT	GO:0006508~proteolysis	86	4.86700622524052	9.141408136635245E-7	DPP3, METAP1, PDIA3, CNDP2, MMP9, LGMN, IDE, MMP7, ANPEP, MMP3, MMP2, MMP1, LNPEP, HTRA2, TPP1, HTRA1, TPP2, KLK11, LTF, ERAP2, KLK10, CASP1, CFD, PSMD6, PSMD8, CLCA2, CTSZ, CAPNS1, MMP17, CTSS, MMP14, MMP13, MMP12, UBE2N, LAP3, MMP10, CTSL, BLMH, F5, PRCP, CTSD, CTSC, CTSB, CTSH, RNPEP, SRI, PREP, DCD, C3, UBE3A, CPQ, MST1, C1R, NEDD8, CTSA, C1S, PCOLCE, PSMB5, PIP, NRDC, HGFAC, PLAT, CPA4, ACY1…	1693	500	16792	1.7059799173065562	0.004552086590702498	1.0138328007036623E-4	0.0017393187331959936
UP_SEQ_FEATURE	propeptide:Activation peptide	20	1.1318619128466327	2.229554774106561E-5	KLK6, CPA4, CTSZ, MMP9, MMP7, CTSS, MMP3, MMP14, MMP2, MMP13, CTSV, MMP1, MMP12, CTSL, MMP10, KLK11, CTSD, CTSB, CFD, CTSH	1762	76	20063	2.996445426847482	0.09715458454793569	0.0035180704924391293	0.04203332312275876
GOTERM_MF_DIRECT	GO:0004252~serine-type endopeptidase activity	44	2.490096208262592	4.848422757991167E-4	PREP, C3, MMP9, MST1, MMP7, HP, C1R, C1S, MMP3, MMP2, MMP1, HTRA2, TPP1, HTRA1, TPP2, LTF, KLK11, PCSK9, KLK10, CFD, HGFAC, KLK6, PLAT, KLK9, BMP1, CFB, HGF, CTSS, MMP14, MMP13, CTSV, MMP12, CTSL, MMP10, APEH, F5, F3, CTSD, CTSC, CTSB, PRSS23, CTSH, PRSS22, PLAU	1697	255	16881	1.7164407778432527	0.5159175014934547	0.013855044835303865	0.8022825792805777
Annotation Cluster 13	Enrichment Score: 5.05391292274087
Category	Term	Count	%	PValue	Genes	List Total	Pop Hits	Pop Total	Fold Enrichment	Bonferroni	Benjamini	FDR
INTERPRO	IPR018181:Heat shock protein 70, conserved site	10	0.5659309564233164	1.5792212844132462E-6	HSPA1L, HSPH1, HYOU1, HSPA2, HSPA4L, HSPA4, HSPA14, HSPA1A, HSPA5, HSPA8	1735	15	18559	7.131219980787704	0.004268975744417758	4.752330229430557E-4	0.0028113079433844668
INTERPRO	IPR013126:Heat shock protein 70 family	10	0.5659309564233164	1.5792212844132462E-6	HSPA1L, HSPH1, HYOU1, HSPA2, HSPA4L, HSPA4, HSPA14, HSPA1A, HSPA5, HSPA8	1735	15	18559	7.131219980787704	0.004268975744417758	4.752330229430557E-4	0.0028113079433844668
UP_KEYWORDS	Stress response	21	1.1884550084889642	2.76296417856672E-4	HSP90AB1, HSP90AA1, HSPA1A, SERPINH1, GCN1, RTN3, HSPA1L, HYOU1, HSPH1, ERP44, HSP90B1, HSPA2, ANG, HSPA4L, HSPB1, HSPA4, HSPA14, HSPE1, DNAJB1, HSPD1, HSPA8	1764	100	20581	2.4501190476190473	0.1369531819293356	0.0018393854907037266	0.4007031887171997
Annotation Cluster 14	Enrichment Score: 4.81090066580901
Category	Term	Count	%	PValue	Genes	List Total	Pop Hits	Pop Total	Fold Enrichment	Bonferroni	Benjamini	FDR
KEGG_PATHWAY	hsa04512:ECM-receptor interaction	33	1.8675721561969438	1.313180758611914E-7	TNC, COL3A1, ITGB4, DAG1, VTN, SDC4, ITGB1, CD47, LAMB4, LAMB3, CD44, COL6A3, COL6A2, COL6A1, AGRN, THBS1, LAMB1, THBS2, SPP1, FN1, COL4A2, HSPG2, ITGA3, COL5A1, SDC1, LAMA4, LAMA3, ITGA6, LAMA5, COL1A2, LAMC2, COL1A1, LAMC1	984	87	6879	2.651703111858705	3.76875800510712E-5	5.3840269697014165E-6	1.742946388216815E-4
KEGG_PATHWAY	hsa04510:Focal adhesion	57	3.225806451612903	6.809731218829246E-7	PDGFA, BCAR1, VTN, VCL, CTNNB1, CDC42, PAK2, RHOA, PDGFC, ZYX, PDGFD, AKT2, EGFR, ACTN4, ACTN3, PPP1CC, FLNC, FLNB, FLNA, CRKL, VEGFA, COL1A2, LAMC2, LAMC1, COL1A1, PARVA, CAV1, TNC, COL3A1, ITGB4, ITGB1, PXN, LAMB4, LAMB3, PTK2, RAC2, COL6A3, COL6A2, COL6A1, LAMB1, THBS1, THBS2, FN1, SPP1, ACTB, COL4A2, MAP2K1, MET, ITGA3, MYL12A, HGF, COL5A1, LAMA4, LAMA3, ITGA6, LAMA5, RAP1A	984	206	6879	1.9343624200805116	1.95420255501233E-4	2.1715247834785956E-5	9.038326462484925E-4
KEGG_PATHWAY	hsa04151:PI3K-Akt signaling pathway	62	3.508771929824561	0.04128987055897552	HSP90AB1, FGF7, PDGFA, PPP2R5D, EFNA3, VTN, PDGFC, PDGFD, FGF1, AKT2, EGFR, HSP90AA1, CDK2, VEGFA, COL1A2, LAMC2, LAMC1, COL1A1, NGFR, PPP2R2A, FGFR2, YWHAZ, TNC, CSF1, COL3A1, ITGB4, GNG12, ITGB1, CDC37, LAMB4, LAMB3, PTK2, INS, COL6A3, GYS1, COL6A2, COL6A1, LAMB1, THBS1, THBS2, FN1, SPP1, COL4A2, IL6, MAP2K1, MET, YWHAB, ITGA3, HGF, PCK2, RPS6, YWHAE, COL5A1, HSP90B1, LAMA4, YWHAG, YWHAH, LAMA3…	984	345	6879	1.2563273241428066	0.9999944504253507	0.2610645664094128	42.859911432609636
Annotation Cluster 15	Enrichment Score: 4.777270438730994
Category	Term	Count	%	PValue	Genes	List Total	Pop Hits	Pop Total	Fold Enrichment	Bonferroni	Benjamini	FDR
GOTERM_MF_DIRECT	GO:0004177~aminopeptidase activity	17	0.9620826259196379	4.4709228406854034E-10	METAP1, METAP2, TRHDE, ANPEP, XPNPEP3, CTSV, XPNPEP1, DNPEP, LAP3, LNPEP, BLMH, TPP2, ERAP1, LTA4H, ERAP2, CTSH, RNPEP	1697	27	16881	6.263275060564395	6.688497856677245E-7	5.144999937201078E-8	7.426201098503782E-7
UP_KEYWORDS	Aminopeptidase	14	0.7923033389926429	1.4042223804214603E-7	LNPEP, LAP3, DPP3, METAP1, TRHDE, METAP2, TPP2, ERAP1, ERAP2, ANPEP, XPNPEP3, XPNPEP1, RNPEP, DNPEP	1764	28	20581	5.833616780045351	7.484225731924088E-5	1.8711247029568057E-6	2.0403026346205166E-4
GOTERM_MF_DIRECT	GO:0070006~metalloaminopeptidase activity	13	0.7357102433503113	4.782367564267535E-7	LNPEP, METAP1, TRHDE, METAP2, ERAP1, MMP17, ERAP2, LTA4H, ANPEP, MMP14, XPNPEP1, RNPEP, DNPEP	1697	23	16881	5.622530808844252	7.151864908160332E-4	3.110570571518423E-5	7.943481619809845E-4
GOTERM_BP_DIRECT	GO:0043171~peptide catabolic process	11	0.622524052065648	2.1762379227681195E-5	LNPEP, TRHDE, ACY1, CNDP2, TPP1, CPQ, ERAP1, ERAP2, ANPEP, LTA4H, RNPEP	1693	22	16792	4.959243945658595	0.10292626329214716	0.0017790257627571249	0.04139909436573497
GOTERM_MF_DIRECT	GO:0042277~peptide binding	18	1.0186757215619695	4.542447985284148E-5	CLTB, TRHDE, IDE, ANPEP, CALR, CTSV, LNPEP, PPIB, PPIA, ANG, TPP1, TPP2, RPLP0, ERAP1, LTA4H, ERAP2, TUBB3, RNPEP	1697	59	16881	3.034847138020235	0.06569894623439476	0.0019397324346351885	0.07542330513042872
INTERPRO	IPR001930:Peptidase M1, alanine aminopeptidase/leukotriene A4 hydrolase	7	0.39615166949632147	6.347060376913658E-4	LNPEP, TRHDE, ERAP1, ERAP2, ANPEP, LTA4H, RNPEP	1735	13	18559	5.759831522943914	0.8209275040465278	0.043143316855156155	1.1239051159006586
INTERPRO	IPR014782:Peptidase M1, membrane alanine aminopeptidase, N-terminal	7	0.39615166949632147	0.0010232104555705538	LNPEP, TRHDE, ERAP1, ERAP2, ANPEP, LTA4H, RNPEP	1735	14	18559	5.348414985590778	0.9375442016635197	0.06108418630451129	1.8059554335986272
COG_ONTOLOGY	Amino acid transport and metabolism	13	0.7357102433503113	0.0013421495848464323	ACY1, TRHDE, ASS1, CNDP2, GLUD1, ANPEP, SLC7A5, LNPEP, APEH, ERAP1, ERAP2, DDAH2, DDAH1	187	50	2026	2.816898395721925	0.04719959766509052	0.023885046557061695	1.1907585549788546
INTERPRO	IPR024571:Domain of unknown function DUF3358	5	0.2829654782116582	0.003906206304731211	LNPEP, TRHDE, ERAP1, ERAP2, ANPEP	1735	8	18559	6.685518731988473	0.9999751495432742	0.14636218128876843	6.730295289391863
Annotation Cluster 16	Enrichment Score: 4.645359547263184
Category	Term	Count	%	PValue	Genes	List Total	Pop Hits	Pop Total	Fold Enrichment	Bonferroni	Benjamini	FDR
UP_KEYWORDS	Glycolysis	15	0.8488964346349746	7.132937645533985E-8	ALDOA, PFKL, ALDOC, HK2, PFKP, HK1, BPGM, PFKM, PKM, GPI, TPI1, ENO2, PGK1, GAPDH, ENO1	1764	31	20581	5.645435593592276	3.801783628376576E-5	9.748343704485407E-7	1.0363998226292637E-4
GOTERM_BP_DIRECT	GO:0061621~canonical glycolysis	14	0.7923033389926429	3.1117071257413957E-7	ALDOA, PFKL, ALDOC, HK2, PFKP, HK1, PFKM, PKM, GPI, TPI1, ENO2, PGK1, GAPDH, ENO1	1693	26	16792	5.340724249170793	0.0015518479047230693	3.882557796452968E-5	5.920619481125655E-4
KEGG_PATHWAY	hsa00010:Glycolysis / Gluconeogenesis	25	1.414827391058291	8.309005675152119E-6	ALDOA, LDHB, ALDOC, ADH5, HK2, HK1, ACSS2, PKM, TPI1, AKR1A1, ALDH1A3, ENO2, GAPDH, ENO1, PFKL, LDHAL6B, PFKP, BPGM, PFKM, PCK2, PGM2, GPI, ALDH7A1, PGK1, ALDH9A1	984	67	6879	2.6085274845285764	0.0023818534108457357	1.703208177628035E-4	0.01102774665803219
GOTERM_BP_DIRECT	GO:0006094~gluconeogenesis	15	0.8488964346349746	6.573870579934516E-5	ALDOA, RBP4, ALDOC, BPGM, PCK2, GOT2, GPI, TPI1, GOT1, ENO2, PGK1, GAPDH, MDH2, MDH1, ENO1	1693	44	16792	3.3813026902217693	0.27971813586439176	0.00448460802904993	0.12500675699524955
GOTERM_BP_DIRECT	GO:0006096~glycolytic process	13	0.7357102433503113	6.967030313667215E-5	ALDOA, PFKL, ALDOC, HK2, HK1, BPGM, PFKM, GPI, TPI1, ENO2, PGK1, GAPDH, ENO1	1693	34	16792	3.7923630172683365	0.2937151104102954	0.004625756036304551	0.13247827089050146
KEGG_PATHWAY	hsa00051:Fructose and mannose metabolism	13	0.7357102433503113	9.657953834581343E-4	ALDOA, SORD, GMDS, PFKL, ALDOC, HK2, PFKP, HK1, PFKM, PMM2, TPI1, TSTA3, TIGAR	984	32	6879	2.840034298780488	0.2421859290866385	0.011984872490429122	1.2743035030140848
BIOCARTA	h_glycolysisPathway:Glycolysis Pathway	7	0.39615166949632147	0.003723171113857103	GPI, TPI1, PFKL, HK1, PGK1, GAPDH, ENO1	296	10	1625	3.8429054054054057	0.6034961797617278	0.16890728554638212	4.724413739989908
Annotation Cluster 17	Enrichment Score: 4.247519400343154
Category	Term	Count	%	PValue	Genes	List Total	Pop Hits	Pop Total	Fold Enrichment	Bonferroni	Benjamini	FDR
INTERPRO	IPR018039:Intermediate filament protein, conserved site	22	1.245048104131296	1.6926938106414852E-7	KRT6B, LMNB1, LMNB2, VIM, LMNA, KRT31, KRT10, KRT35, KRT9, KRT82, KRT19, DES, KRT17, KRT16, KRT7, KRT8, KRT14, KRT1, KRT2, KRT85, NEFL, KRT83	1735	64	18559	3.67703530259366	4.584456737741771E-4	5.7317206321294556E-5	3.013345862168393E-4
UP_SEQ_FEATURE	region of interest:Linker 1	22	1.245048104131296	9.146754524780335E-7	KRT6B, LMNB1, LMNB2, VIM, LMNA, KRT31, KRT10, KRT35, KRT9, KRT82, KRT19, DES, KRT17, KRT16, KRT7, KRT8, KRT14, KRT1, KRT2, KRT85, NEFL, KRT83	1762	74	20063	3.3851734822222905	0.004184096367171208	4.191995304915208E-4	0.001724747428422102
UP_SEQ_FEATURE	region of interest:Coil 1B	22	1.245048104131296	9.146754524780335E-7	KRT6B, LMNB1, LMNB2, VIM, LMNA, KRT31, KRT10, KRT35, KRT9, KRT82, KRT19, DES, KRT17, KRT16, KRT7, KRT8, KRT14, KRT1, KRT2, KRT85, NEFL, KRT83	1762	74	20063	3.3851734822222905	0.004184096367171208	4.191995304915208E-4	0.001724747428422102
UP_SEQ_FEATURE	region of interest:Coil 1A	22	1.245048104131296	9.146754524780335E-7	KRT6B, LMNB1, LMNB2, VIM, LMNA, KRT31, KRT10, KRT35, KRT9, KRT82, KRT19, DES, KRT17, KRT16, KRT7, KRT8, KRT14, KRT1, KRT2, KRT85, NEFL, KRT83	1762	74	20063	3.3851734822222905	0.004184096367171208	4.191995304915208E-4	0.001724747428422102
UP_SEQ_FEATURE	region of interest:Rod	22	1.245048104131296	1.1661230124171847E-6	KRT6B, LMNB1, LMNB2, VIM, LMNA, KRT31, KRT10, KRT35, KRT9, KRT82, KRT19, DES, KRT17, KRT16, KRT7, KRT8, KRT14, KRT1, KRT2, KRT85, NEFL, KRT83	1762	75	20063	3.3400378357926597	0.005331249185089537	4.4536004821627007E-4	0.002198881741144465
UP_KEYWORDS	Intermediate filament	22	1.245048104131296	1.262496560233882E-6	KRT6B, LMNB1, LMNB2, VIM, LMNA, KRT31, KRT10, KRT35, KRT9, KRT82, KRT19, DES, KRT17, KRT16, KRT7, KRT8, KRT14, KRT1, KRT2, KRT85, NEFL, KRT83	1764	77	20581	3.333495302883058	6.726847374584066E-4	1.3194248079662074E-5	0.001834364371944286
UP_SEQ_FEATURE	region of interest:Head	22	1.245048104131296	1.8670051361806311E-6	KRT6B, LMNB1, LMNB2, VIM, LMNA, KRT31, KRT10, KRT35, KRT9, KRT82, KRT19, DES, KRT17, KRT16, KRT7, KRT8, KRT14, KRT1, KRT2, KRT85, NEFL, KRT83	1762	77	20063	3.2532836062915518	0.008521841028206967	6.111245825007883E-4	0.00352046719891419
SMART	SM01391:SM01391	22	1.245048104131296	2.421745445563462E-6	KRT6B, LMNB1, LMNB2, VIM, LMNA, KRT31, KRT10, KRT35, KRT9, KRT82, KRT19, DES, KRT17, KRT16, KRT7, KRT8, KRT14, KRT1, KRT2, KRT85, NEFL, KRT83	928	75	10057	3.178936781609195	0.0011182220738328308	3.728797132765971E-4	0.0034485844778164854
UP_SEQ_FEATURE	region of interest:Tail	22	1.245048104131296	2.9325787820913677E-6	KRT6B, LMNB1, LMNB2, VIM, LMNA, KRT31, KRT10, KRT35, KRT9, KRT82, MYO18B, DES, KRT17, KRT16, KRT7, KRT8, KRT14, KRT1, KRT2, KRT85, NEFL, KRT83	1762	79	20063	3.1709219960056894	0.013353007780109727	7.465523492797832E-4	0.00552968440826751
UP_SEQ_FEATURE	region of interest:Coil 2	20	1.1318619128466327	3.8586571271717E-6	KRT6B, LMNB1, LMNB2, VIM, LMNA, KRT31, KRT10, KRT35, KRT9, KRT82, KRT19, KRT17, KRT16, KRT7, KRT8, KRT14, KRT1, KRT2, KRT85, KRT83	1762	68	20063	3.3489684182413035	0.017532601912174317	8.419367244548726E-4	0.007275841952947282
INTERPRO	IPR001664:Intermediate filament protein	22	1.245048104131296	6.263597080920397E-6	KRT6B, LMNB1, LMNB2, VIM, LMNA, KRT31, KRT10, KRT35, KRT9, KRT82, KRT19, DES, KRT17, KRT16, KRT7, KRT8, KRT14, KRT1, KRT2, KRT85, NEFL, KRT83	1735	78	18559	3.0170546072563362	0.016824989581121108	0.0013043898993763126	0.011149930314424683
UP_SEQ_FEATURE	region of interest:Linker 12	19	1.0752688172043012	1.569266702248261E-5	KRT6B, VIM, KRT31, KRT10, KRT35, KRT9, KRT82, KRT19, DES, KRT17, KRT16, KRT7, KRT8, KRT14, KRT1, KRT2, KRT85, NEFL, KRT83	1762	68	20063	3.181519997329238	0.06940931571809661	0.0026607409766546963	0.029586796276048766
INTERPRO	IPR009053:Prefoldin	10	0.5659309564233164	3.8090814246889145E-4	KRT19, KRT17, KRT7, PFDN4, KRT8, KRT14, VBP1, KRT10, LAMB1, KRT35	1735	26	18559	4.1141653735313675	0.6437336784762507	0.029899105599876408	0.6759308365254513
UP_SEQ_FEATURE	site:Stutter	10	0.5659309564233164	0.003218238472094841	KRT19, KRT6B, KRT7, KRT8, KRT14, KRT1, LMNA, KRT2, KRT31, KRT35	1762	36	20063	3.1629146172278975	0.999999617368935	0.20059032999008208	5.897230157592093
INTERPRO	IPR003054:Type II keratin	8	0.4527447651386531	0.012570221818922468	KRT82, KRT6B, KRT7, KRT8, KRT1, KRT2, KRT85, KRT83	1735	28	18559	3.056237134623302	0.9999999999999987	0.3255728207607387	20.163922208743536
INTERPRO	IPR002957:Keratin, type I	8	0.4527447651386531	0.030150668106029434	KRT9, KRT19, KRT17, KRT16, KRT14, KRT31, KRT10, KRT35	1735	33	18559	2.59317090210462	1.0	0.5327401765098003	42.01600613795634
GOTERM_CC_DIRECT	GO:0005882~intermediate filament	18	1.0186757215619695	0.038203756277891465	VIM, LMNA, KRT31, KRT10, KRT35, KRT9, KRT19, NME2, DES, KRT17, NME1-NME2, KRT16, KRT7, KRT8, KRT14, CLIP1, KRT2, KRT85	1733	113	18224	1.6750940871883124	0.999999999999998	0.20322285228976056	45.36097125772457
UP_KEYWORDS	Keratin	16	0.9054895302773062	0.3310818084729651	KRT6B, KRT31, KRT10, KRT35, KRT9, KRT82, KRT19, KRT17, KRT16, KRT7, KRT8, KRT14, KRT1, KRT2, KRT85, KRT83	1764	153	20581	1.2201028559571978	1.0	0.6175118416256484	99.70979307079286
GOTERM_CC_DIRECT	GO:0045095~keratin filament	12	0.6791171477079796	0.35170386948870186	KRT82, KRT6B, EPPK1, CASP14, KRT7, KRT8, KRT14, KRT1, KRT2, KRT85, FAM83H, KRT83	1733	100	18224	1.2619042123485287	1.0	0.819488428852069	99.87996158602883
Annotation Cluster 18	Enrichment Score: 4.240229044256068
Category	Term	Count	%	PValue	Genes	List Total	Pop Hits	Pop Total	Fold Enrichment	Bonferroni	Benjamini	FDR
UP_KEYWORDS	Nucleotide-binding	231	13.073005093378608	9.094655602845008E-11	XRCC5, FHIT, DYNC1LI1, DYNC1LI2, TUBB2A, FAM20C, XRCC6, RAB1B, CCT2, RAB1A, DDX17, NT5C2, DYNC2H1, RAB25, YARS, KIF5B, RAN, AARS, OLA1, EIF2S3, MYH9, NME2, MYO18B, RAB18, RAB19, RAB14, HARS, TUBA4A, RAB10, ADSS, GNAI2, DNAH17, UBA7, HSPA1A, NAGK, EPHB4, TK1, HSPA1L, RAC2, NAT10, NAXE, TUBB4B, DHX9, MOCS2, MKI67, MAP2K1, GARS, EPRS, UBE2L6, OXSR1, SEPT10, SEPT11, DDX6, EPHA5, HYOU1, EPHA4, CKMT1A,…	1764	1788	20581	1.5073439330989669	4.847452783618422E-8	1.6158175908387307E-9	1.3214340732758956E-7
UP_KEYWORDS	ATP-binding	169	9.564233163554047	2.442814086932946E-6	XRCC5, DYNC1LI1, DYNC1LI2, FAM20C, IDE, DTYMK, XRCC6, CASK, CCT2, ACSS2, DDX17, AAK1, DDX24, DYNC2H1, DDX21, EGFR, YARS, PDXK, MYO6, DARS, KIF5B, AARS, DDX39B, OLA1, MYH9, HNRNPU, MYO18B, NME2, HARS, FLAD1, EP400, PRPS2, PRPS1, FGFR2, GCLC, MVD, ASS1, DNAH17, GLUD1, STK10, UBA7, HSPA1A, ABCA4, NAGK, EPHB4, CMPK1, KARS, TK1, HSPA1L, DDX47, PTK2, DDX3X, NAT10, DDX42, DHX9, MKI67, MAP2K1, MET, GARS,…	1764	1391	20581	1.4175143577680294	0.0013011742363830958	2.4111218553501956E-5	0.0035492970755335307
GOTERM_MF_DIRECT	GO:0005524~ATP binding	181	10.243350311262025	0.00452018833353688	XRCC5, DYNC1LI1, ATP1B1, DYNC1LI2, FAM20C, IDE, XRCC6, DTYMK, CASK, CCT2, ACSS2, DDX17, AAK1, DDX24, DYNC2H1, DDX21, EGFR, YARS, TWF2, PDXK, MYO6, DARS, KIF5B, AARS, DDX39B, OLA1, MYH9, HNRNPU, MYO18B, NME2, HARS, FLAD1, EP400, PRPS2, PPP5C, PRPS1, FGFR2, GCLC, MVD, ASS1, DNAH17, GLUD1, STK10, PTK7, UBA7, HSPA1A, ABCA4, NAGK, EPHB4, CMPK1, KARS, TK1, HSPA1L, DDX47, PTK2, DDX3X, DNAJA1, HSPE1, NAT…	1697	1495	16881	1.2043527531370528	0.998860916368373	0.0793292690288464	7.248890104234762
INTERPRO	IPR027417:P-loop containing nucleoside triphosphate hydrolase	104	5.885681946802491	0.009437943892806517	GNA13, DYNC1LI1, DYNC1LI2, SEPT2, DTYMK, EIF5B, RAB1B, CASK, RAB1A, DDX17, DDX24, DYNC2H1, RALA, RAB25, DDX21, MYO6, KIF5B, RAN, EFTUD2, DDX39B, OLA1, EIF2S3, EEF2, MYH9, HNRNPU, MYO18B, RAB18, RAB19, RAB14, RAB10, SEPT7, EP400, SEPT9, RAB7A, ADSS, GNAI2, DNAH17, ABCA4, CMPK1, TK1, DDX47, DDX3X, RAC2, DDX42, EEF1A1, DHX9, EEF1A2, AK3, AK2, SEPT10, SEPT11, DDX6, PSMC6, PSMC5, ARF1, PSMC4, VCP, PSM…	1735	879	18559	1.265609006829217	0.9999999999930258	0.26895343894969714	15.53332325259551
UP_SEQ_FEATURE	nucleotide phosphate-binding region:ATP	102	5.772495755517826	0.06639634668038334	DYNC1LI1, DYNC1LI2, DTYMK, CASK, DDX17, AAK1, DDX24, DYNC2H1, DDX21, EGFR, MYO6, PDXK, KIF5B, DDX39B, OLA1, MYH9, HNRNPU, MYO18B, EP400, PRPS2, PRPS1, FGFR2, ASS1, STK10, DNAH17, UBA7, NAGK, EPHB4, KARS, CMPK1, TK1, PTK2, DDX47, DDX3X, NAT10, DDX42, DHX9, MAP2K1, MKI67, MET, GARS, EPRS, AK2, OXSR1, MMAB, DDX6, EPHA5, EPHA4, CKMT1A, PSMC6, PSMC5, PSMC4, VCP, PSMC3, UBA1, PSMC2, PSMC1, MYH14, SMC1A…	1762	994	20063	1.1684328445131629	1.0	0.897934845216339	72.624077647687
Annotation Cluster 19	Enrichment Score: 4.08148352372532
Category	Term	Count	%	PValue	Genes	List Total	Pop Hits	Pop Total	Fold Enrichment	Bonferroni	Benjamini	FDR
UP_SEQ_FEATURE	domain:PCI	11	0.622524052065648	1.1660479435535592E-6	EIF3C, COPS2, EIF3A, PSMD13, PSMD12, PSMD11, EIF3E, PSMD3, COPS8, PSMD6, EIF3M	1762	19	20063	6.592179939064461	0.005330906903634691	4.858062206102298E-4	0.0021987401902290316
SMART	SM00088:PINT	10	0.5659309564233164	2.913404019166441E-6	EIF3C, COPS2, EIF3A, PSMD13, PSMD12, PSMD11, EIF3E, PSMD3, PSMD6, EIF3M	928	16	10057	6.773302801724139	0.0013450891730902859	3.364420450673311E-4	0.004148696633210491
INTERPRO	IPR000717:Proteasome component (PCI) domain	10	0.5659309564233164	6.447259535663796E-6	EIF3C, COPS2, EIF3A, PSMD13, PSMD12, PSMD11, EIF3E, PSMD3, PSMD6, EIF3M	1735	17	18559	6.292252924224444	0.017314041475322894	0.0012467708763729268	0.011476853108105534
GOTERM_CC_DIRECT	GO:0008541~proteasome regulatory particle, lid subcomplex	6	0.3395585738539898	3.3767359511727504E-4	PSMD14, PSMD13, PSMD12, PSMD11, PSMD3, PSMD8	1733	8	18224	7.886901327178303	0.25434176106730455	0.004012311391011325	0.5226801198595976
INTERPRO	IPR011991:Winged helix-turn-helix DNA-binding domain	23	1.3016411997736277	0.529167306242724	COPS2, RAD21L1, METAP2, HIST1H1C, SSB, LARP4B, LARP1, EIF3C, RECQL, PSMD13, RPS19, PSMD12, PSMD11, GTF2F1, EIF3E, SMARCC1, SMARCC2, EIF3K, PSMD3, FARSA, PSMD6, CUL1, EIF3M	1735	235	18559	1.046923784413514	1.0	0.9999424841150967	99.99984991430766
Annotation Cluster 20	Enrichment Score: 4.079172071979958
Category	Term	Count	%	PValue	Genes	List Total	Pop Hits	Pop Total	Fold Enrichment	Bonferroni	Benjamini	FDR
UP_KEYWORDS	Coated pit	17	0.9620826259196379	3.112200812061435E-6	CLTB, MYO6, LDLR, AP2S1, CLTC, ITSN1, AP2B1, APP, AP2A2, CTTN, AP1S1, LRP1, AP2A1, AAK1, RAB35, CEMIP, DNM2	1764	51	20581	3.8890778533635673	0.0016574305564881486	2.962109011006575E-5	0.0045218648769940195
GOTERM_CC_DIRECT	GO:0005905~clathrin-coated pit	16	0.9054895302773062	1.3335341844723428E-4	TF, EPN3, MYO6, LDLR, ITSN1, APP, CTTN, AP1S1, LRP1, TFRC, AAK1, RAB35, CEMIP, SORT1, HSPD1, DNM2	1733	55	18224	3.0591617269055233	0.10942846489777047	0.001702840402955319	0.206722069379206
UP_KEYWORDS	Endocytosis	22	1.245048104131296	0.0013944791311125714	SNX18, DBNL, STON1, MYO6, LDLR, AP2S1, MRC2, RUFY1, ITSN1, CTTN, AP2B1, APP, AP2A2, LRP1, TFRC, PACSIN2, AP2A1, AAK1, SH3KBP1, SORT1, CLINT1, DNM2	1764	121	20581	2.121315192743764	0.5246843111566992	0.0078812900517935	2.007145053370707
Annotation Cluster 21	Enrichment Score: 3.84763979083767
Category	Term	Count	%	PValue	Genes	List Total	Pop Hits	Pop Total	Fold Enrichment	Bonferroni	Benjamini	FDR
GOTERM_BP_DIRECT	GO:0046718~viral entry into host cell	22	1.245048104131296	3.0200600481778236E-5	PVR, RPSA, HAVCR1, LDLR, IDE, EFNB2, NECTIN1, AXL, DAG1, DYNLT1, ANPEP, HSPA1A, ITGB1, GAS6, NCAM1, LAMP1, SLC1A5, TFRC, CD81, CLDN1, CTSB, KPNA3	1693	80	16792	2.7275841701122268	0.1399230982876406	0.0023162897610043975	0.05744695523504095
UP_KEYWORDS	Host cell receptor for virus entry	17	0.9620826259196379	7.279450786629609E-5	PVR, RPSA, HAVCR1, LDLR, IDE, EFNB2, NECTIN1, AXL, DAG1, HSPA1A, ANPEP, ITGB1, NCAM1, LAMP1, SLC1A5, TFRC, CLDN1	1764	64	20581	3.099108914399093	0.038057772752006724	5.789500296226047E-4	0.10571676671352614
GOTERM_MF_DIRECT	GO:0001618~virus receptor activity	17	0.9620826259196379	0.0013030660655231952	PVR, RPSA, HAVCR1, LDLR, IDE, EFNB2, NECTIN1, AXL, DAG1, HSPA1A, ANPEP, ITGB1, NCAM1, LAMP1, SLC1A5, TFRC, CLDN1	1697	70	16881	2.415834666217695	0.8578195179916459	0.030019229291543326	2.142518668483495
Annotation Cluster 22	Enrichment Score: 3.786033673738875
Category	Term	Count	%	PValue	Genes	List Total	Pop Hits	Pop Total	Fold Enrichment	Bonferroni	Benjamini	FDR
UP_KEYWORDS	Growth factor binding	11	0.622524052065648	4.778490067469473E-7	HTRA1, LTBP3, IGFBP7, IGFBP6, IGFBP1, IGFBP2, FGFBP1, IGFBP3, IGFBP4, CYR61, IGFBP5	1764	18	20581	7.129976064499874	2.546611497652451E-4	5.659841347926964E-6	6.943019676075579E-4
SMART	SM00121:IB	11	0.622524052065648	9.28465625640693E-7	HTRA1, CTGF, IGFBP7, IGFBP6, IGFBP1, IGFBP2, IGFBP3, CRIM1, IGFBP4, CYR61, IGFBP5	928	18	10057	6.622784961685823	4.288593316991163E-4	2.1445266082142922E-4	0.0013221553915698792
UP_SEQ_FEATURE	domain:IGFBP N-terminal	11	0.622524052065648	2.1481542668642997E-6	HTRA1, CTGF, IGFBP7, IGFBP6, IGFBP1, IGFBP2, IGFBP3, CRIM1, IGFBP4, CYR61, IGFBP5	1762	20	20063	6.262570942111237	0.009798825306539527	6.152575099368507E-4	0.0040505982041971755
UP_SEQ_FEATURE	domain:Thyroglobulin type-1	9	0.5093378607809848	2.984823957058865E-6	EPCAM, IGFBP6, NID1, SPOCK1, IGFBP1, IGFBP2, IGFBP3, IGFBP4, IGFBP5	1762	13	20063	7.882956430629529	0.013589274131156626	7.198698976311757E-4	0.005628195531737212
INTERPRO	IPR000867:Insulin-like growth factor-binding protein, IGFBP	11	0.622524052065648	3.7954825256850586E-6	HTRA1, CTGF, IGFBP7, IGFBP6, IGFBP1, IGFBP2, IGFBP3, CRIM1, IGFBP4, CYR61, IGFBP5	1735	20	18559	5.8832564841498565	0.010229302803457352	9.342888868939525E-4	0.006756539829433361
SMART	SM00211:TY	10	0.5659309564233164	5.684968645762057E-6	EPCAM, IGFBP6, NID1, SPOCK1, IGFBP1, NID2, IGFBP2, IGFBP3, IGFBP4, IGFBP5	928	17	10057	6.37487322515213	0.0026230168438291512	4.3764803415013986E-4	0.008095264984375738
INTERPRO	IPR000716:Thyroglobulin type-1	10	0.5659309564233164	6.447259535663796E-6	EPCAM, IGFBP6, NID1, SPOCK1, IGFBP1, NID2, IGFBP2, IGFBP3, IGFBP4, IGFBP5	1735	17	18559	6.292252924224444	0.017314041475322894	0.0012467708763729268	0.011476853108105534
GOTERM_MF_DIRECT	GO:0031995~insulin-like growth factor II binding	7	0.39615166949632147	2.3877329385829124E-5	IGF2R, IGFBP6, IGFBP1, IGFBP2, IGFBP3, IGFBP4, IGFBP5	1697	8	16881	8.704110194460812	0.03509044866529343	0.0010818662155560599	0.0396528475256841
INTERPRO	IPR022321:Insulin-like growth factor-binding protein family 1-6, chordata	6	0.3395585738539898	3.919619957050676E-5	IGFBP6, IGFBP1, IGFBP2, IGFBP3, IGFBP4, IGFBP5	1735	6	18559	10.696829971181556	0.10074135750030444	0.0050436467252800155	0.06975448723740563
INTERPRO	IPR009168:Insulin-like growth factor binding protein	6	0.3395585738539898	3.919619957050676E-5	IGFBP6, IGFBP1, IGFBP2, IGFBP3, IGFBP4, IGFBP5	1735	6	18559	10.696829971181556	0.10074135750030444	0.0050436467252800155	0.06975448723740563
GOTERM_MF_DIRECT	GO:0031994~insulin-like growth factor I binding	8	0.4527447651386531	5.1246682230096476E-5	ITGA6, IGFBP6, ITGB4, IGFBP1, IGFBP2, IGFBP3, IGFBP4, IGFBP5	1697	12	16881	6.631703005303476	0.07380177474778526	0.0020699358326710104	0.08508668762872151
INTERPRO	IPR017891:Insulin-like growth factor binding protein, N-terminal, Cys-rich conserved site	7	0.39615166949632147	2.0146832418809792E-4	CTGF, IGFBP1, IGFBP2, IGFBP3, IGFBP4, CYR61, IGFBP5	1735	11	18559	6.807073618024626	0.42064083607640523	0.01745339935310175	0.35804949191009516
GOTERM_BP_DIRECT	GO:0001558~regulation of cell growth	20	1.1318619128466327	2.9633737050936714E-4	CLSTN3, BCAR1, IGFBP7, IGFBP6, CLSTN1, SPOCK1, DDR1, EPB41L1, TFRC, HTRA1, CTGF, H2AFY, OGFR, IGFBP1, IGFBP2, IGFBP3, CRIM1, IGFBP4, IGFBP5, CYR61	1693	80	16792	2.479621972829297	0.7721890143006959	0.014683520114378457	0.562336746344172
GOTERM_BP_DIRECT	GO:0043567~regulation of insulin-like growth factor receptor signaling pathway	5	0.2829654782116582	0.002799165752295462	IGFBP6, IGFBP1, IGFBP2, IGFBP3, IGFBP4	1693	7	16792	7.084634208083706	0.9999991603039854	0.08848798431998883	5.193700256759226
GOTERM_MF_DIRECT	GO:0005520~insulin-like growth factor binding	7	0.39615166949632147	0.006532455845331065	HTRA1, CTGF, IGFBP7, IGFBP1, IGFBP3, CRIM1, CYR61	1697	18	16881	3.868493419760361	0.9999448036111281	0.1054335192540029	10.314405342522647
BIOCARTA	h_ghrelinPathway:Ghrelin: Regulation of Food Intake and Energy Homeostasis	6	0.3395585738539898	0.06940339245409655	IGFBP6, IGFBP1, IGFBP2, IGFBP3, IGFBP4, IGFBP5	296	13	1625	2.5337837837837838	0.9999999821004003	0.6955451562156052	60.67267988956861
GOTERM_BP_DIRECT	GO:0043568~positive regulation of insulin-like growth factor receptor signaling pathway	4	0.22637238256932654	0.13609992529932946	CDH3, IGFBP3, IGFBP4, IGFBP5	1693	13	16792	3.051842428097596	1.0	0.8913229222751015	93.81851123242893
GOTERM_BP_DIRECT	GO:0044342~type B pancreatic cell proliferation	3	0.1697792869269949	0.2277663375483868	IGFBP3, IGFBP4, IGFBP5	1693	9	16792	3.3061626304390628	1.0	0.9696807883895491	99.2685269398249
GOTERM_BP_DIRECT	GO:0010906~regulation of glucose metabolic process	3	0.1697792869269949	0.6652477661766971	IGFBP3, IGFBP4, IGFBP5	1693	22	16792	1.3525210760887076	1.0	0.9999781387166533	99.99999990944185
Annotation Cluster 23	Enrichment Score: 3.7144234586954177
Category	Term	Count	%	PValue	Genes	List Total	Pop Hits	Pop Total	Fold Enrichment	Bonferroni	Benjamini	FDR
SMART	SM00101:14_3_3	7	0.39615166949632147	3.898052296209764E-6	YWHAZ, YWHAG, YWHAH, YWHAB, YWHAQ, SFN, YWHAE	928	7	10057	10.837284482758621	0.001799283016851727	3.6011587687456714E-4	0.00555080274323716
INTERPRO	IPR023409:14-3-3 protein, conserved site	7	0.39615166949632147	4.251302287899477E-6	YWHAZ, YWHAG, YWHAH, YWHAB, YWHAQ, SFN, YWHAE	1735	7	18559	10.696829971181556	0.01145073787056572	9.592731346194094E-4	0.00756793979328485
INTERPRO	IPR023410:14-3-3 domain	7	0.39615166949632147	4.251302287899477E-6	YWHAZ, YWHAG, YWHAH, YWHAB, YWHAQ, SFN, YWHAE	1735	7	18559	10.696829971181556	0.01145073787056572	9.592731346194094E-4	0.00756793979328485
INTERPRO	IPR000308:14-3-3 protein	7	0.39615166949632147	4.251302287899477E-6	YWHAZ, YWHAG, YWHAH, YWHAB, YWHAQ, SFN, YWHAE	1735	7	18559	10.696829971181556	0.01145073787056572	9.592731346194094E-4	0.00756793979328485
UP_SEQ_FEATURE	site:Interaction with phosphoserine on interacting protein	7	0.39615166949632147	1.0871799992333276E-5	YWHAZ, YWHAG, YWHAH, YWHAB, YWHAQ, SFN, YWHAE	1762	8	20063	9.963181044267877	0.048615133883497585	0.0019914784530141727	0.0204984644041728
GOTERM_BP_DIRECT	GO:0061024~membrane organization	12	0.6791171477079796	1.8297440789845826E-4	LNPEP, YWHAZ, YWHAG, YWHAH, RAB14, YWHAB, YWHAQ, RALA, SFN, PMP2, RAB10, YWHAE	1693	32	16792	3.719432959243946	0.5988054585080931	0.010324838520370139	0.34757129551619137
PIR_SUPERFAMILY	PIRSF000868:14-3-3 protein	7	0.39615166949632147	1.8452740724695933E-4	YWHAZ, YWHAG, YWHAH, YWHAB, YWHAQ, SFN, YWHAE	303	7	1692	5.584158415841584	0.043324154444870144	0.043324154444870144	0.23791719365114927
GOTERM_BP_DIRECT	GO:0006605~protein targeting	10	0.5659309564233164	0.013671443435582945	YWHAZ, YWHAG, AKAP12, YWHAB, YWHAQ, AKAP6, RPL11, YWHAE, CDC37, GABARAP	1693	39	16792	2.5432020234146635	1.0	0.28594031084909044	23.042793686313278
GOTERM_BP_DIRECT	GO:1900740~positive regulation of protein insertion into mitochondrial membrane involved in apoptotic signaling pathway	7	0.39615166949632147	0.07519647397913162	YWHAZ, YWHAG, YWHAH, YWHAB, YWHAQ, SFN, YWHAE	1693	30	16792	2.314313841307344	1.0	0.7419866661239882	77.40437357029704
KEGG_PATHWAY	hsa04114:Oocyte meiosis	16	0.9054895302773062	0.6347274220690741	YWHAZ, MAP2K1, PPP2R5D, YWHAB, PPP1CC, YWHAE, SMC3, CDK2, RBX1, YWHAG, YWHAH, INS, YWHAQ, PPP3CA, SMC1A, CUL1	984	111	6879	1.0076906174467153	1.0	0.9100656034334673	99.9998434187715
Annotation Cluster 24	Enrichment Score: 3.6695650413115244
Category	Term	Count	%	PValue	Genes	List Total	Pop Hits	Pop Total	Fold Enrichment	Bonferroni	Benjamini	FDR
UP_KEYWORDS	Glycation	8	0.4527447651386531	1.800470255803214E-5	APOA1, APOE, ALB, CFB, HBA2, BPGM, HBB, B2M	1764	12	20581	7.778155706727136	0.009550692504738723	1.5477177734823933E-4	0.026157255059511275
UP_SEQ_FEATURE	glycosylation site:N-linked (Glc) (glycation)	7	0.39615166949632147	3.017734305835735E-5	APOA1, APOE, ALB, CFB, HBA2, BPGM, HBB	1762	9	20063	8.856160928238113	0.12919310172140475	0.004183196497816066	0.056888701408663866
UP_SEQ_FEATURE	site:Not glycated	4	0.22637238256932654	0.018040057811561355	ALB, HBA2, BPGM, HBB	1762	7	20063	6.5065672125831036	1.0	0.5732415438146947	29.055965705750232
Annotation Cluster 25	Enrichment Score: 3.5038477393350855
Category	Term	Count	%	PValue	Genes	List Total	Pop Hits	Pop Total	Fold Enrichment	Bonferroni	Benjamini	FDR
UP_KEYWORDS	Copper	17	0.9620826259196379	8.896616246840563E-5	TYRP1, ATOX1, SNCA, SPARC, SOD1, AFP, APP, F5, ALB, LOX, CP, PRNP, LOXL2, CUTC, GPC1, LOXL1, MT1G	1764	65	20581	3.05143031571603	0.04631425929648503	6.772145018566489E-4	0.1291881294551378
GOTERM_MF_DIRECT	GO:0005507~copper ion binding	16	0.9054895302773062	3.0590715220369367E-4	CUTA, TYRP1, ATOX1, SNCA, SOD1, F5, ANG, ALB, LOX, CP, PRNP, LOXL2, CUTC, GPC1, LOXL1, IL1A	1697	56	16881	2.8421584308443473	0.36726723059138855	0.009691184032594502	0.5069003350574142
UP_SEQ_FEATURE	metal ion-binding site:Copper	7	0.39615166949632147	0.0011314680451757736	APP, F5, ALB, ATOX1, LOX, LOXL2, LOXL1	1762	15	20063	5.313696556942868	0.9944256858878329	0.0885068304634159	2.112140458640266
Annotation Cluster 26	Enrichment Score: 3.4452453658103557
Category	Term	Count	%	PValue	Genes	List Total	Pop Hits	Pop Total	Fold Enrichment	Bonferroni	Benjamini	FDR
UP_KEYWORDS	Metalloprotease	32	1.8109790605546123	4.438387566645166E-6	DPP3, CNDP2, CPQ, MMP9, IDE, MMP7, ANPEP, MMP3, MMP2, MMP1, LNPEP, ERAP1, ERAP2, NRDC, ADAM9, CPA4, CLCA2, TRHDE, ADAM10, BMP1, MMP17, XPNPEP3, MMP14, MMP13, XPNPEP1, MMP12, DNPEP, MMP10, PSMD14, LTA4H, CPD, RNPEP	1764	152	20581	2.4562596968612005	0.0023628698407521798	4.1502047940289444E-5	0.0064486869600810515
GOTERM_MF_DIRECT	GO:0008237~metallopeptidase activity	18	1.0186757215619695	0.0025039972885410175	DPP3, TRHDE, ACY1, ADAM10, BMP1, CNDP2, MMP9, ANPEP, XPNPEP3, MMP3, MMP2, DNPEP, LNPEP, PSMD14, ERAP2, LTA4H, RNPEP, ADAM9	1697	81	16881	2.2105676684344924	0.9764981878796786	0.05075917602112745	4.0788367307201145
UP_SEQ_FEATURE	metal ion-binding site:Zinc; catalytic	22	1.245048104131296	0.0041534102037970606	DPP3, DCTD, CPA4, TRHDE, ADAM10, BMP1, SORD, CA12, MMP17, ANPEP, MMP14, APOBEC3C, LNPEP, MMP10, PSMD14, CDA, ERAP1, ERAP2, LTA4H, CA2, RNPEP, ADAM9	1762	129	20063	1.941882462670151	0.9999999948221766	0.23564018203521875	7.548134211185154
Annotation Cluster 27	Enrichment Score: 3.4310496098720877
Category	Term	Count	%	PValue	Genes	List Total	Pop Hits	Pop Total	Fold Enrichment	Bonferroni	Benjamini	FDR
GOTERM_CC_DIRECT	GO:0022624~proteasome accessory complex	15	0.8488964346349746	2.4121854705993937E-12	PSMC6, PSMD14, PSMD13, PSMC5, PSMD12, PSMC4, PSMD11, PSMC3, PSMC2, PSMD1, PSMC1, PSMD2, PSMD3, PSMD6, PSMD8	1733	17	18224	9.27870744373918	2.0961857805090744E-9	8.0622508669137E-11	3.742939291839775E-9
GOTERM_CC_DIRECT	GO:0031597~cytosolic proteasome complex	8	0.4527447651386531	6.415289767308024E-6	PSMD14, PSMC6, PSMC5, PSMC4, PSMC3, PSMC2, PSMC1, IDE	1733	10	18224	8.412694748990189	0.005559393746365049	1.0930588234570049E-4	0.00995403274151041
GOTERM_CC_DIRECT	GO:0031595~nuclear proteasome complex	7	0.39615166949632147	1.728540900276871E-5	PSMC6, PSMC5, PSMD12, PSMC4, PSMC3, PSMC2, PSMC1	1733	8	18224	9.20138488170802	0.014908895537623423	2.681988540979008E-4	0.02681811091215236
GOTERM_CC_DIRECT	GO:0008540~proteasome regulatory particle, base subcomplex	8	0.4527447651386531	3.564711300278023E-5	PSMC6, PSMC5, PSMC4, PSMC3, PSMC2, PSMC1, PSMD1, PSMD2	1733	12	18224	7.010578957491825	0.030502994819138873	5.249112255161226E-4	0.05529871079885673
INTERPRO	IPR005937:26S proteasome subunit P45	6	0.3395585738539898	3.919619957050676E-5	PSMC6, PSMC5, PSMC4, PSMC3, PSMC2, PSMC1	1735	6	18559	10.696829971181556	0.10074135750030444	0.0050436467252800155	0.06975448723740563
GOTERM_MF_DIRECT	GO:0036402~proteasome-activating ATPase activity	6	0.3395585738539898	5.599069449187968E-5	PSMC6, PSMC5, PSMC4, PSMC3, PSMC2, PSMC1	1697	6	16881	9.947554507955214	0.08035212244913525	0.0021455008591725333	0.09295989803848048
GOTERM_BP_DIRECT	GO:0045899~positive regulation of RNA polymerase II transcriptional preinitiation complex assembly	7	0.39615166949632147	6.661065767921034E-5	PSMC6, PSMC5, PSMC4, PSMC3, PSMC2, PSMC1, CAND1	1693	9	16792	7.71437947102448	0.2828461347014216	0.004482691065303079	0.1266638392716568
GOTERM_MF_DIRECT	GO:0016887~ATPase activity	35	1.9807583474816073	3.050928346113476E-4	ABCF1, ATP5D, ATP1B1, ATP5B, DNAH17, IDE, CLU, HSPA1A, ABCA4, DDX3X, DYNC2H1, HSPA5, ACIN1, DYNC1H1, PSMD6, HSPA8, ABCE1, HSP90AA1, MSH2, PTPA, DDX39B, OLA1, MYH9, RAD50, PSMC6, PSMC5, PSMC4, VCP, PSMC3, PSMC2, PSMC1, RUVBL2, ATP5A1, HSPD1, RUVBL1	1697	183	16881	1.9025377474231286	0.3664957178975684	0.009874586401332652	0.50555418963798
GOTERM_BP_DIRECT	GO:0030163~protein catabolic process	12	0.6791171477079796	0.0019168054078216388	LNPEP, LRSAM1, PSMC6, PSMC5, PSMC4, PSMC3, TPP1, PSMC2, PSMC1, CTSD, PPT1, UCHL3	1693	41	16792	2.902972065751372	0.9999306230825707	0.06521274683657452	3.584769037826274
GOTERM_MF_DIRECT	GO:0017025~TBP-class protein binding	8	0.4527447651386531	0.0033384073513246	PSMC6, PSMC5, PSMC4, PSMC3, HNRNPF, PSMC2, PSMC1, CAND1	1697	21	16881	3.7895445744591294	0.9932796324471056	0.06452560036150068	5.402931877790618
GOTERM_BP_DIRECT	GO:0030433~ER-associated ubiquitin-dependent protein catabolic process	14	0.7923033389926429	0.005962590050680072	KIAA0368, UBE4A, WFS1, MAN1B1, UBQLN1, PSMC6, HSP90B1, PSMC5, VCP, PSMC4, PSMC3, PSMC2, PSMC1, HSPA5	1693	60	16792	2.314313841307344	0.9999999999998911	0.15931394704488955	10.755429846879705
GOTERM_BP_DIRECT	GO:1901800~positive regulation of proteasomal protein catabolic process	6	0.3395585738539898	0.017480115935709282	PSMC6, PSMC5, PSMC4, PSMC3, PSMC2, PSMC1	1693	16	16792	3.719432959243946	1.0	0.3397680242088359	28.504442446873846
INTERPRO	IPR003960:ATPase, AAA-type, conserved site	7	0.39615166949632147	0.03527976103920742	PSMC6, PSMC5, PSMC4, VCP, PSMC3, PSMC2, PSMC1	1735	27	18559	2.7732522147507734	1.0	0.5805225550787055	47.23912275982135
SMART	SM00382:AAA	17	0.9620826259196379	0.1855051359615001	ABCF1, ABCE1, ATP5B, ABCA4, MCM3, PSMC6, MCM7, PSMC5, VCP, PSMC4, PSMC3, PSMC2, PSMC1, DYNC2H1, RUVBL2, RUVBL1, DYNC1H1	928	136	10057	1.3546605603448274	1.0	0.767393518710635	94.61701978702679
INTERPRO	IPR003593:AAA+ ATPase domain	17	0.9620826259196379	0.20059662823417856	ABCF1, ABCE1, ATP5B, ABCA4, MCM3, PSMC6, MCM7, PSMC5, VCP, PSMC4, PSMC3, PSMC2, PSMC1, DYNC2H1, RUVBL2, RUVBL1, DYNC1H1	1735	136	18559	1.3371037463976945	1.0	0.9768829798102959	98.14206571282647
INTERPRO	IPR003959:ATPase, AAA-type, core	7	0.39615166949632147	0.3405946990428753	PSMC6, PSMC5, PSMC4, VCP, PSMC3, PSMC2, PSMC1	1735	51	18559	1.4681923489857038	1.0	0.9976770347679217	99.93966992442512
Annotation Cluster 28	Enrichment Score: 3.41557981081984
Category	Term	Count	%	PValue	Genes	List Total	Pop Hits	Pop Total	Fold Enrichment	Bonferroni	Benjamini	FDR
UP_KEYWORDS	Viral nucleoprotein	11	0.622524052065648	6.446192261875802E-5	HNRNPA3, HNRNPM, HNRNPUL1, HNRNPF, EFTUD2, SNRPB, SNRPD1, SNRNP70, HNRNPC, HNRNPR, AHNAK	1764	28	20581	4.583556041464205	0.033775733910344274	5.284651161931997E-4	0.09362093848127584
GOTERM_CC_DIRECT	GO:0019013~viral nucleocapsid	11	0.622524052065648	1.5462173596609937E-4	HNRNPA3, HNRNPM, HNRNPUL1, HNRNPF, EFTUD2, SNRPB, SNRPD1, SNRNP70, HNRNPC, HNRNPR, AHNAK	1733	28	18224	4.131234028521968	0.12573931184483988	0.0019178254409687456	0.23965484238335222
UP_KEYWORDS	Virion	11	0.622524052065648	0.005684427976307429	HNRNPA3, HNRNPM, HNRNPUL1, HNRNPF, EFTUD2, SNRPB, SNRPD1, SNRNP70, HNRNPC, HNRNPR, AHNAK	1764	47	20581	2.730629131085058	0.9520906322641876	0.027002115884536604	7.949159162483177
Annotation Cluster 29	Enrichment Score: 3.3937679006105754
Category	Term	Count	%	PValue	Genes	List Total	Pop Hits	Pop Total	Fold Enrichment	Bonferroni	Benjamini	FDR
GOTERM_CC_DIRECT	GO:0030134~ER to Golgi transport vesicle	12	0.6791171477079796	1.1091658927254908E-5	APP, CTSZ, SEC31A, F5, KIAA0368, COL7A1, PCSK9, CTSC, SERPINA1, LMAN2, LMAN1, SEC23IP	1733	26	18224	4.853477739802033	0.00959240163260322	1.818458237125009E-4	0.017209353389446846
GOTERM_CC_DIRECT	GO:0033116~endoplasmic reticulum-Golgi intermediate compartment membrane	15	0.8488964346349746	0.0023569062887875284	CTSZ, RAB1B, LMAN2, LMAN1, TMED9, BCAP31, TMED7, F5, COL7A1, INS, MCFD2, TMED10, CTSC, SERPINA1, AREG	1733	64	18224	2.4646566647432198	0.8713383276438691	0.021353649344343584	3.5952662977442484
GOTERM_BP_DIRECT	GO:0048208~COPII vesicle coating	15	0.8488964346349746	0.0025197501316976956	CTSZ, SEC31A, PPP6R1, RAB1B, LMAN1, RAB1A, F5, COL7A1, SEC16A, MCFD2, TMED10, SERPINA1, CTSC, AREG, SEC23IP	1693	61	16792	2.438972432291112	0.9999966007096004	0.08051936209673594	4.6869755241030875
Annotation Cluster 30	Enrichment Score: 3.3797308580449754
Category	Term	Count	%	PValue	Genes	List Total	Pop Hits	Pop Total	Fold Enrichment	Bonferroni	Benjamini	FDR
GOTERM_BP_DIRECT	GO:0030574~collagen catabolic process	26	1.4714204867006226	8.280413531479101E-10	MMP9, COL3A1, MMP7, MMP3, MMP2, MMP1, COL7A1, COL6A3, COL6A2, COL6A1, COL12A1, KLK6, COL18A1, COL4A2, MRC2, CTSS, MMP14, MMP13, COL5A1, MMP12, CTSL, MMP10, COL1A2, CTSD, COL1A1, CTSB	1693	64	16792	4.029385705847608	4.132745601181931E-6	1.2523496617511398E-7	1.5755117654947526E-6
UP_KEYWORDS	Metalloprotease	32	1.8109790605546123	4.438387566645166E-6	DPP3, CNDP2, CPQ, MMP9, IDE, MMP7, ANPEP, MMP3, MMP2, MMP1, LNPEP, ERAP1, ERAP2, NRDC, ADAM9, CPA4, CLCA2, TRHDE, ADAM10, BMP1, MMP17, XPNPEP3, MMP14, MMP13, XPNPEP1, MMP12, DNPEP, MMP10, PSMD14, LTA4H, CPD, RNPEP	1764	152	20581	2.4562596968612005	0.0023628698407521798	4.1502047940289444E-5	0.0064486869600810515
UP_SEQ_FEATURE	domain:Hemopexin-like 4	11	0.622524052065648	6.380531695956513E-6	MMP10, HPX, MMP9, MMP17, VTN, MMP14, MMP3, MMP13, MMP2, MMP12, MMP1	1762	22	20063	5.693246311010216	0.028824854562396585	0.0013285916670813247	0.012030790353811938
UP_SEQ_FEATURE	domain:Hemopexin-like 3	11	0.622524052065648	6.380531695956513E-6	MMP10, HPX, MMP9, MMP17, VTN, MMP14, MMP3, MMP13, MMP2, MMP12, MMP1	1762	22	20063	5.693246311010216	0.028824854562396585	0.0013285916670813247	0.012030790353811938
INTERPRO	IPR018486:Hemopexin, conserved site	10	0.5659309564233164	6.447259535663796E-6	MMP10, HPX, MMP9, VTN, MMP14, MMP3, MMP13, MMP2, MMP12, MMP1	1735	17	18559	6.292252924224444	0.017314041475322894	0.0012467708763729268	0.011476853108105534
UP_SEQ_FEATURE	domain:Hemopexin-like 1	11	0.622524052065648	1.040031248730322E-5	MMP10, HPX, MMP9, MMP17, VTN, MMP14, MMP3, MMP13, MMP2, MMP12, MMP1	1762	23	20063	5.445713862705424	0.046556661407497146	0.0020706914309278623	0.019609570897449746
UP_SEQ_FEATURE	domain:Hemopexin-like 2	11	0.622524052065648	1.040031248730322E-5	MMP10, HPX, MMP9, MMP17, VTN, MMP14, MMP3, MMP13, MMP2, MMP12, MMP1	1762	23	20063	5.445713862705424	0.046556661407497146	0.0020706914309278623	0.019609570897449746
SMART	SM00120:HX	11	0.622524052065648	1.5792961489243946E-5	MMP10, HPX, MMP9, MMP17, VTN, MMP14, MMP3, MMP13, MMP2, MMP12, MMP1	928	23	10057	5.183049100449775	0.007269851677657702	9.116349361655285E-4	0.022487310201346755
INTERPRO	IPR018487:Hemopexin-like repeats	11	0.622524052065648	1.807694197276668E-5	MMP10, HPX, MMP9, MMP17, VTN, MMP14, MMP3, MMP13, MMP2, MMP12, MMP1	1735	23	18559	5.115875203608571	0.047791140885830696	0.0028764948454542694	0.03217586297727948
INTERPRO	IPR000585:Hemopexin-like domain	11	0.622524052065648	1.807694197276668E-5	MMP10, HPX, MMP9, MMP17, VTN, MMP14, MMP3, MMP13, MMP2, MMP12, MMP1	1735	23	18559	5.115875203608571	0.047791140885830696	0.0028764948454542694	0.03217586297727948
INTERPRO	IPR021158:Peptidase M10A, cysteine switch, zinc binding site	9	0.5093378607809848	2.0165859944242427E-5	MMP10, MMP9, MMP7, MMP14, MMP3, MMP13, MMP2, MMP12, MMP1	1735	15	18559	6.418097982708934	0.0531644603216741	0.003030391589297299	0.03589338070139059
UP_SEQ_FEATURE	propeptide:Activation peptide	20	1.1318619128466327	2.229554774106561E-5	KLK6, CPA4, CTSZ, MMP9, MMP7, CTSS, MMP3, MMP14, MMP2, MMP13, CTSV, MMP1, MMP12, CTSL, MMP10, KLK11, CTSD, CTSB, CFD, CTSH	1762	76	20063	2.996445426847482	0.09715458454793569	0.0035180704924391293	0.04203332312275876
INTERPRO	IPR002477:Peptidoglycan binding-like	10	0.5659309564233164	3.4348810875297874E-5	MMP10, MMP9, MMP7, MMP17, MMP14, MMP3, MMP13, MMP2, MMP12, MMP1	1735	20	18559	5.348414985590778	0.08885436051840134	0.004641819640017419	0.06113044842127602
UP_SEQ_FEATURE	metal ion-binding site:Zinc 2; in inhibited form	7	0.39615166949632147	6.981344050823277E-5	MMP9, MMP7, MMP3, MMP13, MMP2, MMP12, MMP1	1762	10	20063	7.970544835414302	0.27387709135097993	0.0077753698806086735	0.13156197678099169
INTERPRO	IPR001818:Peptidase M10, metallopeptidase	10	0.5659309564233164	1.289746856455473E-4	MMP10, MMP9, MMP7, MMP17, MMP14, MMP3, MMP13, MMP2, MMP12, MMP1	1735	23	18559	4.650795639644155	0.29489951664189085	0.012401564442839463	0.22935339212217798
INTERPRO	IPR021190:Peptidase M10A	10	0.5659309564233164	1.289746856455473E-4	MMP10, MMP9, MMP7, MMP17, MMP14, MMP3, MMP13, MMP2, MMP12, MMP1	1735	23	18559	4.650795639644155	0.29489951664189085	0.012401564442839463	0.22935339212217798
SMART	SM00235:ZnMc	11	0.622524052065648	1.6545819770761937E-4	MMP10, BMP1, MMP9, MMP7, MMP17, MMP14, MMP3, MMP13, MMP2, MMP12, MMP1	928	29	10057	4.110694114149822	0.07359892521518607	0.0069257251268692865	0.23535963504632829
INTERPRO	IPR006026:Peptidase, metallopeptidase	11	0.622524052065648	1.8762806406313955E-4	MMP10, BMP1, MMP9, MMP7, MMP17, MMP14, MMP3, MMP13, MMP2, MMP12, MMP1	1735	29	18559	4.057418264930935	0.39850202834868853	0.017375959805457142	0.3334913401529582
UP_SEQ_FEATURE	metal ion-binding site:Zinc 1	17	0.9620826259196379	6.76270525495849E-4	VPS29, ACY1, CPQ, ETHE1, MMP7, PDLIM1, ALPP, MMP3, MMP13, MMP2, LACTB2, MMP12, MMP1, RBX1, LAP3, DNAJA1, CPD	1762	75	20063	2.5809383276579645	0.9549990999888072	0.05789261602556184	1.2675418280915451
UP_SEQ_FEATURE	metal ion-binding site:Zinc 2; catalytic	7	0.39615166949632147	7.330995477852433E-4	MMP9, MMP7, MMP3, MMP13, MMP2, MMP12, MMP1	1762	14	20063	5.693246311010216	0.9653258466670873	0.061459666894925324	1.3733612717422683
UP_SEQ_FEATURE	metal ion-binding site:Calcium 4; via carbonyl oxygen	5	0.2829654782116582	0.0016665684929424909	MMP3, MMP13, MMP2, MMP12, MMP1	1762	7	20063	8.13320901572888	0.9995220110629397	0.12154615815562897	3.0962465683551876
UP_KEYWORDS	Collagen degradation	7	0.39615166949632147	0.00294900550435115	MMP10, MMP9, MMP7, MMP3, MMP13, MMP2, MMP1	1764	18	20581	4.537257495590828	0.7928147903728923	0.015774681365725685	4.200403513459472
INTERPRO	IPR016293:Peptidase M10A, metazoans	7	0.39615166949632147	0.004563023664327174	MMP10, MMP17, MMP14, MMP3, MMP13, MMP12, MMP1	1735	18	18559	4.15987832212616	0.9999958380193874	0.1643607293469782	7.819105191317122
UP_SEQ_FEATURE	short sequence motif:Cysteine switch	11	0.622524052065648	0.004869515419735931	MMP10, ADAM10, MMP9, MMP7, MMP17, MMP14, MMP3, MMP13, MMP2, MMP12, MMP1	1762	45	20063	2.78336486316055	0.999999999808548	0.26094546765023463	8.793727170799603
UP_SEQ_FEATURE	metal ion-binding site:Calcium 3; via carbonyl oxygen	7	0.39615166949632147	0.007761416054155027	LRP1, MMP9, MMP3, MMP13, MMP2, MMP12, MMP1	1762	21	20063	3.795497540673477	0.9999999999999997	0.35310715778075064	13.664072984296716
UP_SEQ_FEATURE	metal ion-binding site:Calcium 1	10	0.5659309564233164	0.01950951477631978	NPTX1, NPTXR, LRP1, MMP9, MMP7, MMP3, MMP13, MMP2, MMP12, MMP1	1762	47	20063	2.422658004685198	1.0	0.5910707072014116	31.031336184806147
UP_SEQ_FEATURE	metal ion-binding site:Calcium 2; via carbonyl oxygen	8	0.4527447651386531	0.050791830330493504	LRP1, MMP9, MMP7, MMP3, MMP13, MMP2, MMP12, MMP1	1762	39	20063	2.3356907942606013	1.0	0.8431291034927549	62.5789832078048
UP_SEQ_FEATURE	metal ion-binding site:Calcium 2	10	0.5659309564233164	0.059091145035278556	NPTX1, NPTXR, LRP1, MMP9, MMP7, MMP3, MMP13, MMP2, MMP12, MMP1	1762	57	20063	1.997630284564988	1.0	0.8813230496728339	68.28984235401609
INTERPRO	IPR024079:Metallopeptidase, catalytic domain	13	0.7357102433503113	0.07272681130743058	ADAM10, BMP1, MMP9, MMP7, MMP17, MMP3, MMP14, MMP13, MMP2, MMP12, MMP1, MMP10, ADAM9	1735	81	18559	1.716775180560003	1.0	0.7951850013435822	73.92476069448135
PIR_SUPERFAMILY	PIRSF001191:matrix metalloproteinase, stromelysin type	7	0.39615166949632147	0.08490851116671524	MMP10, MMP17, MMP14, MMP3, MMP13, MMP12, MMP1	303	18	1692	2.1716171617161715	0.999999999435734	0.9951261634262245	68.18709186065527
GOTERM_MF_DIRECT	GO:0004222~metalloendopeptidase activity	17	0.9620826259196379	0.10024456372508542	UQCRC2, CLCA2, ADAM10, BMP1, MMP9, IDE, MMP7, MMP17, MMP3, MMP14, MMP13, MMP2, MMP1, MMP12, MMP10, NRDC, ADAM9	1697	113	16881	1.496534748984413	1.0	0.6440087255276508	82.70152884355187
UP_SEQ_FEATURE	metal ion-binding site:Calcium 3	6	0.3395585738539898	0.14469599235974206	LRP1, MMP9, MMP3, MMP2, MMP12, MMP1	1762	32	20063	2.134967366628831	1.0	0.9859440712334899	94.75159235483511
UP_SEQ_FEATURE	metal ion-binding site:Calcium 1; via carbonyl oxygen	5	0.2829654782116582	0.30778925551124314	NPTX1, NPTXR, LRP1, MMP7, MMP13	1762	32	20063	1.7791394721906924	1.0	0.9996986309040025	99.90284891814196
UP_SEQ_FEATURE	metal ion-binding site:Zinc; in inhibited form	4	0.22637238256932654	0.6037495624434942	MMP10, ADAM10, MMP17, MMP14	1762	35	20063	1.3013134425166208	1.0	0.9999999325228041	99.99999737517584
Annotation Cluster 31	Enrichment Score: 3.330504054928967
Category	Term	Count	%	PValue	Genes	List Total	Pop Hits	Pop Total	Fold Enrichment	Bonferroni	Benjamini	FDR
UP_SEQ_FEATURE	nucleotide phosphate-binding region:GTP	49	2.77306168647425	7.951325526298387E-5	GNA13, SEPT2, TUBB2A, RAB5C, EIF5, EIF5B, RAB1B, RAB1A, CDC42, RHOA, RALA, TUBB6, RAB25, TUBA1A, TUBA1B, TUBB3, TUBA1C, RAN, EFTUD2, EIF2S3, EEF2, ARL3, RAB18, RAB19, RAB14, TUBA4A, RAB10, SEPT7, SEPT9, ADSS, RAB7A, GNAI2, TUBB, RAC2, RAB11B, TUBB4B, EEF1A1, EEF1A2, AK3, DRG1, PCK2, SEPT10, SEPT11, GSPT1, ARF1, RAB35, ARF4, RAP1A, DNM2	1762	310	20063	1.7998004467064552	0.30545842386740063	0.008641098133653435	0.14982810214395625
GOTERM_MF_DIRECT	GO:0003924~GTPase activity	43	2.43350311262026	1.4257146436044292E-4	GNA13, RAB7A, GNAI2, RAB5C, TUBB2A, EIF5, EIF5B, RAB1A, CDC42, TUBB, RAC2, DDX3X, RAB11B, TGM2, RHOA, TUBB6, RALA, TUBA1A, TUBA1B, TUBA1C, TUBB3, TUBB4B, ARHGDIB, EEF1A1, NUDT1, RAN, EFTUD2, EEF1A2, EIF2S3, EEF2, ARL3, RAB18, ARF1, GSPT1, RAB35, ARF4, TBCC, RAB14, RAP1A, TUBA4A, RAB10, SEPT9, DNM2	1697	234	16881	1.8279694181285226	0.19208798316214337	0.004948231303072204	0.23654783141032754
UP_KEYWORDS	GTP-binding	51	2.886247877758913	1.4512975230254234E-4	GNA13, SEPT2, RAB5C, TUBB2A, EIF5, EIF5B, RAB1B, RAB1A, CDC42, RHOA, TUBB6, RALA, RAB25, TUBA1A, TUBA1B, TUBA1C, TUBB3, NUDT2, RAN, EFTUD2, EIF2S3, EEF2, ARL3, RAB18, RAB19, RAB14, TUBA4A, RAB10, SEPT7, SEPT9, RAB7A, ADSS, GNAI2, GLUD1, TUBB, RAC2, RAB11B, TUBB4B, EEF1A1, EEF1A2, AK3, DRG1, PCK2, SEPT10, SEPT11, GSPT1, ARF1, RAB35, ARF4, RAP1A, DNM2	1764	343	20581	1.7347781678268974	0.07444319545989686	0.0010738642684693378	0.21066346871534414
GOTERM_MF_DIRECT	GO:0005525~GTP binding	60	3.395585738539898	6.101481966226572E-4	GNA13, HSP90AB1, DYNC1LI1, SEPT2, SEPHS1, RAB5C, TUBB2A, EIF5, EIF5B, RAB1B, RAB1A, CDC42, RHOA, TUBB6, RALA, RAB25, TUBA1A, TUBA1B, TUBA1C, TUBB3, NUDT2, HSP90AA1, RAN, EFTUD2, ARHGEF5, OLA1, EIF2S3, EEF2, ARL3, RAB18, RAB19, RAB14, TUBA4A, RAB10, SEPT7, SEPT9, RAB7A, ADSS, GNAI2, GLUD1, ANXA6, TUBB, RAC2, TGM2, RAB11B, EHD1, TUBB4B, EEF1A1, EEF1A2, AK3, DRG1, PCK2, SEPT10, SEPT11, GSPT1, ARF1, …	1697	384	16881	1.5543053918680023	0.5987057304489143	0.016766376936294236	1.0086440196989122
INTERPRO	IPR005225:Small GTP-binding protein domain	25	1.414827391058291	0.022172557776841538	RAB7A, RAB5C, RAN, EFTUD2, EIF5B, RAB1B, DRG1, EEF2, RAB1A, ARL3, CDC42, RAB18, RAC2, ARF1, RAB19, RAB35, ARF4, RHOA, RAB11B, RAB14, RALA, RAP1A, RAB25, RAB10, SEPT9	1735	167	18559	1.6013218519732866	1.0	0.45195600669355285	32.91165042516349
Annotation Cluster 32	Enrichment Score: 3.2835757614194785
Category	Term	Count	%	PValue	Genes	List Total	Pop Hits	Pop Total	Fold Enrichment	Bonferroni	Benjamini	FDR
UP_KEYWORDS	Annexin	8	0.4527447651386531	6.687804791462266E-5	ANXA6, ANXA7, ANXA10, ANXA1, ANXA5, ANXA4, ANXA3, ANXA2	1764	14	20581	6.666990605766117	0.03501931323559071	5.399631304264796E-4	0.09712839811060192
SMART	SM00335:ANX	8	0.4527447651386531	1.0619742182240672E-4	ANXA6, ANXA7, ANXA10, ANXA1, ANXA5, ANXA4, ANXA3, ANXA2	928	14	10057	6.192733990147783	0.047881535335349446	0.004894563818466868	0.15112211073451398
INTERPRO	IPR018252:Annexin repeat, conserved site	8	0.4527447651386531	1.1670014721928413E-4	ANXA6, ANXA7, ANXA10, ANXA1, ANXA5, ANXA4, ANXA3, ANXA2	1735	14	18559	6.112474269246604	0.2710565682867596	0.012086333557564388	0.20754719385364107
INTERPRO	IPR001464:Annexin	8	0.4527447651386531	1.1670014721928413E-4	ANXA6, ANXA7, ANXA10, ANXA1, ANXA5, ANXA4, ANXA3, ANXA2	1735	14	18559	6.112474269246604	0.2710565682867596	0.012086333557564388	0.20754719385364107
INTERPRO	IPR018502:Annexin repeat	8	0.4527447651386531	1.1670014721928413E-4	ANXA6, ANXA7, ANXA10, ANXA1, ANXA5, ANXA4, ANXA3, ANXA2	1735	14	18559	6.112474269246604	0.2710565682867596	0.012086333557564388	0.20754719385364107
UP_SEQ_FEATURE	repeat:Annexin 4	8	0.4527447651386531	1.355468016974767E-4	ANXA6, ANXA7, ANXA10, ANXA1, ANXA5, ANXA4, ANXA3, ANXA2	1762	15	20063	6.072796065077563	0.4628020624260558	0.013417619342470766	0.2552852973475628
UP_SEQ_FEATURE	repeat:Annexin 1	8	0.4527447651386531	1.355468016974767E-4	ANXA6, ANXA7, ANXA10, ANXA1, ANXA5, ANXA4, ANXA3, ANXA2	1762	15	20063	6.072796065077563	0.4628020624260558	0.013417619342470766	0.2552852973475628
UP_SEQ_FEATURE	repeat:Annexin 3	8	0.4527447651386531	1.355468016974767E-4	ANXA6, ANXA7, ANXA10, ANXA1, ANXA5, ANXA4, ANXA3, ANXA2	1762	15	20063	6.072796065077563	0.4628020624260558	0.013417619342470766	0.2552852973475628
UP_SEQ_FEATURE	repeat:Annexin 2	8	0.4527447651386531	1.355468016974767E-4	ANXA6, ANXA7, ANXA10, ANXA1, ANXA5, ANXA4, ANXA3, ANXA2	1762	15	20063	6.072796065077563	0.4628020624260558	0.013417619342470766	0.2552852973475628
GOTERM_MF_DIRECT	GO:0048306~calcium-dependent protein binding	16	0.9054895302773062	4.6202590546418716E-4	S100A4, S100A6, A2M, SEC31A, WFS1, STMN2, ANXA1, S100A11, ANXA4, ANXA3, ANXA2, ANXA6, ANXA7, CPNE3, PDCD6IP, VAMP2	1697	58	16881	2.7441529677117833	0.4991008410967327	0.013731855529272474	0.7646637050638172
UP_KEYWORDS	Calcium/phospholipid-binding	7	0.39615166949632147	9.946700990238755E-4	ANXA6, ANXA7, ANXA1, ANXA5, ANXA4, ANXA3, ANXA2	1764	15	20581	5.444708994708995	0.4116439602105795	0.005942084606154863	1.435549559616378
GOTERM_MF_DIRECT	GO:0004859~phospholipase inhibitor activity	5	0.2829654782116582	0.018794058613183822	ANXA1, ANXA5, ANXA4, ANXA3, ANXA2	1697	11	16881	4.521615685434189	0.9999999999995288	0.22211859222889563	27.031329518925816
GOTERM_MF_DIRECT	GO:0019834~phospholipase A2 inhibitor activity	3	0.1697792869269949	0.05273551550705504	ANXA1, ANXA3, ANXA2	1697	4	16881	7.4606658809664115	1.0	0.4563168884009311	59.338106094996476
GOTERM_MF_DIRECT	GO:0005544~calcium-dependent phospholipid binding	11	0.622524052065648	0.06173071484433127	ANXA6, ANXA7, ANXA10, ANXA1, CPNE1, SYT13, CPNE3, ANXA5, ANXA4, ANXA3, ANXA2	1697	58	16881	1.8866051653018512	1.0	0.4938263098366481	65.2975736022968
Annotation Cluster 33	Enrichment Score: 3.2213568000552297
Category	Term	Count	%	PValue	Genes	List Total	Pop Hits	Pop Total	Fold Enrichment	Bonferroni	Benjamini	FDR
GOTERM_CC_DIRECT	GO:0034709~methylosome	10	0.5659309564233164	1.0460653990348073E-7	CLNS1A, PRMT1, ERH, SNRPD3, WDR77, SNRPB, SNRPD1, SNRPD2, SNRPF, SNRPE	1733	12	18224	8.763223696864783	9.089895634506462E-5	2.2725746153806625E-6	1.6231606939642873E-4
GOTERM_CC_DIRECT	GO:0005689~U12-type spliceosomal complex	14	0.7923033389926429	1.5691522494125463E-7	SNRPD3, LSM7, SNRPD1, SNRPD2, SF3B6, SF3B5, YBX1, SF3B3, SF3B1, DHX15, SNRPB, PHF5A, SNRPF, SNRPE	1733	26	18224	5.662390696435705	1.3635004464562783E-4	3.246645709609197E-6	2.434824141861469E-4
GOTERM_CC_DIRECT	GO:0005686~U2 snRNP	11	0.622524052065648	4.431167569161991E-6	SF3B1, SNRPD3, SNRPB, SNRPD1, SNRPD2, PHF5A, SF3B6, SF3A2, SF3B5, SNRPE, SF3A1	1733	20	18224	5.783727639930756	0.003843288737404693	8.021955618053855E-5	0.006875546372853147
GOTERM_CC_DIRECT	GO:0005685~U1 snRNP	10	0.5659309564233164	2.364752723353697E-5	SNRPD3, SNRPB, SNRPD1, LUC7L2, PRPF39, SNRPD2, SNRNP70, PRPF40B, SNRPF, SNRPE	1733	19	18224	5.534667598019862	0.02034023301635124	3.604603544197227E-4	0.036687169157822996
GOTERM_CC_DIRECT	GO:0034715~pICln-Sm protein complex	6	0.3395585738539898	4.26249558873736E-5	CLNS1A, SNRPD3, SNRPD1, SNRPD2, SNRPF, SNRPE	1733	6	18224	10.515868436237739	0.03636421882916596	5.972711774501205E-4	0.06611996142888987
GOTERM_CC_DIRECT	GO:0030532~small nuclear ribonucleoprotein complex	9	0.5093378607809848	7.257902452483618E-5	SNRPD3, SNRPB, SNRPD1, SNRPD2, SF3A2, SNRPF, SNRPE, GEMIN4, SF3B3	1733	17	18224	5.567224466243509	0.0611254997338887	9.698902942956167E-4	0.1125603310031753
INTERPRO	IPR010920:Like-Sm (LSM) domain	10	0.5659309564233164	1.8932110241615195E-4	LSM14B, SNRPD3, LSM7, SNRPB, SNRPD1, LSM5, SNRPD2, LSM1, SNRPF, SNRPE	1735	24	18559	4.457012487992315	0.40125496418920603	0.01695198439431711	0.33649577333352276
GOTERM_CC_DIRECT	GO:0005687~U4 snRNP	7	0.39615166949632147	2.2153782956060874E-4	SNRPD3, DDX39B, SNRPB, SNRPD1, SNRPD2, SNRPF, SNRPE	1733	11	18224	6.691916277605833	0.17513678126682575	0.0026705624348326573	0.3432042766730037
GOTERM_BP_DIRECT	GO:0000387~spliceosomal snRNP assembly	11	0.622524052065648	2.5085007978521126E-4	CLNS1A, SNRPD3, WDR77, SNRPB, SNRPD1, SNRPD2, SART3, SNRPF, SNRPE, GEMIN4, SART1	1693	28	16792	3.8965488144460383	0.714110471198872	0.01337374249823653	0.4762140787364588
SMART	SM00651:Sm	9	0.5093378607809848	3.451722443490372E-4	SNRPD3, LSM7, SNRPB, SNRPD1, LSM5, SNRPD2, LSM1, SNRPF, SNRPE	928	21	10057	4.644550492610838	0.14742756480217767	0.010576808365811874	0.49041423428227704
INTERPRO	IPR001163:Ribonucleoprotein LSM domain	9	0.5093378607809848	3.821595995569226E-4	SNRPD3, LSM7, SNRPB, SNRPD1, LSM5, SNRPD2, LSM1, SNRPF, SNRPE	1735	21	18559	4.584355701934952	0.6449399059665377	0.02915146004375957	0.6781444538699222
GOTERM_BP_DIRECT	GO:0000245~spliceosomal complex assembly	10	0.5659309564233164	6.665277682469661E-4	PRPF19, SF3B1, SNRPD3, DDX39B, USP39, SNRPD1, SNRPD2, SART3, SNRPE, TXNL4A	1693	26	16792	3.8148030351219955	0.9641262422684901	0.02804162658008358	1.2606101732604569
BIOCARTA	h_smPathway:Spliceosomal Assembly	9	0.5093378607809848	0.001175253325803065	SRSF2, SNRPD3, U2AF1, SNRPB, SNRPD1, SNRPD2, SNRNP70, SNRPF, SNRPE	296	14	1625	3.5291988416988422	0.2529582688647196	0.13568424106968846	1.5141536090897856
GOTERM_CC_DIRECT	GO:0034719~SMN-Sm protein complex	7	0.39615166949632147	0.0035972726316579515	SNRPD3, SNRPB, SNRPD1, SNRPD2, SNRPF, SNRPE, GEMIN4	1733	17	18224	4.330063473744951	0.9563549771967076	0.030236069886075523	5.438418450566418
GOTERM_BP_DIRECT	GO:0051170~nuclear import	7	0.39615166949632147	0.00662668116496273	SNRPD3, SNRPB, SNRPD1, SNRPD2, SNRPF, SNRPE, GEMIN4	1693	18	16792	3.85718973551224	0.9999999999999961	0.1718363736501236	11.883051111348642
GOTERM_CC_DIRECT	GO:0071011~precatalytic spliceosome	8	0.4527447651386531	0.007167689859714267	SNRPD3, SNRPD1, SNRPD2, SNRNP70, PHF5A, SF3B6, SF3B5, SNRPE	1733	25	18224	3.365077899596076	0.9980717694475962	0.05290686943601697	10.561624226242383
GOTERM_CC_DIRECT	GO:0046540~U4/U6 x U5 tri-snRNP complex	7	0.39615166949632147	0.017905740688552788	SNRPB, LSM5, SNRPD2, SART3, SNRPE, SART1, TXNL4A	1733	23	18224	3.2004816979853983	0.9999998482576328	0.11295146990591598	24.448670958453654
GOTERM_CC_DIRECT	GO:0005682~U5 snRNP	6	0.3395585738539898	0.01803904687150507	SNRPD3, SNRPB, SNRPD1, SNRPD2, SNRPE, TXNL4A	1733	17	18224	3.711482977495672	0.9999998651421883	0.11293875254847352	24.607640678380726
GOTERM_CC_DIRECT	GO:0000243~commitment complex	4	0.22637238256932654	0.02238053207125661	SNRPD3, SNRPD1, PRPF39, SNRNP70	1733	7	18224	6.009067677850135	0.9999999971319142	0.1337431977201945	29.617109823801645
GOTERM_CC_DIRECT	GO:0005683~U7 snRNP	4	0.22637238256932654	0.02238053207125661	SNRPD3, SNRPB, SNRPF, SNRPE	1733	7	18224	6.009067677850135	0.9999999971319142	0.1337431977201945	29.617109823801645
GOTERM_MF_DIRECT	GO:1990446~U1 snRNP binding	4	0.22637238256932654	0.025986347828531462	SNRPD3, SNRPD1, SNRPD2, SNRNP70	1697	7	16881	5.6843168616886945	1.0	0.28179856330318154	35.42485148968946
GOTERM_BP_DIRECT	GO:0008334~histone mRNA metabolic process	5	0.2829654782116582	0.02624361820236186	SNRPD3, SNRPB, SSB, SNRPF, SNRPE	1693	12	16792	4.132703288048829	1.0	0.4398847047950937	39.71010642943924
GOTERM_CC_DIRECT	GO:0097526~spliceosomal tri-snRNP complex	3	0.1697792869269949	0.0743249927147638	SNRPD3, LSM7, SNRPD1	1733	5	18224	6.309521061742642	1.0	0.3443347011245489	69.83225633470734
Annotation Cluster 34	Enrichment Score: 3.21341281792278
Category	Term	Count	%	PValue	Genes	List Total	Pop Hits	Pop Total	Fold Enrichment	Bonferroni	Benjamini	FDR
UP_KEYWORDS	Antioxidant	9	0.5093378607809848	5.352768930781927E-6	PRDX6, SELENOW, PRDX4, PRDX5, PRDX2, HP, PRDX3, SOD1, PRDX1	1764	14	20581	7.50036443148688	0.002848967443673689	4.918902252382118E-5	0.007777175194390029
UP_SEQ_FEATURE	domain:Thioredoxin	13	0.7357102433503113	1.2416313267706839E-5	GLRX3, ERP44, NXN, TXNDC17, PRDX6, TXN, PRDX4, PRDX5, PRDX2, PRDX3, QSOX2, QSOX1, PRDX1	1762	33	20063	4.48558800261411	0.05532727419216221	0.00218671078638466	0.023410276690449816
UP_SEQ_FEATURE	active site:Cysteine sulfenic acid (-SOH) intermediate	6	0.3395585738539898	2.882820702146022E-5	PRDX6, PRDX4, PRDX5, PRDX2, PRDX3, PRDX1	1762	6	20063	11.386492622020432	0.12379080179925461	0.004121184696403102	0.05434603740708255
INTERPRO	IPR000866:Alkyl hydroperoxide reductase subunit C/ Thiol specific antioxidant	5	0.2829654782116582	3.5149517802458006E-4	PRDX6, PRDX4, PRDX2, PRDX3, PRDX1	1735	5	18559	10.696829971181556	0.6141736277064671	0.028447169217611923	0.6238908338051186
INTERPRO	IPR019479:Peroxiredoxin, C-terminal	5	0.2829654782116582	3.5149517802458006E-4	PRDX6, PRDX4, PRDX2, PRDX3, PRDX1	1735	5	18559	10.696829971181556	0.6141736277064671	0.028447169217611923	0.6238908338051186
GOTERM_BP_DIRECT	GO:0042744~hydrogen peroxide catabolic process	9	0.5093378607809848	4.333190942107381E-4	GPX1, PXDN, PRDX6, PRDX5, PRDX2, HBA2, PRDX3, HBB, PRDX1	1693	20	16792	4.463319551092734	0.8850392258621923	0.02001350577495742	0.8212627201142353
GOTERM_MF_DIRECT	GO:0008379~thioredoxin peroxidase activity	5	0.2829654782116582	4.6707778173890455E-4	PRDX4, PRDX5, PRDX2, PRDX3, PRDX1	1697	5	16881	9.947554507955216	0.502873917149052	0.013610674598598549	0.7729942264772305
UP_KEYWORDS	Peroxidase	9	0.5093378607809848	8.183318400204026E-4	GPX1, PXDN, PRDX6, GPX4, PRDX4, PRDX5, PRDX2, PRDX3, PRDX1	1764	25	20581	4.200204081632653	0.353608185074877	0.00500295406782425	1.1824584890476886
GOTERM_MF_DIRECT	GO:0016209~antioxidant activity	8	0.4527447651386531	0.0024342846737488637	APOE, ALB, SELENOW, PRDX4, PRDX5, PRDX2, HP, PRDX1	1697	20	16881	3.979021803182086	0.9739080784897671	0.05005760881860055	3.9674275138916193
INTERPRO	IPR024706:Peroxiredoxin, AhpC-type	4	0.22637238256932654	0.0030294363664526997	PRDX6, PRDX4, PRDX2, PRDX1	1735	4	18559	10.696829971181558	0.9997305692566592	0.12801813564253772	5.257943158222112
GOTERM_MF_DIRECT	GO:0051920~peroxiredoxin activity	4	0.22637238256932654	0.016035938892277453	PRDX6, PRDX4, PRDX5, PRDX1	1697	6	16881	6.631703005303476	0.9999999999685995	0.20229826382769112	23.548654495057065
GOTERM_MF_DIRECT	GO:0004601~peroxidase activity	7	0.39615166949632147	0.018535055322865233	PXDN, TXNDC17, GPX4, PRDX5, HBA2, HBB, PRDX1	1697	22	16881	3.165130979803932	0.9999999999993007	0.22112019963494456	26.710742385087894
PIR_SUPERFAMILY	PIRSF000239:peroxiredoxin, AhpC type	4	0.22637238256932654	0.01956400975930455	PRDX6, PRDX4, PRDX2, PRDX1	303	4	1692	5.584158415841585	0.991277944793671	0.9066080559880623	22.510307839103618
Annotation Cluster 35	Enrichment Score: 3.177812504784646
Category	Term	Count	%	PValue	Genes	List Total	Pop Hits	Pop Total	Fold Enrichment	Bonferroni	Benjamini	FDR
UP_SEQ_FEATURE	nucleotide phosphate-binding region:NAD	18	1.0186757215619695	4.885573226933867E-4	LDHB, LDHAL6B, GLUD1, UGDH, HIBADH, VDAC1, GPD1L, ALDH1A1, ALDH7A1, ALDH1A3, PHGDH, GALE, HADH, GAPDH, MDH2, IMPDH2, ALDH9A1, MDH1	1762	80	20063	2.561960839954597	0.8935515042683762	0.044686962705006494	0.9172426594378114
UP_SEQ_FEATURE	binding site:NAD	14	0.7923033389926429	6.344970995689552E-4	LDHB, HSD3B1, LDHAL6B, GLUD1, UGDH, HIBADH, ALDH1A1, GPD1L, PHGDH, PIWIL2, HADH, GAPDH, MDH2, MDH1	1762	54	20063	2.952053642746038	0.9454947266533339	0.05545145199441193	1.1896883594552876
UP_KEYWORDS	NAD	29	1.6411997736276174	9.445333948694539E-4	XDH, LDHB, AHCY, CYB5R2, SORD, HSD3B1, UGDH, ADH5, HIBADH, ALDH1A1, AKR1C3, GPD1L, ALDH1A3, FASN, GALE, HADH, NAXE, NQO1, GAPDH, IMPDH2, LDHAL6B, ALDH7A1, NXN, H6PD, PHGDH, PARP4, MDH2, ALDH9A1, MDH1	1764	175	20581	1.9334272756721735	0.3956937695550461	0.005707222092440456	1.3636518848709533
Annotation Cluster 36	Enrichment Score: 2.9275738642024973
Category	Term	Count	%	PValue	Genes	List Total	Pop Hits	Pop Total	Fold Enrichment	Bonferroni	Benjamini	FDR
UP_SEQ_FEATURE	repeat:HEAT 5	13	0.7357102433503113	2.4737535669837826E-5	MMS19, SF3B1, EIF4G3, KIAA0368, CKAP5, IPO4, IPO5, RANBP6, CLASP1, CAND1, KPNB1, TNPO1, GCN1	1762	35	20063	4.229268688179017	0.1072049807010752	0.0037728072150107206	0.046636134403577056
UP_SEQ_FEATURE	repeat:HEAT 6	12	0.6791171477079796	2.6174212104649163E-5	MMS19, SF3B1, KIAA0368, CKAP5, IPO4, IPO5, RANBP6, CLASP1, CAND1, KPNB1, TNPO1, GCN1	1762	30	20063	4.554597048808173	0.11306551305671253	0.0038629761636284066	0.04934397805146373
UP_SEQ_FEATURE	repeat:HEAT 4	14	0.7923033389926429	5.211753576661185E-5	MMS19, KIAA0368, CKAP5, GCN1, SF3B1, EIF4G3, COPG1, IPO4, RANBP6, IPO5, CAND1, CLASP1, KPNB1, TNPO1	1762	43	20063	3.707230156006652	0.21251661725951965	0.006802841189331166	0.09822992861469038
UP_SEQ_FEATURE	repeat:HEAT 3	15	0.8488964346349746	6.952026887340832E-5	PPP4R4, MMS19, SF3B1, EIF4G3, COPG1, KIAA0368, CKAP5, IPO4, IPO5, RANBP6, CLASP1, CAND1, GCN1, KPNB1, TNPO1	1762	50	20063	3.4159477866061296	0.2729005315785368	0.00793564495134691	0.13100984379665892
UP_SEQ_FEATURE	repeat:HEAT 2	16	0.9054895302773062	1.051918949531843E-4	MMS19, PPP4R4, KIAA0368, CKAP5, PRKDC, GCN1, SF3B1, EIF4G3, COPG1, IPO4, RANBP6, IPO5, CAND1, CLASP1, TNPO1, KPNB1	1762	58	20063	3.1411014129711536	0.3825918768624543	0.010899821053636516	0.19816934577568945
UP_SEQ_FEATURE	repeat:HEAT 1	16	0.9054895302773062	1.051918949531843E-4	MMS19, PPP4R4, KIAA0368, CKAP5, PRKDC, GCN1, SF3B1, EIF4G3, COPG1, IPO4, RANBP6, IPO5, CAND1, CLASP1, TNPO1, KPNB1	1762	58	20063	3.1411014129711536	0.3825918768624543	0.010899821053636516	0.19816934577568945
UP_SEQ_FEATURE	repeat:HEAT 7	10	0.5659309564233164	1.1708480366447174E-4	MMS19, SF3B1, KIAA0368, CKAP5, RANBP6, CLASP1, CAND1, KPNB1, TNPO1, GCN1	1762	24	20063	4.744371925841847	0.4153536609159596	0.01185688349110181	0.22055079423992652
UP_SEQ_FEATURE	repeat:HEAT 8	7	0.39615166949632147	0.004517580599148694	SF3B1, KIAA0368, CKAP5, CAND1, KPNB1, TNPO1, GCN1	1762	19	20063	4.1950235975864745	0.9999999990317271	0.2504415154848658	8.183571279059398
GOTERM_BP_DIRECT	GO:0006610~ribosomal protein import into nucleus	5	0.2829654782116582	0.0051529597202402515	IPO4, IPO5, RANBP6, KPNB1, TNPO1	1693	8	16792	6.199054932073243	0.9999999999936648	0.14150416704773106	9.362186933249482
GOTERM_BP_DIRECT	GO:0000059~protein import into nucleus, docking	5	0.2829654782116582	0.0051529597202402515	IPO4, IPO5, RANBP6, KPNB1, TNPO1	1693	8	16792	6.199054932073243	0.9999999999936648	0.14150416704773106	9.362186933249482
INTERPRO	IPR011989:Armadillo-like helical	33	1.8675721561969438	0.010860415728914621	PPP4R4, MMS19, KIAA0368, AP1B1, XPO5, PRKDC, CTNNB1, CTNNBL1, SF3B1, AP2B1, COPB1, RANBP6, PSMD1, AP3D1, CLASP1, CAB39, TNPO1, KPNB1, API5, TNPO3, CKAP5, ARMC10, GCN1, AP2A2, COPG1, SPAG6, AP2A1, IPO7, IPO4, IPO5, SIL1, CAND1, KPNA3	1735	225	18559	1.568868395773295	0.9999999999998578	0.29105288563004494	17.66679673757867
INTERPRO	IPR021133:HEAT, type 2	6	0.3395585738539898	0.027077110483389927	PPP4R4, CKAP5, IPO4, CLASP1, KPNB1, GCN1	1735	19	18559	3.377946306688912	1.0	0.5074806917415476	38.65617121587805
UP_SEQ_FEATURE	repeat:HEAT 9	5	0.2829654782116582	0.03681444052164455	SF3B1, KIAA0368, CKAP5, CAND1, GCN1	1762	15	20063	3.795497540673477	1.0	0.7728761880130807	50.70234664728803
UP_SEQ_FEATURE	repeat:HEAT 10	5	0.2829654782116582	0.03681444052164455	SF3B1, KIAA0368, CKAP5, CAND1, GCN1	1762	15	20063	3.795497540673477	1.0	0.7728761880130807	50.70234664728803
COG_ONTOLOGY	Intracellular trafficking and secretion	8	0.4527447651386531	0.08396474993304753	COPG1, IPO4, IPO5, RANBP6, AP3D1, KPNA3, KPNB1, TNPO1	187	42	2026	2.0636618283677106	0.9574559627081309	0.3630287739199116	54.261268084692006
Annotation Cluster 37	Enrichment Score: 2.8085597640013833
Category	Term	Count	%	PValue	Genes	List Total	Pop Hits	Pop Total	Fold Enrichment	Bonferroni	Benjamini	FDR
GOTERM_BP_DIRECT	GO:0006369~termination of RNA polymerase II transcription	19	1.0752688172043012	4.069007546187496E-5	SRSF1, SNRPD3, MAGOH, DDX39B, SRSF3, SARNP, SRSF2, EIF4A3, SRSF7, SRSF6, RBM8A, SRSF9, U2AF1, SNRPB, SRRM1, SNRPF, SNRPE, CPSF1, SSU72	1693	64	16792	2.9445510927347907	0.18379383153470263	0.002982137193833667	0.0773924998207276
GOTERM_BP_DIRECT	GO:0006405~RNA export from nucleus	16	0.9054895302773062	2.546033755313501E-4	SRSF1, MAGOH, DDX39B, SRSF3, SARNP, EIF4A3, SRSF2, EIF4E, SRSF7, SRSF6, RBM8A, SRSF9, U2AF1, SRRM1, RANBP1, TPR	1693	55	16792	2.8853782956559093	0.7194174328334579	0.01342909128868619	0.48332299811719714
GOTERM_BP_DIRECT	GO:0031124~mRNA 3'-end processing	14	0.7923033389926429	0.0010573308545777556	SRSF1, MAGOH, DDX39B, SRSF3, SARNP, EIF4A3, SRSF2, SRSF7, SRSF6, RBM8A, SRSF9, U2AF1, SRRM1, CPSF1	1693	50	16792	2.7771766095688126	0.9949072132535689	0.04072189637504742	1.9927221670499873
UP_SEQ_FEATURE	compositionally biased region:Arg/Ser-rich (RS domain)	7	0.39615166949632147	0.0033357821279476735	SRSF3, SRSF1, SRSF2, SRSF10, SRSF7, SRSF6, SRSF9	1762	18	20063	4.4280804641190565	0.9999997771542998	0.20436023311367768	6.106259070557673
GOTERM_BP_DIRECT	GO:0006406~mRNA export from nucleus	19	1.0752688172043012	0.010558386694902775	SRSF1, UPF1, SRSF10, AGFG1, MAGOH, DDX39B, SRSF3, SARNP, SRSF2, EIF4A3, EIF4E, SRSF7, SRSF6, RBM8A, SRSF9, U2AF1, SRRM1, TPR, CPSF1	1693	100	16792	1.8845126993502659	1.0	0.23789987039428173	18.28741852097302
UP_KEYWORDS	mRNA transport	16	0.9054895302773062	0.03649913871973518	SRSF1, AGFG1, MAGOH, DDX39B, G3BP2, AHCTF1, SRSF3, SARNP, EIF4A3, SRSF7, RBM8A, KHSRP, NUTF2, TPR, LRPPRC, MVP	1764	106	20581	1.7610918581268986	0.9999999975272902	0.126929868014229	41.73944325998728
Annotation Cluster 38	Enrichment Score: 2.7943605518881376
Category	Term	Count	%	PValue	Genes	List Total	Pop Hits	Pop Total	Fold Enrichment	Bonferroni	Benjamini	FDR
SMART	SM00102:ADF	6	0.3395585738539898	0.0011178032188904744	GMFB, DBNL, TWF2, CFL1, DBN1, DSTN	928	10	10057	6.502370689655172	0.40352260439512644	0.02430517951180089	1.5800603478733577
INTERPRO	IPR002108:Actin-binding, cofilin/tropomyosin type	6	0.3395585738539898	0.0011938287990446545	GMFB, DBNL, TWF2, CFL1, DBN1, DSTN	1735	10	18559	6.418097982708934	0.9606796949135211	0.06519465918859901	2.104084029576081
UP_SEQ_FEATURE	domain:ADF-H	5	0.2829654782116582	0.003101779612860376	GMFB, DBNL, CFL1, DBN1, DSTN	1762	8	20063	7.116557888762769	0.999999346324553	0.19949318431573038	5.689695815578178
Annotation Cluster 39	Enrichment Score: 2.76023875262861
Category	Term	Count	%	PValue	Genes	List Total	Pop Hits	Pop Total	Fold Enrichment	Bonferroni	Benjamini	FDR
GOTERM_BP_DIRECT	GO:0006414~translational elongation	9	0.5093378607809848	1.809705085061358E-4	EEF1A1, EEF1B2, EEF1E1, EEF1A2, RPLP1, EEF1G, RPLP2, EEF2, EEF1D	1693	18	16792	4.959243945658595	0.5947720563003761	0.010448583179351822	0.3437709702189262
UP_KEYWORDS	Elongation factor	9	0.5093378607809848	0.0030114858933866333	EEF1A1, EEF1B2, EEF1A2, TCEB2, EEF1G, EEF2, TCEA1, TCEB1, EEF1D	1764	30	20581	3.5001700680272108	0.7996208076140925	0.01594691720567243	4.28759318624884
GOTERM_CC_DIRECT	GO:0005853~eukaryotic translation elongation factor 1 complex	4	0.22637238256932654	0.0031844075845938687	EEF1A1, EEF1B2, EEF1A2, EEF1D	1733	4	18224	10.515868436237737	0.9374422778078064	0.027608348616359413	4.8286041705575595
GOTERM_MF_DIRECT	GO:0003746~translation elongation factor activity	10	0.5659309564233164	0.005243577605218751	EEF1A1, EEF1B2, EEF1E1, EEF1A2, TCEB2, EEF1G, EEF2, TCEA1, TCEB1, EEF1D	1697	34	16881	2.925751325869181	0.9996160624369538	0.08739656302298038	8.362073796892833
Annotation Cluster 40	Enrichment Score: 2.6956191116068804
Category	Term	Count	%	PValue	Genes	List Total	Pop Hits	Pop Total	Fold Enrichment	Bonferroni	Benjamini	FDR
INTERPRO	IPR009068:S15/NS1, RNA-binding	6	0.3395585738539898	1.2655844277413607E-4	WARS, GARS, HARS, RPS13, EPRS, MARS	1735	7	18559	9.168711403869906	0.29026847792790456	0.012618544043972002	0.22506119757036425
SMART	SM00991:SM00991	5	0.2829654782116582	3.3245149137307015E-4	WARS, GARS, HARS, EPRS, MARS	928	5	10057	10.837284482758621	0.1424005463350757	0.010912742522056318	0.4723805859515484
INTERPRO	IPR000738:WHEP-TRS	5	0.2829654782116582	3.5149517802458006E-4	WARS, GARS, HARS, EPRS, MARS	1735	5	18559	10.696829971181556	0.6141736277064671	0.028447169217611923	0.6238908338051186
UP_SEQ_FEATURE	short sequence motif:"KMSKS" region	7	0.39615166949632147	0.0016767110811225856	IARS, WARS, YARS, LARS, EPRS, VARS, MARS	1762	16	20063	4.9815905221339385	0.99954376131114	0.12032982310591689	3.1148090660357286
UP_SEQ_FEATURE	domain:WHEP-TRS	4	0.22637238256932654	0.0025231821056045734	WARS, GARS, HARS, MARS	1762	4	20063	11.386492622020432	0.9999906570009763	0.17038076770233535	4.652170001841071
UP_SEQ_FEATURE	short sequence motif:"HIGH" region	7	0.39615166949632147	0.0033357821279476735	IARS, WARS, YARS, LARS, EPRS, VARS, MARS	1762	18	20063	4.4280804641190565	0.9999997771542998	0.20436023311367768	6.106259070557673
INTERPRO	IPR001412:Aminoacyl-tRNA synthetase, class I, conserved site	6	0.3395585738539898	0.009566306571622494	IARS, WARS, LARS, EPRS, VARS, MARS	1735	15	18559	4.2787319884726225	0.9999999999950906	0.26928622969547933	15.727967221875838
INTERPRO	IPR004154:Anticodon-binding	4	0.22637238256932654	0.13638277566348825	TARS, GARS, HARS, EPRS	1735	14	18559	3.056237134623302	1.0	0.9304584726654932	92.64833941812405
Annotation Cluster 41	Enrichment Score: 2.6842959688292236
Category	Term	Count	%	PValue	Genes	List Total	Pop Hits	Pop Total	Fold Enrichment	Bonferroni	Benjamini	FDR
GOTERM_BP_DIRECT	GO:0006418~tRNA aminoacylation for protein translation	21	1.1884550084889642	1.979356259787345E-10	YARS, DARS, AIMP1, AIMP2, SARS, AARS, GARS, EPRS, VARS, PPA2, KARS, PPA1, IARS, WARS, TARS, EEF1E1, HARS, FARSB, LARS, FARSA, MARS	1693	40	16792	5.207206142941524	9.878964304377291E-7	3.2929896698341565E-8	3.7661161966795476E-7
UP_KEYWORDS	Aminoacyl-tRNA synthetase	16	0.9054895302773062	2.1437654292614209E-7	YARS, DARS, SARS, AARS, GARS, EPRS, VARS, KARS, IARS, WARS, TARS, LARS, FARSB, HARS, FARSA, MARS	1764	38	20581	4.912519393722401	1.1425618191152065E-4	2.720537005229673E-6	3.114840018358933E-4
GOTERM_MF_DIRECT	GO:0004812~aminoacyl-tRNA ligase activity	9	0.5093378607809848	1.07989234384444E-4	IARS, WARS, YARS, LARS, HARS, FARSA, VARS, KARS, MARS	1697	17	16881	5.266352386564526	0.14918504496890161	0.0038392923842855975	0.1792189863465743
INTERPRO	IPR006195:Aminoacyl-tRNA synthetase, class II	8	0.4527447651386531	5.140809423944517E-4	TARS, DARS, SARS, GARS, HARS, EPRS, FARSA, KARS	1735	17	18559	5.033802339379556	0.7516716364133038	0.036948836690936404	0.9112301630748276
INTERPRO	IPR014729:Rossmann-like alpha/beta/alpha sandwich fold	12	0.6791171477079796	0.0012856920720165383	IARS, WARS, YARS, ASS1, LARS, EPRS, ASNS, FLAD1, VARS, GMPS, ETFA, MARS	1735	42	18559	3.0562371346233013	0.9693517813724802	0.06732979137324913	2.2642465635490994
UP_SEQ_FEATURE	short sequence motif:"KMSKS" region	7	0.39615166949632147	0.0016767110811225856	IARS, WARS, YARS, LARS, EPRS, VARS, MARS	1762	16	20063	4.9815905221339385	0.99954376131114	0.12032982310591689	3.1148090660357286
UP_SEQ_FEATURE	short sequence motif:"HIGH" region	7	0.39615166949632147	0.0033357821279476735	IARS, WARS, YARS, LARS, EPRS, VARS, MARS	1762	18	20063	4.4280804641190565	0.9999997771542998	0.20436023311367768	6.106259070557673
INTERPRO	IPR001412:Aminoacyl-tRNA synthetase, class I, conserved site	6	0.3395585738539898	0.009566306571622494	IARS, WARS, LARS, EPRS, VARS, MARS	1735	15	18559	4.2787319884726225	0.9999999999950906	0.26928622969547933	15.727967221875838
UP_KEYWORDS	Ligase	41	2.320316921335597	0.03363644707415896	ADSS, GCLC, ASS1, TTLL9, UBE3A, UCHL1, UBA7, PPCS, ASNS, CAD, ACSS2, VARS, ACSF3, KARS, TTLL12, RBX1, IARS, PRPF19, MTHFD1, WARS, LARS, RTCA, MARS, LRSAM1, YARS, DARS, UBE4A, SARS, AARS, TRIM28, GARS, EPRS, IRF2BP1, GMPS, TARS, UBR7, UBA1, HARS, FARSB, FARSA, PAICS	1764	347	20581	1.378549210270083	0.9999999879798797	0.11895241161363135	39.173152912091425
KEGG_PATHWAY	hsa00970:Aminoacyl-tRNA biosynthesis	16	0.9054895302773062	0.04263656376882653	YARS, DARS, SARS, AARS, GARS, EPRS, VARS, KARS, IARS, WARS, TARS, LARS, FARSB, HARS, FARSA, MARS	984	66	6879	1.6947524020694753	0.9999962927474891	0.25750810328235696	43.91610197739742
GOTERM_BP_DIRECT	GO:0006450~regulation of translational fidelity	5	0.2829654782116582	0.05678833286005566	IARS, AARS, LARS, VARS, RPS5	1693	15	16792	3.3061626304390628	1.0	0.6647474779051216	67.12321770236329
GOTERM_MF_DIRECT	GO:0002161~aminoacyl-tRNA editing activity	4	0.22637238256932654	0.07094270431909769	IARS, AARS, LARS, VARS	1697	10	16881	3.979021803182086	1.0	0.5344170544932558	70.54317211622099
INTERPRO	IPR009008:Valyl/Leucyl/Isoleucyl-tRNA synthetase, class Ia, editing domain	3	0.1697792869269949	0.1015523680418918	IARS, LARS, VARS	1735	6	18559	5.348414985590778	1.0	0.8722186585612703	85.13812191818795
INTERPRO	IPR002300:Aminoacyl-tRNA synthetase, class Ia	3	0.1697792869269949	0.1015523680418918	IARS, LARS, VARS	1735	6	18559	5.348414985590778	1.0	0.8722186585612703	85.13812191818795
INTERPRO	IPR013155:Valyl/Leucyl/Isoleucyl-tRNA synthetase, class I, anticodon-binding	3	0.1697792869269949	0.1015523680418918	IARS, LARS, VARS	1735	6	18559	5.348414985590778	1.0	0.8722186585612703	85.13812191818795
INTERPRO	IPR009080:Aminoacyl-tRNA synthetase, class 1a, anticodon-binding	4	0.22637238256932654	0.11475848114323038	IARS, LARS, VARS, MARS	1735	13	18559	3.291332298825094	1.0	0.8974423846965512	88.58204011785861
Annotation Cluster 42	Enrichment Score: 2.637299954682672
Category	Term	Count	%	PValue	Genes	List Total	Pop Hits	Pop Total	Fold Enrichment	Bonferroni	Benjamini	FDR
GOTERM_BP_DIRECT	GO:0030574~collagen catabolic process	26	1.4714204867006226	8.280413531479101E-10	MMP9, COL3A1, MMP7, MMP3, MMP2, MMP1, COL7A1, COL6A3, COL6A2, COL6A1, COL12A1, KLK6, COL18A1, COL4A2, MRC2, CTSS, MMP14, MMP13, COL5A1, MMP12, CTSL, MMP10, COL1A2, CTSD, COL1A1, CTSB	1693	64	16792	4.029385705847608	4.132745601181931E-6	1.2523496617511398E-7	1.5755117654947526E-6
UP_KEYWORDS	Hydroxylation	21	1.1884550084889642	1.3336475456151285E-4	KNG1, COL18A1, COL4A2, COL3A1, RPL27A, C1R, C1S, COL5A1, PKM, COL7A1, COL6A3, RPL8, COL1A2, COL6A2, AGO2, LUC7L2, COL12A1, COL6A1, COL1A1, PROS1, RPS23	1764	95	20581	2.5790726817042606	0.06862021691657416	0.0010007405391401214	0.193601360205653
UP_SEQ_FEATURE	region of interest:Triple-helical region	8	0.4527447651386531	0.0027603014849911017	COL4A2, COL7A1, COL3A1, COL6A3, COL6A2, COL6A1, COL1A1, COL5A1	1762	23	20063	3.9605191728766718	0.9999968582090792	0.18218775740931237	5.078666606452198
GOTERM_MF_DIRECT	GO:0048407~platelet-derived growth factor binding	6	0.3395585738539898	0.0027978102773971504	PDGFA, COL3A1, COL1A2, COL6A1, COL1A1, COL5A1	1697	11	16881	5.425938822521027	0.9848747579259678	0.055799088093685834	4.547052120137007
UP_KEYWORDS	Collagen	18	1.0186757215619695	0.003828463438938647	COL18A1, COL4A2, COL3A1, MMP13, SERPINH1, PCOLCE, COL5A1, MMP1, TIMP1, RPS18, C1QTNF3, COL7A1, COL6A3, COL1A2, COL6A2, COL12A1, COL6A1, COL1A1	1764	98	20581	2.1429612661391086	0.8705534387007019	0.019653687539941678	5.420884055444919
GOTERM_CC_DIRECT	GO:0005581~collagen trimer	18	1.0186757215619695	0.00559203599162081	COL18A1, COL3A1, SERPINH1, MMP13, PCOLCE, COL5A1, MMP1, TIMP1, RPS18, C1QTNF3, COL7A1, COL6A3, COL1A2, COL6A2, COL12A1, COL6A1, COL1A1, LOX	1733	92	18224	2.0574525201334706	0.9923505179169596	0.04411862351611784	8.333591567478981
UP_SEQ_FEATURE	glycosylation site:O-linked (Gal...)	4	0.22637238256932654	0.037906068407618294	COL7A1, COL3A1, COL6A3, COL1A1	1762	9	20063	5.060663387564636	1.0	0.7799763877737567	51.74529817206277
INTERPRO	IPR008160:Collagen triple helix repeat	12	0.6791171477079796	0.1409477573055466	COL18A1, COL4A2, COL7A1, C1QTNF3, COL3A1, COL6A3, COL1A2, COL6A2, COL12A1, COL6A1, COL1A1, COL5A1	1735	82	18559	1.5653897518802278	1.0	0.9356729638373601	93.31024811190073
GOTERM_BP_DIRECT	GO:0070208~protein heterotrimerization	4	0.22637238256932654	0.16090894944703787	COL1A2, COL6A2, COL6A1, COL1A1	1693	14	16792	2.8338536832334826	1.0	0.9232917416850145	96.449269125197
KEGG_PATHWAY	hsa04974:Protein digestion and absorption	16	0.9054895302773062	0.2698926161715965	COL18A1, COL4A2, ATP1B1, COL3A1, SLC3A2, ATP1A1, COL5A1, SLC1A5, COL7A1, COL6A3, COL6A2, COL1A2, PRCP, COL12A1, COL6A1, COL1A1	984	88	6879	1.2710643015521066	1.0	0.6857080455911162	98.46265715954706
Annotation Cluster 43	Enrichment Score: 2.609472981068523
Category	Term	Count	%	PValue	Genes	List Total	Pop Hits	Pop Total	Fold Enrichment	Bonferroni	Benjamini	FDR
UP_KEYWORDS	Basement membrane	18	1.0186757215619695	8.751517260168953E-9	COL4A2, LAD1, NTN4, HSPG2, NID1, SPARC, NID2, ANXA2, LAMB4, LAMB3, LAMA4, LAMA3, COL7A1, LAMA5, LAMC2, LAMC1, LOXL2, LAMB1	1764	40	20581	5.250255102040816	4.664547856192414E-6	1.332730978909069E-7	1.2715763497705979E-5
UP_KEYWORDS	Epidermolysis bullosa	9	0.5093378607809848	1.0605765959727122E-5	LAMB3, LAMA3, ITGA6, COL7A1, KRT14, ITGB4, LAMC2, ITGA3, CD151	1764	15	20581	7.0003401360544215	0.00563695563998301	9.421061578862577E-5	0.015408841664310557
UP_SEQ_FEATURE	domain:Laminin EGF-like 6	8	0.4527447651386531	4.232399201932727E-5	LAMB4, LAMB3, LAMA3, LAMA5, HSPG2, LAMC2, LAMC1, LAMB1	1762	13	20063	7.0070723827818036	0.17635633273169526	0.005690140219960393	0.07977825807868877
GOTERM_BP_DIRECT	GO:0031581~hemidesmosome assembly	8	0.4527447651386531	5.223271510144695E-5	LAMB3, LAMA3, ITGA6, KRT14, ITGB4, LAMC2, LAMC1, CD151	1693	12	16792	6.6123252608781256	0.22948818463916454	0.0037173632865283857	0.09933625938876034
UP_SEQ_FEATURE	domain:Laminin EGF-like 3	10	0.5659309564233164	5.236251048655394E-5	LAMB4, LAMA4, LAMB3, LAMA3, LAMA5, NTN4, HSPG2, LAMC2, LAMC1, LAMB1	1762	22	20063	5.175678464554742	0.21340048264619937	0.006645487998682809	0.09869143548103532
UP_SEQ_FEATURE	domain:Laminin EGF-like 2	11	0.622524052065648	5.5292288679753826E-5	LAMB4, LAMA4, LAMB3, LAMA3, LAMA5, NTN4, HSPG2, LAMC2, AGRN, LAMC1, LAMB1	1762	27	20063	4.6389414386009165	0.2238945343987826	0.006827044759651457	0.10421067610399959
UP_KEYWORDS	Laminin EGF-like domain	11	0.622524052065648	1.716531507076245E-4	LAMB4, LAMA4, LAMB3, LAMA3, LAMA5, NTN4, HSPG2, LAMC2, AGRN, LAMC1, LAMB1	1764	31	20581	4.1399861019676685	0.08743775540416077	0.0012357086203400591	0.24911888488597933
UP_SEQ_FEATURE	domain:Laminin EGF-like 1	10	0.5659309564233164	2.3809557098225704E-4	LAMB4, LAMA4, LAMB3, LAMA3, LAMA5, NTN4, LAMC2, AGRN, LAMC1, LAMB1	1762	26	20063	4.379420239238628	0.6643076120289502	0.02295706477492565	0.4480127608467499
UP_SEQ_FEATURE	domain:Laminin EGF-like 7	7	0.39615166949632147	2.631544076238995E-4	LAMB4, LAMA3, LAMA5, HSPG2, LAMC2, LAMC1, LAMB1	1762	12	20063	6.642120696178585	0.7007447988133211	0.02482131022013656	0.4950540372825163
SMART	SM00180:EGF_Lam	11	0.622524052065648	9.100083315738472E-4	LAMB4, LAMA4, LAMB3, LAMA3, LAMA5, NTN4, HSPG2, LAMC2, AGRN, LAMC1, LAMB1	928	35	10057	3.4060036945812806	0.3433573104249168	0.023096608311498512	1.2881017870029932
UP_SEQ_FEATURE	domain:Laminin EGF-like 10	6	0.3395585738539898	0.0015239376261429161	LAMB4, LAMA3, LAMA5, HSPG2, LAMC1, LAMB1	1762	11	20063	6.210814157465689	0.999079927788957	0.11542692135940347	2.8348531787957265
UP_SEQ_FEATURE	domain:Laminin EGF-like 8	6	0.3395585738539898	0.0015239376261429161	LAMB4, LAMA3, LAMA5, HSPG2, LAMC1, LAMB1	1762	11	20063	6.210814157465689	0.999079927788957	0.11542692135940347	2.8348531787957265
UP_SEQ_FEATURE	domain:Laminin N-terminal	7	0.39615166949632147	0.0016767110811225856	LAMB4, LAMB3, LAMA3, LAMA5, NTN4, LAMC1, LAMB1	1762	16	20063	4.9815905221339385	0.99954376131114	0.12032982310591689	3.1148090660357286
SMART	SM00136:LamNT	7	0.39615166949632147	0.00215028098938627	LAMB4, LAMB3, LAMA3, LAMA5, NTN4, LAMC1, LAMB1	928	16	10057	4.741311961206897	0.6300914356657611	0.04419801822776359	3.018857089079441
INTERPRO	IPR008211:Laminin, N-terminal	7	0.39615166949632147	0.0023166807451287714	LAMB4, LAMB3, LAMA3, LAMA5, NTN4, LAMC1, LAMB1	1735	16	18559	4.6798631123919305	0.9981325268158555	0.1043728099192871	4.044881944241451
INTERPRO	IPR002049:EGF-like, laminin	11	0.622524052065648	0.0025089221516340658	LAMB4, LAMA4, LAMB3, LAMA3, LAMA5, NTN4, HSPG2, LAMC2, AGRN, LAMC1, LAMB1	1735	39	18559	3.0170546072563362	0.998892013145326	0.11070940330576584	4.373499437565842
UP_SEQ_FEATURE	region of interest:Domain II and I	5	0.2829654782116582	0.003101779612860376	LAMA4, LAMA3, LAMA5, LAMC2, LAMC1	1762	8	20063	7.116557888762769	0.999999346324553	0.19949318431573038	5.689695815578178
UP_SEQ_FEATURE	domain:Laminin EGF-like 4	6	0.3395585738539898	0.003657034222210255	LAMB4, LAMB3, LAMA3, LAMA5, LAMC1, LAMB1	1762	13	20063	5.255304287086353	0.999999949159512	0.21604182294899232	6.675303811679189
SMART	SM00281:LamB	5	0.2829654782116582	0.003707959001369037	LAMA3, LAMA5, HSPG2, LAMC2, LAMC1	928	8	10057	6.773302801724139	0.8202630599644202	0.06901384465717797	5.152572376015829
INTERPRO	IPR000034:Laminin B type IV	5	0.2829654782116582	0.003906206304731211	LAMA3, LAMA5, HSPG2, LAMC2, LAMC1	1735	8	18559	6.685518731988473	0.9999751495432742	0.14636218128876843	6.730295289391863
UP_SEQ_FEATURE	domain:Laminin EGF-like 11	5	0.2829654782116582	0.005196937374848251	LAMB4, LAMA3, HSPG2, LAMC1, LAMB1	1762	9	20063	6.325829234455795	0.9999999999576427	0.27273550637559696	9.35793511717955
UP_SEQ_FEATURE	domain:Laminin IV type A	4	0.22637238256932654	0.005895275554204555	LAMA3, LAMA5, LAMC2, LAMC1	1762	5	20063	9.109194097616346	0.999999999998306	0.2999688553255567	10.550276861498254
UP_SEQ_FEATURE	domain:Laminin EGF-like 9	5	0.2829654782116582	0.00806432803764066	LAMB4, LAMA3, LAMA5, LAMC1, LAMB1	1762	10	20063	5.693246311010216	0.9999999999999999	0.35381378527806173	14.159717857647836
UP_SEQ_FEATURE	domain:Laminin EGF-like 5	4	0.22637238256932654	0.011022848103319487	LAMB3, LAMA3, LAMA5, LAMC2	1762	6	20063	7.590995081346954	1.0	0.43863178458869323	18.86103143498684
UP_SEQ_FEATURE	domain:Laminin G-like 2	8	0.4527447651386531	0.01334116447383663	LAMA4, LAMA3, LAMA5, CSPG4, HSPG2, AGRN, PROS1, GAS6	1762	30	20063	3.0363980325387816	1.0	0.4805441687134483	22.373505805859082
UP_SEQ_FEATURE	domain:Laminin G-like 1	8	0.4527447651386531	0.01334116447383663	LAMA4, LAMA3, LAMA5, CSPG4, HSPG2, AGRN, PROS1, GAS6	1762	30	20063	3.0363980325387816	1.0	0.4805441687134483	22.373505805859082
UP_SEQ_FEATURE	domain:Laminin EGF-like 12	4	0.22637238256932654	0.018040057811561355	LAMB4, LAMA3, LAMA5, LAMB1	1762	7	20063	6.5065672125831036	1.0	0.5732415438146947	29.055965705750232
UP_SEQ_FEATURE	domain:Laminin EGF-like 13	4	0.22637238256932654	0.018040057811561355	LAMB4, LAMA3, LAMA5, LAMB1	1762	7	20063	6.5065672125831036	1.0	0.5732415438146947	29.055965705750232
GOTERM_CC_DIRECT	GO:0043259~laminin-10 complex	3	0.1697792869269949	0.025369165591218473	LAMA5, LAMC1, LAMB1	1733	3	18224	10.515868436237739	0.9999999997995123	0.1464666779149334	32.882703357857054
GOTERM_CC_DIRECT	GO:0005610~laminin-5 complex	3	0.1697792869269949	0.025369165591218473	LAMB3, LAMA3, LAMA5	1733	3	18224	10.515868436237739	0.9999999997995123	0.1464666779149334	32.882703357857054
OMIM_DISEASE	226700~Epidermolysis bullosa, junctional, Herlitz type	3	0.1697792869269949	0.02750066895550844	LAMB3, LAMA3, LAMC2	471	3	4740	10.063694267515924	0.999999999757834	0.999999999757834	34.79448005385709
UP_SEQ_FEATURE	region of interest:Domain II	3	0.1697792869269949	0.04097731654927631	LAMB4, LAMB3, LAMB1	1762	4	20063	8.539869466515324	1.0	0.7977617970401989	54.568662533436594
UP_SEQ_FEATURE	region of interest:Domain alpha	3	0.1697792869269949	0.04097731654927631	LAMB4, LAMB3, LAMB1	1762	4	20063	8.539869466515324	1.0	0.7977617970401989	54.568662533436594
UP_SEQ_FEATURE	region of interest:Domain I	3	0.1697792869269949	0.04097731654927631	LAMB4, LAMB3, LAMB1	1762	4	20063	8.539869466515324	1.0	0.7977617970401989	54.568662533436594
OMIM_DISEASE	226650~Epidermolysis bullosa, junctional, non-Herlitz type	3	0.1697792869269949	0.051410829583557305	LAMB3, ITGB4, LAMC2	471	4	4740	7.547770700636943	1.0	0.9999999992056161	55.48596371336723
KEGG_PATHWAY	hsa05222:Small cell lung cancer	18	1.0186757215619695	0.09115716739151708	FHIT, COL4A2, CYCS, ITGA3, ITGB1, CDK2, LAMB4, PTK2, LAMB3, LAMA4, LAMA3, ITGA6, LAMA5, LAMC2, LAMC1, LAMB1, FN1, AKT2	984	85	6879	1.4804160688665708	0.9999999999987802	0.4099483437929434	71.87883105584211
UP_SEQ_FEATURE	domain:Laminin G-like 3	5	0.2829654782116582	0.0923985656640669	LAMA4, LAMA3, LAMA5, HSPG2, AGRN	1762	20	20063	2.846623155505108	1.0	0.9462712080203476	83.92878853832929
GOTERM_BP_DIRECT	GO:0034446~substrate adhesion-dependent cell spreading	7	0.39615166949632147	0.17888870945500976	LAMA5, AXL, LAMC1, LAMB1, RAB1A, FN1, PARVA	1693	38	16792	1.8270898747163242	1.0	0.9412754242620233	97.64858220581755
Annotation Cluster 44	Enrichment Score: 2.595640364586875
Category	Term	Count	%	PValue	Genes	List Total	Pop Hits	Pop Total	Fold Enrichment	Bonferroni	Benjamini	FDR
UP_KEYWORDS	Nucleotide biosynthesis	6	0.3395585738539898	2.059898832823709E-4	DCTD, DTYMK, PRPSAP1, PRPS2, PRPS1, PRPSAP2	1764	8	20581	8.750425170068027	0.10399019001741705	0.0014437451829042436	0.2988821054371815
GOTERM_BP_DIRECT	GO:0009116~nucleoside metabolic process	9	0.5093378607809848	2.8505892829357713E-4	DNPH1, ATIC, UPP1, PRPSAP1, PNP, PRPS2, PRPS1, PRPSAP2, APRT	1693	19	16792	4.698231106413405	0.7589936338970786	0.014270250624379921	0.5409894655655556
GOTERM_BP_DIRECT	GO:0009165~nucleotide biosynthetic process	7	0.39615166949632147	0.002326913660066314	DCTD, DHFR, PRPSAP1, PRPS2, PRPS1, PRPSAP2, TK1	1693	15	16792	4.628627682614688	0.9999910795041771	0.07757034425731191	4.335768079582969
INTERPRO	IPR000836:Phosphoribosyltransferase domain	6	0.3395585738539898	0.0031991774292924094	PRTFDC1, PRPSAP1, PRPS2, PRPS1, PRPSAP2, APRT	1735	12	18559	5.348414985590778	0.9998301278128504	0.13264132623945657	5.5446892512010955
INTERPRO	IPR005946:Ribose-phosphate diphosphokinase	4	0.22637238256932654	0.0070463481490003425	PRPSAP1, PRPS2, PRPS1, PRPSAP2	1735	5	18559	8.557463976945245	0.9999999952070849	0.2254050468001636	11.828271695810377
GOTERM_MF_DIRECT	GO:0004749~ribose phosphate diphosphokinase activity	4	0.22637238256932654	0.008662595424182181	PRPSAP1, PRPS2, PRPS1, PRPSAP2	1697	5	16881	7.958043606364172	0.9999977748792409	0.1280361931061591	13.455592446222353
GOTERM_CC_DIRECT	GO:0002189~ribose phosphate diphosphokinase complex	3	0.1697792869269949	0.025369165591218473	PRPS2, PRPS1, PRPSAP2	1733	3	18224	10.515868436237739	0.9999999997995123	0.1464666779149334	32.882703357857054
Annotation Cluster 45	Enrichment Score: 2.5669861654563917
Category	Term	Count	%	PValue	Genes	List Total	Pop Hits	Pop Total	Fold Enrichment	Bonferroni	Benjamini	FDR
SMART	SM00645:Pept_C1	8	0.4527447651386531	5.768160142958512E-5	CTSL, CTSZ, CTSC, CTSS, CTSB, TINAGL1, CTSH, CTSV	928	13	10057	6.6690981432360745	0.026297699600085767	0.0029566946174284237	0.08210901017166039
INTERPRO	IPR000668:Peptidase C1A, papain C-terminal	8	0.4527447651386531	6.347656660402371E-5	CTSL, CTSZ, CTSC, CTSS, CTSB, TINAGL1, CTSH, CTSV	1735	13	18559	6.582664597650188	0.1579900745075492	0.007448792114526204	0.11294136713538849
GOTERM_MF_DIRECT	GO:0004197~cysteine-type endopeptidase activity	18	1.0186757215619695	7.234392722540051E-5	USP7, CTSZ, PDIA3, LGMN, USP9X, UCHL1, CTSS, TINAGL1, CTSV, CTSL, BLMH, SFRP1, CASP14, CTSD, CTSC, CTSB, CASP1, CTSH	1697	61	16881	2.935343953167113	0.10257922014239185	0.002636285467376265	0.12009541856308203
INTERPRO	IPR025661:Cysteine peptidase, asparagine active site	7	0.39615166949632147	9.945933125528626E-5	CTSL, CTSZ, CTSC, CTSS, CTSB, CTSH, CTSV	1735	10	18559	7.487780979827089	0.2361995600489658	0.010720075141392726	0.1769106123962194
INTERPRO	IPR013128:Peptidase C1A, papain	8	0.4527447651386531	1.1670014721928413E-4	CTSL, CTSZ, CTSC, CTSS, CTSB, TINAGL1, CTSH, CTSV	1735	14	18559	6.112474269246604	0.2710565682867596	0.012086333557564388	0.20754719385364107
INTERPRO	IPR025660:Cysteine peptidase, histidine active site	7	0.39615166949632147	2.0146832418809792E-4	CTSL, CTSC, CTSS, CTSB, TINAGL1, CTSH, CTSV	1735	11	18559	6.807073618024626	0.42064083607640523	0.01745339935310175	0.35804949191009516
INTERPRO	IPR000169:Cysteine peptidase, cysteine active site	8	0.4527447651386531	0.002201332125560623	CTSL, BLMH, CTSC, CTSS, CTSB, CTSH, CTSV, CAPN1	1735	21	18559	4.074982846164402	0.9974457128553382	0.10112097808670506	3.8471936703522114
GOTERM_MF_DIRECT	GO:0043394~proteoglycan binding	6	0.3395585738539898	0.0027978102773971504	CTSL, NID1, CTSS, CTSB, THBS1, COL5A1	1697	11	16881	5.425938822521027	0.9848747579259678	0.055799088093685834	4.547052120137007
GOTERM_MF_DIRECT	GO:0008234~cysteine-type peptidase activity	10	0.5659309564233164	0.01131245346060565	CTSL, BLMH, CTSZ, USP9X, CTSC, CTSS, CTSB, TINAGL1, CTSH, CTSV	1697	38	16881	2.6177775020934777	0.9999999594155652	0.15795177510275926	17.21892472648252
SMART	SM00848:SM00848	4	0.22637238256932654	0.020582829982387085	CTSL, CTSS, CTSH, CTSV	928	7	10057	6.192733990147783	0.9999328441971931	0.24006960463865934	25.633478459162827
INTERPRO	IPR013201:Proteinase inhibitor I29, cathepsin propeptide	4	0.22637238256932654	0.021372450991604338	CTSL, CTSS, CTSH, CTSV	1735	7	18559	6.112474269246604	1.0	0.4496497617156383	31.927657346394277
GOTERM_CC_DIRECT	GO:0036021~endolysosome lumen	3	0.1697792869269949	0.04755392359578928	CTSL, CTSS, CTSB	1733	4	18224	7.886901327178303	1.0	0.2417385321032266	53.04627713101537
GOTERM_BP_DIRECT	GO:0097067~cellular response to thyroid hormone stimulus	4	0.22637238256932654	0.11275804438662247	CTSL, CTSS, CTSB, CTSH	1693	12	16792	3.3061626304390628	1.0	0.8479629470067948	89.73407737871706
GOTERM_BP_DIRECT	GO:0002224~toll-like receptor signaling pathway	6	0.3395585738539898	0.12943991431714108	CTSL, HSP90B1, MYD88, LGMN, CTSS, CTSB	1693	27	16792	2.204108420292709	1.0	0.8794551876358622	92.84593973951948
UP_KEYWORDS	Thiol protease	17	0.9620826259196379	0.23736070577080098	USP7, CTSZ, LGMN, USP9X, UCHL1, CTSS, CTSV, CAPN1, CTSL, BLMH, CASP14, EIF3F, CTSC, UCHL3, CTSB, CASP1, CTSH	1764	153	20581	1.2963592844545226	1.0	0.512537843865063	98.04960193618491
Annotation Cluster 46	Enrichment Score: 2.5513430733525864
Category	Term	Count	%	PValue	Genes	List Total	Pop Hits	Pop Total	Fold Enrichment	Bonferroni	Benjamini	FDR
INTERPRO	IPR009030:Insulin-like growth factor binding protein, N-terminal	30	1.697792869269949	2.8787665587125627E-5	LDLR, LTBP3, NPNT, IGFBP7, IGFBP6, JAG2, EPHB4, CTGF, HTRA1, CRIM1, KRT83, CYR61, MATN2, EGFR, BMP1, FBN1, NID1, NID2, GAS6, EPHA5, LAMA4, FBLN1, LRP1, FBLN2, IGFBP1, IGFBP2, PROS1, IGFBP3, IGFBP4, IGFBP5	1735	139	18559	2.3086683391039333	0.0750234643084533	0.004096161886522398	0.05123569273320916
SMART	SM00181:EGF	34	1.9241652518392758	2.1393625527686623E-4	LDLR, LTBP3, NPNT, TNC, JAG2, C1R, EDIL3, FAT1, FAT2, AGRN, THBS1, LAMB1, HGFAC, THBS2, MATN2, VASN, BMP1, FBN1, HSPG2, MFGE8, NID1, NID2, GAS6, LAMA4, FBLN1, LAMA3, LRP1, LAMA5, FBLN2, TENM2, VCAN, LAMC2, LAMC1, PROS1	928	188	10057	1.9599344277329418	0.09412062684889322	0.008203592367102885	0.30422068783987344
INTERPRO	IPR013032:EGF-like, conserved site	35	1.9807583474816073	4.0180303050265216E-4	LDLR, LTBP3, NPNT, TNC, JAG2, ITGB4, C1R, EDIL3, LAMB3, FAT1, FAT2, AGRN, THBS1, HGFAC, THBS2, ADAM9, PLAT, MATN2, VASN, BMP1, FBN1, HSPG2, MFGE8, NID1, NID2, GAS6, FBLN1, LAMA3, LRP1, FBLN2, TENM2, VCAN, AREG, PROS1, PLAU	1735	199	18559	1.8813520049816808	0.6633471998692249	0.029789047248958478	0.7128842821854886
SMART	SM00179:EGF_CA	25	1.414827391058291	5.044492258604884E-4	MATN2, BMP1, LDLR, LTBP3, NPNT, FBN1, JAG2, HSPG2, C1R, NID1, NID2, C1S, EDIL3, GAS6, FBLN1, LRP1, FBLN2, TENM2, FAT1, FAT2, VCAN, AGRN, THBS1, PROS1, THBS2	928	127	10057	2.1333237170784685	0.20793699967581536	0.013619018956147477	0.7159571388437258
INTERPRO	IPR001881:EGF-like calcium-binding	25	1.414827391058291	6.38161293926396E-4	MATN2, BMP1, LDLR, LTBP3, NPNT, FBN1, JAG2, HSPG2, C1R, NID1, NID2, C1S, EDIL3, GAS6, FBLN1, LRP1, FBLN2, TENM2, FAT1, FAT2, VCAN, AGRN, THBS1, PROS1, THBS2	1735	127	18559	2.105675191177472	0.8225969115878078	0.042312035861312824	1.129990750607246
INTERPRO	IPR000742:Epidermal growth factor-like domain	38	2.1505376344086025	8.170714029480888E-4	LDLR, LTBP3, NPNT, TNC, JAG2, C1R, EDIL3, FAT1, FAT2, AGRN, THBS1, LAMB1, HGFAC, THBS2, ADAM9, PLAT, MATN2, VASN, BMP1, FBN1, HSPG2, MFGE8, NID1, NID2, GAS6, LAMA4, FBLN1, LAMA3, LRP1, LAMA5, FBLN2, TENM2, VCAN, LAMC2, AREG, LAMC1, PROS1, PLAU	1735	231	18559	1.7596516835709919	0.8907756434648305	0.051356915477999365	1.4446169147986576
UP_SEQ_FEATURE	domain:EGF-like 1	21	1.1884550084889642	0.003864734074218194	MATN2, LDLR, LTBP3, NPNT, FBN1, JAG2, HSPG2, NID1, EDIL3, NID2, FBLN1, LRP1, TENM2, FAT1, FAT2, VCAN, AGRN, THBS1, THBS2, HGFAC, PROS1	1762	120	20063	1.9926362088535754	0.9999999804494645	0.2239786047190626	7.041469650281584
UP_SEQ_FEATURE	domain:EGF-like 3	15	0.8488964346349746	0.005913795832007207	MATN2, LDLR, LTBP3, NPNT, TNC, FBN1, HSPG2, JAG2, EDIL3, LRP1, TENM2, FAT1, AGRN, THBS1, THBS2	1762	76	20063	2.2473340701356115	0.9999999999984447	0.29749867721937995	10.581695267813851
INTERPRO	IPR000152:EGF-type aspartate/asparagine hydroxylation site	19	1.0752688172043012	0.008280546167705759	MATN2, BMP1, LDLR, LTBP3, NPNT, FBN1, JAG2, C1R, NID1, EDIL3, NID2, C1S, GAS6, FBLN1, LRP1, FBLN2, FAT1, VCAN, PROS1	1735	105	18559	1.935616851928091	0.9999999998350518	0.24539992796539034	13.75902805403787
UP_KEYWORDS	EGF-like domain	32	1.8109790605546123	0.012555363853327716	LDLR, LTBP3, NPNT, TNC, JAG2, C1R, EDIL3, C1S, FAT1, FAT2, AGRN, THBS1, HGFAC, THBS2, PLAT, MATN2, VASN, BMP1, FBN1, HSPG2, MFGE8, NID1, NID2, GAS6, FBLN1, LRP1, FBLN2, TENM2, VCAN, AREG, PROS1, PLAU	1764	238	20581	1.5687036719449685	0.9988106807788102	0.05327915728014809	16.771604086917012
INTERPRO	IPR018097:EGF-like calcium-binding, conserved site	18	1.0186757215619695	0.013253442774426173	BMP1, LDLR, LTBP3, NPNT, FBN1, JAG2, C1R, NID1, EDIL3, NID2, C1S, GAS6, FBLN1, LRP1, FBLN2, FAT1, VCAN, PROS1	1735	102	18559	1.8876758772673334	0.9999999999999998	0.3277887771020418	21.14161569930877
UP_SEQ_FEATURE	domain:EGF-like 2; calcium-binding	11	0.622524052065648	0.028304148102725923	FBLN1, BMP1, LRP1, LDLR, LTBP3, NPNT, VCAN, THBS1, PROS1, THBS2, GAS6	1762	58	20063	2.159507221417668	1.0	0.6977574360774246	41.807701608841604
UP_SEQ_FEATURE	domain:EGF-like 2	14	0.7923033389926429	0.04656102280184163	MATN2, TNC, FBN1, HSPG2, JAG2, NID1, EDIL3, NID2, FBLN2, TENM2, FAT1, FAT2, AGRN, HGFAC	1762	89	20063	1.7911336708796182	1.0	0.8259679206659081	59.305495766546265
UP_SEQ_FEATURE	domain:EGF-like 4	10	0.5659309564233164	0.07073094491828824	MATN2, LRP1, FAT1, TNC, TENM2, JAG2, HSPG2, NID1, NID2, AGRN	1762	59	20063	1.9299140037322766	1.0	0.9063402539030967	74.92399063507322
Annotation Cluster 47	Enrichment Score: 2.5353123540831817
Category	Term	Count	%	PValue	Genes	List Total	Pop Hits	Pop Total	Fold Enrichment	Bonferroni	Benjamini	FDR
UP_SEQ_FEATURE	binding site:NADP	10	0.5659309564233164	5.99455639588589E-4	MTHFD1, ME1, PTGR1, G6PD, GMDS, H6PD, IDH1, SPR, CBR3, AKR1D1	1762	29	20063	3.926376766213942	0.9359908095175036	0.05349078460407608	1.1243364770811892
UP_SEQ_FEATURE	nucleotide phosphate-binding region:NADP	15	0.8488964346349746	0.004624585160547127	ME1, PTGR1, CBR3, MTHFD1, AKR1C3, AKR1C2, CBR1, G6PD, DHFR, AKR1A1, IDH1, SPR, TSTA3, AKR1D1, AKR1C1	1762	74	20063	2.308072828787925	0.9999999994084462	0.25253826964270376	8.369494819461798
UP_KEYWORDS	NADP	27	1.5280135823429541	0.008937850912348212	ME1, PYCRL, GLUD1, PGD, MTHFD1, AKR1C3, AKR1C2, GSR, CBR1, AKR1A1, FASN, IDH1, SPR, TSTA3, NAXE, NQO1, AKR1C1, PTGR1, GMDS, CBR3, CRYZ, G6PD, DHFR, H6PD, BLVRB, TXNRD1, AKR1D1	1764	186	20581	1.6936306780776826	0.9916483123541807	0.040413209939244465	12.229862963635174
Annotation Cluster 48	Enrichment Score: 2.533473124133383
Category	Term	Count	%	PValue	Genes	List Total	Pop Hits	Pop Total	Fold Enrichment	Bonferroni	Benjamini	FDR
KEGG_PATHWAY	hsa05130:Pathogenic Escherichia coli infection	23	1.3016411997736277	5.107209425904043E-7	ACTB, TUBB2A, HCLS1, CDH1, ARPC4, ITGB1, NCL, CTNNB1, CDC42, ARPC1B, TUBB, CTTN, EZR, NCK1, RHOA, TUBB6, TUBA4A, TUBA1A, TUBA1B, CD14, TUBB3, TUBA1C, TUBB4B	984	51	6879	3.1527379244380676	1.4656620606212645E-4	1.832195064321862E-5	6.778633816817425E-4
SMART	SM00865:SM00865	9	0.5093378607809848	4.989615583740793E-4	TUBB, TUBB2A, TUBA4A, TUBB6, TUBA1A, TUBA1B, TUBB3, TUBA1C, TUBB4B	928	22	10057	4.433434561128527	0.20592532217023995	0.014307767562835916	0.708194283341057
INTERPRO	IPR018316:Tubulin/FtsZ, 2-layer sandwich domain	9	0.5093378607809848	5.516337042252672E-4	TUBB, TUBB2A, TUBA4A, TUBB6, TUBA1A, TUBA1B, TUBB3, TUBA1C, TUBB4B	1735	22	18559	4.3759758973015455	0.7757038563422145	0.03857289159240185	0.9774859406288416
GOTERM_BP_DIRECT	GO:0007017~microtubule-based process	12	0.6791171477079796	5.836524154931717E-4	TUBB, TUBB2A, VBP1, TUBA4A, TUBB6, PAFAH1B1, TUBA1A, TUBA1B, TUBB3, TUBA1C, EML4, TUBB4B	1693	36	16792	3.3061626304390628	0.9457341210078228	0.025236276461915175	1.10469093209139
INTERPRO	IPR023123:Tubulin, C-terminal	9	0.5093378607809848	7.770518474546005E-4	TUBB, TUBB2A, TUBA4A, TUBB6, TUBA1A, TUBA1B, TUBB3, TUBA1C, TUBB4B	1735	23	18559	4.18571607567974	0.8782580622285989	0.05006549372806479	1.3743218336607077
INTERPRO	IPR017975:Tubulin, conserved site	9	0.5093378607809848	7.770518474546005E-4	TUBB, TUBB2A, TUBA4A, TUBB6, TUBA1A, TUBA1B, TUBB3, TUBA1C, TUBB4B	1735	23	18559	4.18571607567974	0.8782580622285989	0.05006549372806479	1.3743218336607077
INTERPRO	IPR008280:Tubulin/FtsZ, C-terminal	9	0.5093378607809848	7.770518474546005E-4	TUBB, TUBB2A, TUBA4A, TUBB6, TUBA1A, TUBA1B, TUBB3, TUBA1C, TUBB4B	1735	23	18559	4.18571607567974	0.8782580622285989	0.05006549372806479	1.3743218336607077
SMART	SM00864:SM00864	9	0.5093378607809848	9.714312471192655E-4	TUBB, TUBB2A, TUBA4A, TUBB6, TUBA1A, TUBA1B, TUBB3, TUBA1C, TUBB4B	928	24	10057	4.063981681034483	0.3617462626258722	0.022200820885597272	1.374486702546407
INTERPRO	IPR000217:Tubulin	9	0.5093378607809848	0.001070917219982593	TUBB, TUBB2A, TUBA4A, TUBB6, TUBA1A, TUBA1B, TUBB3, TUBA1C, TUBB4B	1735	24	18559	4.011311239193083	0.9451234567928627	0.0611518300692111	1.889401655325107
INTERPRO	IPR003008:Tubulin/FtsZ, GTPase domain	9	0.5093378607809848	0.0014471529365793225	TUBB, TUBB2A, TUBA4A, TUBB6, TUBA1A, TUBA1B, TUBB3, TUBA1C, TUBB4B	1735	25	18559	3.8508587896253603	0.9802218346271246	0.07404073307386372	2.5451524943725823
INTERPRO	IPR002453:Beta tubulin	5	0.2829654782116582	0.0065138560961813365	TUBB, TUBB2A, TUBB6, TUBB3, TUBB4B	1735	9	18559	5.942683317323087	0.999999979518808	0.21534978330426524	10.982715612997318
INTERPRO	IPR013838:Beta tubulin, autoregulation binding site	5	0.2829654782116582	0.0065138560961813365	TUBB, TUBB2A, TUBB6, TUBB3, TUBB4B	1735	9	18559	5.942683317323087	0.999999979518808	0.21534978330426524	10.982715612997318
INTERPRO	IPR002452:Alpha tubulin	4	0.22637238256932654	0.07602864998703676	TUBA4A, TUBA1A, TUBA1B, TUBA1C	1735	11	18559	3.8897563531569297	1.0	0.8050878748299424	75.52913426211681
GOTERM_BP_DIRECT	GO:0030705~cytoskeleton-dependent intracellular transport	5	0.2829654782116582	0.10023444174641949	TUBB, KIF5B, TUBA1A, TUBA1B, TUBA1C	1693	18	16792	2.755135525365886	1.0	0.8174075667787755	86.5964214764482
UP_SEQ_FEATURE	site:Involved in polymerization	3	0.1697792869269949	0.12023520535529653	TUBA1A, TUBA1B, TUBA1C	1762	7	20063	4.879925409437328	1.0	0.9739383162383689	91.06805342707395
KEGG_PATHWAY	hsa04540:Gap junction	17	0.9620826259196379	0.18280268476958178	EGFR, GNAI2, MAP2K1, PDGFA, TUBB2A, PLCB3, TJP1, TUBB, TUBB6, TUBA4A, PDGFC, PDGFD, TUBA1A, TUBA1B, TUBB3, TUBA1C, TUBB4B	984	88	6879	1.3505058203991132	1.0	0.5734518358607019	93.13974784843484
GOTERM_CC_DIRECT	GO:0005881~cytoplasmic microtubule	8	0.4527447651386531	0.20710179733147357	SAA1, CLIP1, CLASP1, DYNLT1, TUBA1A, TUBA1B, TUBA1C, ARL3	1733	51	18224	1.6495479899980765	1.0	0.6501725339576514	97.26992852097169
Annotation Cluster 49	Enrichment Score: 2.441169722749192
Category	Term	Count	%	PValue	Genes	List Total	Pop Hits	Pop Total	Fold Enrichment	Bonferroni	Benjamini	FDR
UP_SEQ_FEATURE	domain:GST C-terminal	15	0.8488964346349746	1.345132261222905E-6	EEF1B2, AIMP2, GSTT1, CLIC1, VARS, GSTM1, GSTM2, GSTM3, PTGDS, CLIC4, EEF1E1, EEF1G, GSTO1, GSTP1, MARS	1762	37	20063	4.61614565757585	0.006147119110024302	4.742021792546458E-4	0.002536423696342105
INTERPRO	IPR004046:Glutathione S-transferase, C-terminal	12	0.6791171477079796	2.1467700142873252E-6	GSTM1, GSTM2, GSTM3, AIMP2, EEF1E1, EPRS, EEF1G, GSTT1, GSTO1, VARS, GSTP1, MARS	1735	23	18559	5.580954767572986	0.005798728307616741	5.813915475145759E-4	0.003821632140854625
INTERPRO	IPR010987:Glutathione S-transferase, C-terminal-like	15	0.8488964346349746	1.1416020985288211E-5	EEF1B2, AIMP2, EPRS, GSTT1, CLIC1, VARS, GSTM1, GSTM2, GSTM3, CLIC4, EEF1E1, EEF1G, GSTO1, GSTP1, MARS	1735	41	18559	3.91347437970057	0.030452855051959715	0.0020596212218061405	0.020320963702158412
GOTERM_BP_DIRECT	GO:0006749~glutathione metabolic process	18	1.0186757215619695	2.231150389571219E-5	ETHE1, GSTT1, CLIC1, SOD1, SOD2, GSTM1, GPX1, GSR, GSTM2, GSTM3, G6PD, CLIC4, EEF1E1, IDH1, EEF1G, GLO1, GSTO1, GSTP1	1693	56	16792	3.188085393637668	0.1053815444323366	0.0017944840851402688	0.042443497287003584
UP_SEQ_FEATURE	domain:GST N-terminal	8	0.4527447651386531	0.0027603014849911017	GSTM1, GSTM2, GSTM3, PTGDS, EEF1G, GSTT1, GSTO1, GSTP1	1762	23	20063	3.9605191728766718	0.9999968582090792	0.18218775740931237	5.078666606452198
GOTERM_BP_DIRECT	GO:0042178~xenobiotic catabolic process	5	0.2829654782116582	0.002799165752295462	GSTM1, GSTM2, GSTM3, GSTO1, CRYZ	1693	7	16792	7.084634208083706	0.9999991603039854	0.08848798431998883	5.193700256759226
GOTERM_BP_DIRECT	GO:1901687~glutathione derivative biosynthetic process	8	0.4527447651386531	0.004551180630757049	GSTM1, GSTM2, GSTM3, AKR1A1, ESD, GSTT1, GSTO1, GSTP1	1693	22	16792	3.6067228695698867	0.9999999998704286	0.12744368506193393	8.313298260157541
GOTERM_MF_DIRECT	GO:0004364~glutathione transferase activity	10	0.5659309564233164	0.006441669427984069	GSTM1, GSTM2, GSTM3, CLIC4, EEF1E1, EEF1G, GSTT1, CLIC1, GSTO1, GSTP1	1697	35	16881	2.8421584308443473	0.999936718007161	0.10517346876349698	10.178176446513042
INTERPRO	IPR004045:Glutathione S-transferase, N-terminal	8	0.4527447651386531	0.008231949925089705	GSTM1, GSTM2, GSTM3, EEF1G, GSTT1, CLIC1, GSTO1, GSTP1	1735	26	18559	3.291332298825094	0.9999999998116363	0.24682014357515525	13.68376575355741
GOTERM_MF_DIRECT	GO:0043295~glutathione binding	5	0.2829654782116582	0.018794058613183822	GSTM1, GSTM2, GSTM3, LANCL1, GSTP1	1697	11	16881	4.521615685434189	0.9999999999995288	0.22211859222889563	27.031329518925816
GOTERM_BP_DIRECT	GO:0070458~cellular detoxification of nitrogen compound	3	0.1697792869269949	0.02840009076289287	GSTM1, GSTM2, GSTM3	1693	3	16792	9.918487891317188	1.0	0.45909698229707396	42.200461395298426
GOTERM_BP_DIRECT	GO:0018916~nitrobenzene metabolic process	3	0.1697792869269949	0.053022800245136954	GSTM1, GSTM2, GSTM3	1693	4	16792	7.438865918487892	1.0	0.6457768524876539	64.53395286424777
INTERPRO	IPR003081:Glutathione S-transferase, Mu class	3	0.1697792869269949	0.07207377974801396	GSTM1, GSTM2, GSTM3	1735	5	18559	6.418097982708934	1.0	0.7946699300308071	73.59591105769346
KEGG_PATHWAY	hsa00980:Metabolism of xenobiotics by cytochrome P450	12	0.6791171477079796	0.49419363285166074	GSTM1, GSTM2, AKR1C2, GSTM3, CBR1, ALDH1A3, ADH5, GSTT1, CBR3, GSTO1, GSTP1, AKR1C1	984	74	6879	1.1336519446275544	1.0	0.8558394423899219	99.98822212404599
KEGG_PATHWAY	hsa05204:Chemical carcinogenesis	11	0.622524052065648	0.7246897555854618	GSTM1, GSTM2, GSTM3, CBR1, ALDH1A3, ADH5, GSTT1, KYAT1, KYAT3, GSTO1, GSTP1	984	80	6879	0.9612423780487805	1.0	0.9368727932910439	99.99999632785097
KEGG_PATHWAY	hsa00982:Drug metabolism - cytochrome P450	8	0.4527447651386531	0.8718673838047041	GSTM1, GSTM2, GSTM3, ALDH1A3, ADH5, GSTT1, GSTO1, GSTP1	984	68	6879	0.8224533715925395	1.0	0.9808928083594785	99.9999999998567
Annotation Cluster 50	Enrichment Score: 2.373920921628849
Category	Term	Count	%	PValue	Genes	List Total	Pop Hits	Pop Total	Fold Enrichment	Bonferroni	Benjamini	FDR
GOTERM_CC_DIRECT	GO:0005759~mitochondrial matrix	55	3.11262026032824	4.054636436701799E-5	ATP5D, GRPEL1, BTD, ATP5B, DTYMK, NDUFAB1, PRDX5, PRDX3, ACSF3, HIBADH, RPS3, GOT2, GPX1, GSR, ABHD10, HADH, ABCE1, NUDT2, NUDT1, LDHAL6B, ISCU, ALDH7A1, C1QBP, FLAD1, MDH2, GLRX5, BCAT2, PUS1, ETHE1, GLUD1, ECHS1, SDHAF2, ACAT1, KARS, HSPA1L, TFAM, NUDT9, OXCT1, REXO2, HSPE1, NAXE, ETFA, FH, CS, AK3, GARS, SOD1, PCK2, PPA2, LACTB2, MMAB, SOD2, PPIF, ATP5A1, HSPD1	1733	327	18224	1.7687240489084881	0.03462196184701283	5.774644323065514E-4	0.0628965927923053
UP_KEYWORDS	Transit peptide	65	3.6785512167515564	0.004238140560838435	UQCRC2, ATP5D, GRPEL1, ATP5B, HINT2, NDUFAB1, STOML2, PRDX5, PRDX3, UQCRFS1, COX5A, COX5B, ACSF3, HIBADH, GOT2, GSR, MSRA, HTRA2, GPX4, CPOX, ABHD10, HADH, NUDT1, COX4I1, TOP1MT, ISCU, ALDH7A1, LETM1, C1QBP, FLAD1, MDH2, LRPPRC, GLRX5, BCAT2, ECH1, PUS1, GLUD1, ETHE1, ECHS1, SDHAF2, ACAT1, HADHB, RPP14, TFAM, MRPL12, C12ORF10, NUDT9, OXCT1, REXO2, NAXE, NSUN4, ETFA, FH, IMMT, CS, C21ORF33, PCK2, …	1764	536	20581	1.4148697414289098	0.8960379464400214	0.02112951361424209	5.984462146905923
UP_SEQ_FEATURE	transit peptide:Mitochondrion	56	3.1692133559705717	0.02705352589544454	UQCRC2, ATP5D, GRPEL1, ATP5B, HINT2, NDUFAB1, PRDX5, PRDX3, UQCRFS1, COX5A, ACSF3, COX5B, HIBADH, GOT2, GSR, HTRA2, CPOX, GPX4, ABHD10, HADH, COX4I1, TOP1MT, ISCU, LETM1, C1QBP, MDH2, LRPPRC, ECH1, BCAT2, ETHE1, GLUD1, ECHS1, SDHAF2, ACAT1, HADHB, TFAM, MRPL12, C12ORF10, NUDT9, OXCT1, REXO2, ETFA, FH, CS, C21ORF33, ISOC2, PCK2, PPA2, MMAB, SOD2, PPIF, SDHA, TXNDC12, CKMT1A, HSPD1, ATP5A1	1762	482	20063	1.3229120058778925	1.0	0.6844412805866944	40.37906665530042
UP_KEYWORDS	Mitochondrion	111	6.281833616298811	0.06870133297113144	FHIT, GRPEL1, NDUFAB1, STOML2, COX5A, MMP2, CIAPIN1, COX5B, HIBADH, GOT2, HTRA2, PGAM5, CPOX, DDAH2, HADH, NUDT1, PPP1CC, ISCU, LETM1, PTRF, FLAD1, MDH2, LRPPRC, MAVS, OLFM4, PUS1, GLUD1, CLU, ACAT1, SDHAF2, KARS, HADHB, DDX3X, C12ORF10, DNAJA1, HSPE1, NAXE, TIGAR, FH, MRPS23, C21ORF33, GARS, AK3, AK2, GLOD4, PPA2, MMAB, LACTB2, VDAC1, PPIF, CKMT1A, UBA1, HEBP2, HSPD1, ATP5D, UQCRC2, ATP5B, HINT2…	1764	1119	20581	1.1573395220465308	1.0	0.21108962211277105	64.44754273108421
Annotation Cluster 51	Enrichment Score: 2.266720557349534
Category	Term	Count	%	PValue	Genes	List Total	Pop Hits	Pop Total	Fold Enrichment	Bonferroni	Benjamini	FDR
GOTERM_MF_DIRECT	GO:0003756~protein disulfide isomerase activity	10	0.5659309564233164	1.5053031443764976E-4	ERP44, P4HB, ERO1A, PDIA3, TXNDC5, ERP29, PDIA6, PDIA4, QSOX2, QSOX1	1697	22	16881	4.521615685434189	0.20165169259311044	0.0051053391683619775	0.24973726961717846
INTERPRO	IPR005788:Disulphide isomerase	5	0.2829654782116582	3.5149517802458006E-4	P4HB, PDIA3, TXNDC5, PDIA6, PDIA4	1735	5	18559	10.696829971181556	0.6141736277064671	0.028447169217611923	0.6238908338051186
UP_SEQ_FEATURE	site:Contributes to redox potential value	5	0.2829654782116582	0.0016665684929424909	P4HB, PDIA3, TXNDC17, TXN, PDIA6	1762	7	20063	8.13320901572888	0.9995220110629397	0.12154615815562897	3.0962465683551876
INTERPRO	IPR017937:Thioredoxin, conserved site	7	0.39615166949632147	0.003299917001186312	P4HB, TXNDC12, PDIA3, TXNDC5, TXN, PDIA6, PDIA4	1735	17	18559	4.404577046957111	0.9998708140150891	0.13056375587482216	5.714482569563573
UP_SEQ_FEATURE	domain:Thioredoxin 2	5	0.2829654782116582	0.00806432803764066	P4HB, PDIA3, TXNDC5, PDIA6, PDIA4	1762	10	20063	5.693246311010216	0.9999999999999999	0.35381378527806173	14.159717857647836
UP_SEQ_FEATURE	domain:Thioredoxin 1	5	0.2829654782116582	0.00806432803764066	P4HB, PDIA3, TXNDC5, PDIA6, PDIA4	1762	10	20063	5.693246311010216	0.9999999999999999	0.35381378527806173	14.159717857647836
GOTERM_MF_DIRECT	GO:0016853~isomerase activity	7	0.39615166949632147	0.014701142971029379	P4HB, ECH1, PDIA3, TXNDC5, HMGCS1, PPIL3, TSTA3	1697	21	16881	3.315851502651738	0.9999999997613856	0.1902349748814638	21.80767117922644
UP_SEQ_FEATURE	site:Lowers pKa of C-terminal Cys of first active site	3	0.1697792869269949	0.04097731654927631	P4HB, PDIA3, PDIA6	1762	4	20063	8.539869466515324	1.0	0.7977617970401989	54.568662533436594
UP_SEQ_FEATURE	site:Lowers pKa of C-terminal Cys of second active site	3	0.1697792869269949	0.04097731654927631	P4HB, PDIA3, PDIA6	1762	4	20063	8.539869466515324	1.0	0.7977617970401989	54.568662533436594
INTERPRO	IPR005792:Protein disulphide isomerase	3	0.1697792869269949	0.0460628071093027	P4HB, PDIA3, PDIA4	1735	4	18559	8.022622478386166	1.0	0.6581985859277941	56.80742031457615
Annotation Cluster 52	Enrichment Score: 2.235174694884349
Category	Term	Count	%	PValue	Genes	List Total	Pop Hits	Pop Total	Fold Enrichment	Bonferroni	Benjamini	FDR
UP_KEYWORDS	Purine biosynthesis	7	0.39615166949632147	3.962326361089581E-4	MTHFD1, ADSS, ATIC, ADSL, GMPS, PAICS, IMPDH2	1764	13	20581	6.282356532356532	0.19041527395840419	0.0025417503730150726	0.5741767582612023
GOTERM_BP_DIRECT	GO:0009168~purine ribonucleoside monophosphate biosynthetic process	7	0.39615166949632147	9.524590815898158E-4	ADSS, ATIC, ADSL, GMPS, PAICS, ADA, IMPDH2	1693	13	16792	5.340724249170793	0.9913999613211045	0.03762851768048814	1.7967668587114405
GOTERM_BP_DIRECT	GO:0006164~purine nucleotide biosynthetic process	5	0.2829654782116582	0.02624361820236186	MTHFD1, ATIC, ADSL, IMPDH2, PRPS1	1693	12	16792	4.132703288048829	1.0	0.4398847047950937	39.71010642943924
GOTERM_BP_DIRECT	GO:0006189~'de novo' IMP biosynthetic process	3	0.1697792869269949	0.11573932325298115	ATIC, ADSL, PAICS	1693	6	16792	4.959243945658594	1.0	0.8522881338201229	90.37091196759074
Annotation Cluster 53	Enrichment Score: 2.2297032541707473
Category	Term	Count	%	PValue	Genes	List Total	Pop Hits	Pop Total	Fold Enrichment	Bonferroni	Benjamini	FDR
INTERPRO	IPR000243:Peptidase T1A, proteasome beta-subunit	6	0.3395585738539898	1.2655844277413607E-4	PSMB10, PSMB5, PSMB7, PSMB6, PSMB8, PSMB9	1735	7	18559	9.168711403869906	0.29026847792790456	0.012618544043972002	0.22506119757036425
UP_SEQ_FEATURE	site:Cleavage; by autocatalysis	3	0.1697792869269949	0.02175024932761553	PSMB10, PSMB8, PSMB9	1762	3	20063	11.386492622020432	1.0	0.6241908660078692	33.94354818960026
GOTERM_CC_DIRECT	GO:1990111~spermatoproteasome complex	3	0.1697792869269949	0.0743249927147638	PSMB10, PSMB8, PSMB9	1733	5	18224	6.309521061742642	1.0	0.3443347011245489	69.83225633470734
Annotation Cluster 54	Enrichment Score: 2.1905506339663576
Category	Term	Count	%	PValue	Genes	List Total	Pop Hits	Pop Total	Fold Enrichment	Bonferroni	Benjamini	FDR
UP_KEYWORDS	Proteoglycan	15	0.8488964346349746	4.163488219947718E-5	NRP1, LUM, CSF1, HSPG2, CSPG4, SPOCK1, SDC4, APP, SDC1, CD44, VCAN, ITIH2, ITIH3, AGRN, GPC1	1764	49	20581	3.571602110231848	0.021947426437369244	3.466876117241835E-4	0.060477542480719126
UP_KEYWORDS	Heparan sulfate	7	0.39615166949632147	0.0014767682757794258	SDC1, NRP1, HSPG2, SPOCK1, AGRN, SDC4, GPC1	1764	16	20581	5.104414682539683	0.5451098232239834	0.00825729088134075	2.1244077898784575
GOTERM_BP_DIRECT	GO:0006027~glycosaminoglycan catabolic process	8	0.4527447651386531	0.012283567027637906	GNS, NAGLU, SDC1, HSPG2, AGRN, SDC4, FUCA1, GPC1	1693	26	16792	3.051842428097596	1.0	0.2654040481326235	20.95606812985189
UP_SEQ_FEATURE	glycosylation site:O-linked (Xyl...) (heparan sulfate)	4	0.22637238256932654	0.018040057811561355	SDC1, HSPG2, SDC4, GPC1	1762	7	20063	6.5065672125831036	1.0	0.5732415438146947	29.055965705750232
GOTERM_BP_DIRECT	GO:0006024~glycosaminoglycan biosynthetic process	10	0.5659309564233164	0.021902165096010284	SDC1, XYLT2, HEXA, GALNT5, UGDH, HSPG2, AGRN, SDC4, EXT1, GPC1	1693	42	16792	2.361544736027902	1.0	0.39492486669189464	34.3848303929117
GOTERM_BP_DIRECT	GO:0030203~glycosaminoglycan metabolic process	8	0.4527447651386531	0.0223434093364171	GNS, SDC1, CSPG4, HSPG2, VCAN, AGRN, SDC4, GPC1	1693	29	16792	2.7361345907081898	1.0	0.3996963677363966	34.94575651016605
GOTERM_CC_DIRECT	GO:0005796~Golgi lumen	15	0.8488964346349746	0.06953075618847603	LUM, HSPG2, CSPG4, VTN, MMP14, SDC4, GAS6, TGFB1, SDC1, INS, VCAN, AGRN, GPC1, PROS1, SDF4	1733	96	18224	1.6431044431621464	1.0	0.32723851153660644	67.31454071175169
Annotation Cluster 55	Enrichment Score: 2.168924631091623
Category	Term	Count	%	PValue	Genes	List Total	Pop Hits	Pop Total	Fold Enrichment	Bonferroni	Benjamini	FDR
INTERPRO	IPR017853:Glycoside hydrolase, superfamily	14	0.7923033389926429	0.001137703780768622	NAGLU, GANAB, HEXA, HEXB, SLC3A2, CHI3L1, FUCA2, FUCA1, MANBA, GBE1, CHID1, GLA, AMY2B, CTBS	1735	54	18559	2.7732522147507734	0.9542147868520866	0.06350644615475587	2.0061088481574063
INTERPRO	IPR013781:Glycoside hydrolase, catalytic domain	11	0.622524052065648	0.00163288644902111	CHID1, GBE1, HEXA, HEXB, SLC3A2, CHI3L1, AMY2B, FUCA2, FUCA1, CTBS, MANBA	1735	37	18559	3.1801386400810028	0.9880509661666335	0.07871276946741712	2.8673449412652596
GOTERM_MF_DIRECT	GO:0004553~hydrolase activity, hydrolyzing O-glycosyl compounds	9	0.5093378607809848	0.007944773315158646	CHID1, GBE1, GANAB, GLA, HEXA, HEXB, CHI3L1, ABHD10, MANBA	1697	30	16881	2.9842663523865647	0.9999934290081713	0.12041948231477362	12.408801231720313
UP_KEYWORDS	Glycosidase	15	0.8488964346349746	0.009460113058907788	NAGLU, GANAB, HEXA, HEXB, MAN1B1, LYZ, FUCA2, FUCA1, MANBA, GLA, DNPH1, CEMIP, MAN2B1, AMY2B, CTBS	1764	82	20581	2.1342500414800067	0.9936939250569966	0.041679936010033836	12.899510038863049
KEGG_PATHWAY	hsa00511:Other glycan degradation	6	0.3395585738539898	0.10242685108346918	HEXA, HEXB, MAN2B1, FUCA2, FUCA1, MANBA	984	18	6879	2.3302845528455283	0.999999999999966	0.41963316249689353	76.1708045221806
Annotation Cluster 56	Enrichment Score: 2.150618280523698
Category	Term	Count	%	PValue	Genes	List Total	Pop Hits	Pop Total	Fold Enrichment	Bonferroni	Benjamini	FDR
BIOCARTA	h_uCalpainPathway:uCalpain and friends in Cell spread	10	0.5659309564233164	0.001183708963061092	PTK2, CAPNS1, EZR, ACTA1, RHOA, ACTN3, ITGB1, PXN, SPTAN1, CAPN1	296	17	1625	3.229332273449921	0.25452501855210274	0.09327061391361269	1.5249704602789738
BIOCARTA	h_integrinPathway:Integrin Signaling Pathway	15	0.8488964346349746	0.0034253969114031303	CAV1, CAPNS1, ACTA1, MAP2K1, BCAR1, ACTN3, ITGB1, PXN, VCL, CAPN1, PTK2, CRKL, RHOA, RAP1A, ZYX	296	37	1625	2.2256208911614315	0.5729937802621978	0.19163304791254565	4.354280577509284
BIOCARTA	h_mCalpainPathway:mCalpain and friends in Cell motility	8	0.4527447651386531	0.0871343348931739	EGFR, PTK2, CAPNS1, EZR, ACTA1, ITGB1, PXN, CAPN1	296	22	1625	1.9963144963144963	0.9999999998483283	0.7152297022698254	69.35939378259258
Annotation Cluster 57	Enrichment Score: 2.0623191623371486
Category	Term	Count	%	PValue	Genes	List Total	Pop Hits	Pop Total	Fold Enrichment	Bonferroni	Benjamini	FDR
UP_SEQ_FEATURE	repeat:HEAT 6	12	0.6791171477079796	2.6174212104649163E-5	MMS19, SF3B1, KIAA0368, CKAP5, IPO4, IPO5, RANBP6, CLASP1, CAND1, KPNB1, TNPO1, GCN1	1762	30	20063	4.554597048808173	0.11306551305671253	0.0038629761636284066	0.04934397805146373
GOTERM_MF_DIRECT	GO:0008565~protein transporter activity	20	1.1318619128466327	6.329115248158313E-5	VPS29, AP1B1, AP2S1, RUFY1, AP1S1, AP2B1, AP2A2, IPO7, AP2A1, IPO4, RANBP6, IPO5, AP3D1, RAP1A, VPS35, KPNA3, KPNB1, VPS26A, TNPO1, TNPO3	1697	72	16881	2.763209585543115	0.09034198750874789	0.002364364490549775	0.10507467247221625
GOTERM_BP_DIRECT	GO:0000060~protein import into nucleus, translocation	11	0.622524052065648	2.5085007978521126E-4	AKR1C3, TNF, RAN, PHB2, IPO4, IPO5, RANBP6, NUTF2, KPNB1, TNPO1, TGFB1	1693	28	16792	3.8965488144460383	0.714110471198872	0.01337374249823653	0.4762140787364588
GOTERM_BP_DIRECT	GO:0006610~ribosomal protein import into nucleus	5	0.2829654782116582	0.0051529597202402515	IPO4, IPO5, RANBP6, KPNB1, TNPO1	1693	8	16792	6.199054932073243	0.9999999999936648	0.14150416704773106	9.362186933249482
GOTERM_BP_DIRECT	GO:0000059~protein import into nucleus, docking	5	0.2829654782116582	0.0051529597202402515	IPO4, IPO5, RANBP6, KPNB1, TNPO1	1693	8	16792	6.199054932073243	0.9999999999936648	0.14150416704773106	9.362186933249482
GOTERM_MF_DIRECT	GO:0008536~Ran GTPase binding	9	0.5093378607809848	0.007944773315158646	IPO7, XPO5, IPO4, IPO5, RANGAP1, NUTF2, RANBP1, KPNB1, TNPO1	1697	30	16881	2.9842663523865647	0.9999934290081713	0.12041948231477362	12.408801231720313
GOTERM_CC_DIRECT	GO:0034399~nuclear periphery	7	0.39615166949632147	0.011338794835908364	IPO4, IPO5, RANBP6, AHCTF1, TPR, KPNB1, TNPO1	1733	21	18224	3.5052894787459126	0.9999503097354182	0.0762165647273878	16.217601812410432
INTERPRO	IPR001494:Importin-beta, N-terminal	6	0.3395585738539898	0.016845621886648263	IPO7, XPO5, IPO4, IPO5, KPNB1, TNPO1	1735	17	18559	3.775351754534667	1.0	0.3808525459638997	26.098868028220203
UP_SEQ_FEATURE	region of interest:Ran-GTP binding	3	0.1697792869269949	0.02175024932761553	IPO5, RANBP6, KPNB1	1762	3	20063	11.386492622020432	1.0	0.6241908660078692	33.94354818960026
GOTERM_BP_DIRECT	GO:0006607~NLS-bearing protein import into nucleus	7	0.39615166949632147	0.023301178413499917	IPO4, IPO5, RANBP6, DAG1, KPNA3, KPNB1, TNPO1	1693	23	16792	3.018670227792188	1.0	0.4086361280428634	36.14771448031194
UP_SEQ_FEATURE	domain:Importin N-terminal	5	0.2829654782116582	0.02895897092795773	IPO7, IPO4, IPO5, KPNB1, TNPO1	1762	14	20063	4.06660450786444	1.0	0.6964187514596938	42.54273996215964
SMART	SM00913:SM00913	5	0.2829654782116582	0.053226349486678017	IPO7, XPO5, IPO4, KPNB1, TNPO1	928	16	10057	3.3866514008620694	0.9999999999893897	0.44437170698417594	54.10788501278445
GOTERM_MF_DIRECT	GO:0008139~nuclear localization sequence binding	7	0.39615166949632147	0.05590220323380414	IPO4, IPO5, RANBP6, KPNA3, KPNB1, TNPO1, TNPO3	1697	28	16881	2.4868886269888035	1.0	0.46642833208372236	61.537972697363145
COG_ONTOLOGY	Intracellular trafficking and secretion	8	0.4527447651386531	0.08396474993304753	COPG1, IPO4, IPO5, RANBP6, AP3D1, KPNA3, KPNB1, TNPO1	187	42	2026	2.0636618283677106	0.9574559627081309	0.3630287739199116	54.261268084692006
INTERPRO	IPR000357:HEAT	4	0.22637238256932654	0.11475848114323038	IPO4, IPO5, RANBP6, KPNB1	1735	13	18559	3.291332298825094	1.0	0.8974423846965512	88.58204011785861
GOTERM_CC_DIRECT	GO:0005643~nuclear pore	11	0.622524052065648	0.14287325537418794	AGFG1, IPO7, RAN, IPO4, IPO5, AHCTF1, RANGAP1, TPR, KPNA3, KPNB1, MVP	1733	72	18224	1.6065910110918766	1.0	0.5249313597570033	90.85736569614134
Annotation Cluster 58	Enrichment Score: 1.986755719927704
Category	Term	Count	%	PValue	Genes	List Total	Pop Hits	Pop Total	Fold Enrichment	Bonferroni	Benjamini	FDR
UP_SEQ_FEATURE	domain:LIM zinc-binding 3	9	0.5093378607809848	9.613713686921575E-4	LPXN, LPP, FHL1, PDLIM5, FBLIM1, ZYX, TRIP6, PXN, TES	1762	25	20063	4.099137343927356	0.9878332208165909	0.07703546958404939	1.797337515441455
UP_KEYWORDS	LIM domain	14	0.7923033389926429	0.00762158539115978	LPP, CRIP2, PDLIM5, FHL1, PDLIM3, FBLIM1, PDLIM1, PXN, LPXN, LASP1, ZNF185, ZYX, TRIP6, TES	1764	72	20581	2.268628747795414	0.9830563937035172	0.03544391445315176	10.520813557850195
SMART	SM00132:LIM	14	0.7923033389926429	0.013478006500248479	LPP, CRIP2, PDLIM5, FHL1, PDLIM3, FBLIM1, PDLIM1, PXN, LPXN, LASP1, ZNF185, ZYX, TRIP6, TES	928	72	10057	2.1072497605363987	0.9981062240641126	0.17791538892345737	17.57126704063937
INTERPRO	IPR001781:Zinc finger, LIM-type	14	0.7923033389926429	0.015120392885147486	LPP, CRIP2, PDLIM5, FHL1, PDLIM3, FBLIM1, PDLIM1, PXN, LPXN, LASP1, ZNF185, ZYX, TRIP6, TES	1735	72	18559	2.07993916106308	1.0	0.35841024736745775	23.755925268680855
UP_SEQ_FEATURE	domain:LIM zinc-binding 1	10	0.5659309564233164	0.028357648802352264	LPXN, LPP, CRIP2, FHL1, PDLIM5, FBLIM1, ZYX, TRIP6, PXN, TES	1762	50	20063	2.2772985244040864	1.0	0.6951757014827857	41.868088569828664
UP_SEQ_FEATURE	domain:LIM zinc-binding 2	10	0.5659309564233164	0.028357648802352264	LPXN, LPP, CRIP2, FHL1, PDLIM5, FBLIM1, ZYX, TRIP6, PXN, TES	1762	50	20063	2.2772985244040864	1.0	0.6951757014827857	41.868088569828664
Annotation Cluster 59	Enrichment Score: 1.9591414164076126
Category	Term	Count	%	PValue	Genes	List Total	Pop Hits	Pop Total	Fold Enrichment	Bonferroni	Benjamini	FDR
INTERPRO	IPR009000:Translation elongation/initiation factor/Ribosomal, beta-barrel	10	0.5659309564233164	0.001237848502300735	RPL35A, EEF1A1, GSPT1, EEF1A2, EFTUD2, AARS, RPL3, EIF5B, EIF2S3, EEF2	1735	30	18559	3.565609990393852	0.9651048966684708	0.06618574399507338	2.1808627498373423
INTERPRO	IPR004161:Translation elongation factor EFTu/EF1A, domain 2	7	0.39615166949632147	0.0015712389935498537	EEF1A1, GSPT1, EEF1A2, EFTUD2, EIF5B, EIF2S3, EEF2	1735	15	18559	4.9918539865513925	0.9858753519515308	0.07722904209625292	2.760516560195714
INTERPRO	IPR000795:Elongation factor, GTP-binding domain	7	0.39615166949632147	0.008100658771874897	EEF1A1, GSPT1, EEF1A2, EFTUD2, EIF5B, EIF2S3, EEF2	1735	20	18559	3.7438904899135443	0.9999999997303917	0.24609418323281584	13.48012153205409
INTERPRO	IPR009001:Translation elongation factor EF1A/initiation factor IF2gamma, C-terminal	4	0.22637238256932654	0.07602864998703676	EEF1A1, GSPT1, EEF1A2, EIF2S3	1735	11	18559	3.8897563531569297	1.0	0.8050878748299424	75.52913426211681
INTERPRO	IPR004160:Translation elongation factor EFTu/EF1A, C-terminal	3	0.1697792869269949	0.13362433485662487	EEF1A1, GSPT1, EEF1A2	1735	7	18559	4.584355701934953	1.0	0.9288761771587959	92.21890961749385
Annotation Cluster 60	Enrichment Score: 1.9545041053107524
Category	Term	Count	%	PValue	Genes	List Total	Pop Hits	Pop Total	Fold Enrichment	Bonferroni	Benjamini	FDR
UP_SEQ_FEATURE	compositionally biased region:Arg/Ser-rich (RS domain)	7	0.39615166949632147	0.0033357821279476735	SRSF3, SRSF1, SRSF2, SRSF10, SRSF7, SRSF6, SRSF9	1762	18	20063	4.4280804641190565	0.9999997771542998	0.20436023311367768	6.106259070557673
UP_SEQ_FEATURE	compositionally biased region:Gly-rich (hinge region)	4	0.22637238256932654	0.018040057811561355	SRSF1, SRSF2, SRSF6, SRSF9	1762	7	20063	6.5065672125831036	1.0	0.5732415438146947	29.055965705750232
GOTERM_BP_DIRECT	GO:0006376~mRNA splice site selection	6	0.3395585738539898	0.02275370281921394	SRSF1, SRSF10, SRSF6, SRSF9, LUC7L2, PTBP2	1693	17	16792	3.500642785170772	1.0	0.40258156975060133	35.463257964289376
Annotation Cluster 61	Enrichment Score: 1.9399912934332797
Category	Term	Count	%	PValue	Genes	List Total	Pop Hits	Pop Total	Fold Enrichment	Bonferroni	Benjamini	FDR
GOTERM_BP_DIRECT	GO:1904874~positive regulation of telomerase RNA localization to Cajal body	8	0.4527447651386531	3.229544079746531E-4	TCP1, CCT4, DKC1, CCT8, RUVBL2, CCT2, RUVBL1, CCT6A	1693	15	16792	5.289860208702501	0.8005368528497987	0.015381684123825567	0.6126989559264939
GOTERM_BP_DIRECT	GO:1904851~positive regulation of establishment of protein localization to telomere	6	0.3395585738539898	9.188231925256143E-4	TCP1, CCT4, DKC1, CCT8, CCT2, CCT6A	1693	9	16792	6.6123252608781256	0.9898263540877134	0.03661335206520533	1.7338388491897616
INTERPRO	IPR017998:Chaperone tailless complex polypeptide 1 (TCP-1)	6	0.3395585738539898	0.0031991774292924094	TCP1, CCT4, CCT8, CCT2, HSPD1, CCT6A	1735	12	18559	5.348414985590778	0.9998301278128504	0.13264132623945657	5.5446892512010955
GOTERM_BP_DIRECT	GO:1904871~positive regulation of protein localization to Cajal body	5	0.2829654782116582	0.0051529597202402515	TCP1, CCT4, CCT8, CCT2, CCT6A	1693	8	16792	6.199054932073243	0.9999999999936648	0.14150416704773106	9.362186933249482
INTERPRO	IPR002194:Chaperonin TCP-1, conserved site	5	0.2829654782116582	0.0065138560961813365	TCP1, CCT4, CCT8, CCT2, CCT6A	1735	9	18559	5.942683317323087	0.999999979518808	0.21534978330426524	10.982715612997318
GOTERM_CC_DIRECT	GO:0005832~chaperonin-containing T-complex	5	0.2829654782116582	0.006926411418728688	TCP1, CCT4, CCT8, CCT2, CCT6A	1733	9	18224	5.842149131243188	0.9976184255926355	0.05160329500328631	10.223765015359188
GOTERM_CC_DIRECT	GO:0002199~zona pellucida receptor complex	5	0.2829654782116582	0.006926411418728688	HSPA1L, TCP1, CCT4, CCT8, CCT2	1733	9	18224	5.842149131243188	0.9976184255926355	0.05160329500328631	10.223765015359188
GOTERM_BP_DIRECT	GO:1901998~toxin transport	10	0.5659309564233164	0.007987536633155101	TCP1, NRP1, CCT4, CCT8, COPZ1, DNAJA1, CCT2, ANTXR2, HSPA5, CASP1	1693	36	16792	2.755135525365886	1.0	0.19937764152846915	14.151738215463084
INTERPRO	IPR027413:GroEL-like equatorial domain	6	0.3395585738539898	0.009566306571622494	TCP1, CCT4, CCT8, CCT2, HSPD1, CCT6A	1735	15	18559	4.2787319884726225	0.9999999999950906	0.26928622969547933	15.727967221875838
INTERPRO	IPR002423:Chaperonin Cpn60/TCP-1	6	0.3395585738539898	0.012861591037697873	TCP1, CCT4, CCT8, CCT2, HSPD1, CCT6A	1735	16	18559	4.011311239193083	0.9999999999999994	0.3286741171887836	20.582264308203623
INTERPRO	IPR027409:GroEL-like apical domain	6	0.3395585738539898	0.012861591037697873	TCP1, CCT4, CCT8, CCT2, HSPD1, CCT6A	1735	16	18559	4.011311239193083	0.9999999999999994	0.3286741171887836	20.582264308203623
INTERPRO	IPR027410:TCP-1-like chaperonin intermediate domain	5	0.2829654782116582	0.02038243281200751	TCP1, CCT4, CCT8, CCT2, CCT6A	1735	12	18559	4.457012487992315	1.0	0.4373618049054444	30.691247096595152
GOTERM_BP_DIRECT	GO:0090666~scaRNA localization to Cajal body	3	0.1697792869269949	0.053022800245136954	TCP1, CCT4, CCT2	1693	4	16792	7.438865918487892	1.0	0.6457768524876539	64.53395286424777
GOTERM_BP_DIRECT	GO:0032212~positive regulation of telomere maintenance via telomerase	7	0.39615166949632147	0.09689838463039463	TCP1, CCT4, DKC1, CCT8, CCT2, CCT6A, CTNNB1	1693	32	16792	2.169669226225635	1.0	0.8103101879373265	85.61857434958952
GOTERM_BP_DIRECT	GO:0007339~binding of sperm to zona pellucida	7	0.39615166949632147	0.13493783056319053	HSPA1L, B4GALT1, TCP1, CCT4, CCT8, ARSA, CCT2	1693	35	16792	1.9836975782634378	1.0	0.889825053457998	93.65836574153367
GOTERM_BP_DIRECT	GO:0051973~positive regulation of telomerase activity	5	0.2829654782116582	0.3341187485421868	TCP1, CCT4, DKC1, CCT2, CTNNB1	1693	29	16792	1.7100841191926186	1.0	0.9925706613474343	99.95637094464035
Annotation Cluster 62	Enrichment Score: 1.8994228472686239
Category	Term	Count	%	PValue	Genes	List Total	Pop Hits	Pop Total	Fold Enrichment	Bonferroni	Benjamini	FDR
GOTERM_BP_DIRECT	GO:0045861~negative regulation of proteolysis	9	0.5093378607809848	6.385099235246996E-4	PLAT, KNG1, BAG6, SERPINE2, INS, IDE, CST3, CSTB, CSTA	1693	21	16792	4.2507805248502235	0.9587383121401865	0.02733950280323183	1.2079243057545708
GOTERM_MF_DIRECT	GO:0004869~cysteine-type endopeptidase inhibitor activity	11	0.622524052065648	0.0013972673122966907	CAST, KNG1, LCN1, CST6, CST3, CSTB, BIRC6, SPOCK1, SERPINB13, CSTA, AHSG	1697	34	16881	3.218326458456099	0.8765320441288771	0.031668830211962984	2.2957215145776644
INTERPRO	IPR018073:Proteinase inhibitor I25, cystatin, conserved site	5	0.2829654782116582	0.0065138560961813365	KNG1, CST6, CST3, CSTB, CSTA	1735	9	18559	5.942683317323087	0.999999979518808	0.21534978330426524	10.982715612997318
SMART	SM00043:CY	6	0.3395585738539898	0.01213278588018456	KNG1, CST6, CST3, CSTB, CSTA, AHSG	928	16	10057	4.063981681034483	0.996445812829878	0.1663348970228823	15.956130299111859
UP_KEYWORDS	Thiol protease inhibitor	7	0.39615166949632147	0.020262265368292842	CAST, KNG1, CST6, CST3, CSTB, BIRC6, CSTA	1764	26	20581	3.141178266178266	0.9999817382588917	0.07709202589073494	25.72753463965278
INTERPRO	IPR000010:Proteinase inhibitor I25, cystatin	6	0.3395585738539898	0.021569698126066482	KNG1, CST6, CST3, CSTB, CSTA, AHSG	1735	18	18559	3.565609990393852	1.0	0.4493654336792171	32.17149453049396
UP_SEQ_FEATURE	site:Reactive site	4	0.22637238256932654	0.037906068407618294	CST6, CST3, CSTB, CSTA	1762	9	20063	5.060663387564636	1.0	0.7799763877737567	51.74529817206277
UP_SEQ_FEATURE	short sequence motif:Secondary area of contact	4	0.22637238256932654	0.08154392932436785	CST6, CST3, CSTB, CSTA	1762	12	20063	3.795497540673477	1.0	0.9269723005111307	79.89014219672829
GOTERM_BP_DIRECT	GO:0010466~negative regulation of peptidase activity	5	0.2829654782116582	0.08439487768311524	CST3, CSTB, SERPINB4, CSTA, ECM1	1693	17	16792	2.9172023209756435	1.0	0.775014310017458	81.31800308086707
Annotation Cluster 63	Enrichment Score: 1.8836898555472492
Category	Term	Count	%	PValue	Genes	List Total	Pop Hits	Pop Total	Fold Enrichment	Bonferroni	Benjamini	FDR
INTERPRO	IPR006195:Aminoacyl-tRNA synthetase, class II	8	0.4527447651386531	5.140809423944517E-4	TARS, DARS, SARS, GARS, HARS, EPRS, FARSA, KARS	1735	17	18559	5.033802339379556	0.7516716364133038	0.036948836690936404	0.9112301630748276
INTERPRO	IPR002314:Aminoacyl-tRNA synthetase, class II (G/ H/ P/ S), conserved domain	4	0.22637238256932654	0.03185219780377204	TARS, SARS, GARS, EPRS	1735	8	18559	5.348414985590779	1.0	0.5494100274235618	43.800542938817074
INTERPRO	IPR004154:Anticodon-binding	4	0.22637238256932654	0.13638277566348825	TARS, GARS, HARS, EPRS	1735	14	18559	3.056237134623302	1.0	0.9304584726654932	92.64833941812405
Annotation Cluster 64	Enrichment Score: 1.8766048622611164
Category	Term	Count	%	PValue	Genes	List Total	Pop Hits	Pop Total	Fold Enrichment	Bonferroni	Benjamini	FDR
INTERPRO	IPR002035:von Willebrand factor, type A	19	1.0752688172043012	0.003536043650513694	XRCC5, MATN2, CLCA2, CFB, XRCC6, ITGB4, ITGB1, TROVE2, COL7A1, COL6A3, COL6A2, CPNE1, COL12A1, COL6A1, ANTXR2, CPNE3, ITIH2, PARP4, ITIH3	1735	97	18559	2.0952553551798925	0.9999320078576125	0.13725196185581023	6.111338196845296
SMART	SM00327:VWA	15	0.8488964346349746	0.005440079127178775	XRCC5, MATN2, CLCA2, CFB, COL7A1, COL6A3, CPNE1, COL6A2, COL12A1, COL6A1, ITIH2, CPNE3, ANTXR2, PARP4, ITIH3	928	72	10057	2.2577676005747125	0.9195546954639946	0.09238038495523115	7.473942568970992
UP_SEQ_FEATURE	domain:VWFA	10	0.5659309564233164	0.12191652601949679	CLCA2, CFB, CPNE1, ITGB4, ITIH2, ANTXR2, CPNE3, ITIH3, PARP4, ITGB1	1762	66	20063	1.7252261548515806	1.0	0.9747493613132465	91.38449840561766
Annotation Cluster 65	Enrichment Score: 1.8343506586506169
Category	Term	Count	%	PValue	Genes	List Total	Pop Hits	Pop Total	Fold Enrichment	Bonferroni	Benjamini	FDR
SMART	SM00360:RRM	35	1.9807583474816073	9.502684368684522E-4	SRSF1, RALY, SRSF10, TRA2B, PABPC4, TRA2A, SF3B6, SART3, HNRNPA3, HNRNPM, EIF3B, RBM8A, TARDBP, HNRNPF, U2AF1, HNRNPC, PTBP2, SNRNP70, PABPC1, HNRNPAB, PTBP1, G3BP2, SSB, HNRNPR, NCL, SRSF3, SLTM, SRSF2, HNRNPH2, SRSF7, TAF15, SRSF6, SRSF9, EIF4H, HNRNPH1	928	212	10057	1.7891743249837344	0.3554692494018069	0.022852350443748892	1.344731360138185
INTERPRO	IPR012677:Nucleotide-binding, alpha-beta plait	41	2.320316921335597	0.0015385052789039957	SRSF1, RALY, SRSF10, TRA2B, PABPC4, TRA2A, SF3B6, SART3, HNRNPA3, HNRNPM, SRRT, EIF3B, RBM8A, HNRNPF, TARDBP, U2AF1, DDX21, HNRNPC, SNRNP70, PTBP2, ACIN1, PABPC1, HNRNPAB, RPS24, PTBP1, G3BP2, RPL23A, SSB, HNRNPR, LARP4B, NCL, SRSF3, SLTM, SRSF2, HNRNPH2, SRSF7, TAF15, SRSF6, SRSF9, EIF4H, HNRNPH1	1735	264	18559	1.661250109160772	0.9845634961129289	0.07707926595352177	2.7037475048858783
INTERPRO	IPR000504:RNA recognition motif domain	35	1.9807583474816073	0.0037206797572302804	SRSF1, RALY, SRSF10, TRA2B, PABPC4, TRA2A, SF3B6, SART3, HNRNPA3, HNRNPM, EIF3B, RBM8A, TARDBP, HNRNPF, U2AF1, HNRNPC, PTBP2, SNRNP70, PABPC1, HNRNPAB, PTBP1, G3BP2, SSB, HNRNPR, NCL, SRSF3, SLTM, SRSF2, HNRNPH2, SRSF7, TAF15, SRSF6, SRSF9, EIF4H, HNRNPH1	1735	226	18559	1.6565887123511258	0.9999588431041729	0.14187182629309658	6.420555276735119
GOTERM_MF_DIRECT	GO:0000166~nucleotide binding	52	2.9428409734012453	0.003756467544456409	SRSF1, RALY, FHIT, HINT2, SART3, RBM8A, TARDBP, NT5C2, U2AF1, PTBP2, ACIN1, IMPDH2, CYR61, HSP90AA1, PRTFDC1, PTBP1, G3BP2, HNRNPR, NCL, SLTM, TAF15, SRSF10, TRA2B, TRA2A, PABPC4, HDGF, SF3B6, HNRNPA3, SRRT, HNRNPM, EIF3B, HNRNPF, HNRNPC, PABPC1, SNRNP70, NAXE, HNRNPAB, RPS24, MOCS2, RPL23A, ATP1A1, SSB, LARP4B, SRSF3, SRSF2, HNRNPH2, SRSF7, PYGM, SRSF6, SRSF9, EIF4H, HNRNPH1	1697	348	16881	1.4864161908438827	0.9964123468847068	0.06878870836764883	6.059858829416209
UP_SEQ_FEATURE	domain:RRM 1	18	1.0186757215619695	0.04619990540759847	SRSF1, PABPC4, PTBP1, SART3, HNRNPR, NCL, HNRNPA3, HNRNPM, HNRNPH2, SRSF6, SRSF9, TARDBP, HNRNPF, CPNE1, PABPC1, PTBP2, HNRNPH1, HNRNPAB	1762	125	20063	1.639654937570942	1.0	0.8259856638680325	59.01387224443315
UP_SEQ_FEATURE	domain:RRM 2	18	1.0186757215619695	0.04619990540759847	SRSF1, PABPC4, PTBP1, SART3, HNRNPR, NCL, HNRNPA3, HNRNPM, HNRNPH2, SRSF6, SRSF9, TARDBP, HNRNPF, CPNE1, PABPC1, PTBP2, HNRNPH1, HNRNPAB	1762	125	20063	1.639654937570942	1.0	0.8259856638680325	59.01387224443315
UP_SEQ_FEATURE	domain:RRM	19	1.0752688172043012	0.048480311926385106	RALY, SRSF10, TRA2B, TRA2A, G3BP2, SSB, SF3B6, LARP4B, SRSF3, SLTM, SRSF2, EIF3B, TAF15, SRSF7, RBM8A, EIF4H, U2AF1, HNRNPC, SNRNP70	1762	135	20063	1.6025434060621346	1.0	0.8360096707925483	60.822748765051735
GOTERM_MF_DIRECT	GO:0003676~nucleic acid binding	57	3.225806451612903	0.9999998275027142	RALY, SRSF1, SART3, DDX17, ANG, TARDBP, DDX24, PIWIL2, ACIN1, PTBP2, DARS, DDB1, PTBP1, AARS, DDX39B, G3BP2, ZFR, HNRNPR, NCL, ZDBF2, SLTM, RECQL, ZNF787, EIF4A3, TAF15, EIF4A1, CLIP1, CPSF1, CNBP, SRSF10, TRA2B, TRA2A, PABPC4, KARS, SF3B3, HNRNPA3, DDX47, DDX3X, HNRNPF, REXO2, NPM1, AGO2, ZNF426, PABPC1, HNRNPC, SNRNP70, DDX42, HNRNPAB, DHX9, RNASE4, SF3A2, DDX6, SRSF3, SRSF2, SRSF7, SRSF9, HNRN…	1697	985	16881	0.5756452862471545	1.0	1.0	100.0
Annotation Cluster 66	Enrichment Score: 1.8069821781752629
Category	Term	Count	%	PValue	Genes	List Total	Pop Hits	Pop Total	Fold Enrichment	Bonferroni	Benjamini	FDR
SMART	SM01055:SM01055	6	0.3395585738539898	2.9082536421335363E-4	CDH13, CDH1, DSC1, CDH2, CDH3, CDH4	928	8	10057	8.127963362068966	0.12574296825347764	0.01028374616516703	0.4133478255207601
INTERPRO	IPR014868:Cadherin prodomain	6	0.3395585738539898	3.1140581093284605E-4	CDH13, CDH1, DSC1, CDH2, CDH3, CDH4	1735	8	18559	8.022622478386166	0.5698966368683668	0.026021991117533227	0.5529197584207557
GOTERM_BP_DIRECT	GO:0034332~adherens junction organization	12	0.6791171477079796	7.558020855278656E-4	PVR, CDC42, CDH13, CDH17, ANG, NECTIN1, CDH1, CDH2, CTNNA1, CDH3, CDH4, CDH11	1693	37	16792	3.2168068836704395	0.9770315661947813	0.03147400203342876	1.4283076525574478
INTERPRO	IPR015919:Cadherin-like	21	1.1884550084889642	0.0076594356610274646	ME1, CLSTN2, CLSTN3, CLSTN1, PCDHGB7, DAG1, PCDH15, CDH1, PCDH7, PCDHGC3, CDH2, CDH3, CDH4, PCDH19, CDH13, DSG2, CDH17, FAT1, FAT2, DSC1, CDH11	1735	120	18559	1.8719452449567726	0.9999999991005915	0.23972078308225153	12.792417649350519
SMART	SM00112:CA	20	1.1318619128466327	0.009432935916128564	ME1, CLSTN2, CLSTN3, CLSTN1, PCDHGB7, PCDH15, CDH1, PCDH7, PCDHGC3, CDH2, CDH3, CDH4, PCDH19, CDH13, DSG2, CDH17, FAT1, FAT2, DSC1, CDH11	928	116	10057	1.8684973246135554	0.9874583605982397	0.14014343651822614	12.625391442280542
UP_SEQ_FEATURE	domain:Cadherin 2	19	1.0752688172043012	0.0113108962807368	CLSTN2, CLSTN3, CLSTN1, PCDHGB7, PCDH15, CDH1, PCDH7, PCDHGC3, CDH2, CDH3, CDH4, PCDH19, CDH13, DSG2, CDH17, FAT1, FAT2, DSC1, CDH11	1762	115	20063	1.881246607116419	1.0	0.43975693344922884	19.30550036710286
UP_SEQ_FEATURE	domain:Cadherin 1	19	1.0752688172043012	0.0113108962807368	CLSTN2, CLSTN3, CLSTN1, PCDHGB7, PCDH15, CDH1, PCDH7, PCDHGC3, CDH2, CDH3, CDH4, PCDH19, CDH13, DSG2, CDH17, FAT1, FAT2, DSC1, CDH11	1762	115	20063	1.881246607116419	1.0	0.43975693344922884	19.30550036710286
INTERPRO	IPR002126:Cadherin	20	1.1318619128466327	0.013126013409566803	ME1, CLSTN2, CLSTN3, CLSTN1, PCDHGB7, PCDH15, CDH1, PCDH7, PCDHGC3, CDH2, CDH3, CDH4, PCDH19, CDH13, DSG2, CDH17, FAT1, FAT2, DSC1, CDH11	1735	118	18559	1.813022029013823	0.9999999999999997	0.3281424350822656	20.960125070393907
GOTERM_BP_DIRECT	GO:0007156~homophilic cell adhesion via plasma membrane adhesion molecules	24	1.3582342954159592	0.04560376308098256	PVR, ME1, CLSTN2, CLSTN3, CLSTN1, NECTIN1, PCDHGB7, PCDH15, CDH1, PCDH7, PCDHGC3, CDH2, CDH3, CDH4, ITGB1, PCDH19, AMIGO2, CDH13, DSG2, CDH17, FAT1, FAT2, DSC1, CDH11	1693	158	16792	1.5066057556431172	1.0	0.5989122989049298	58.856719826042145
INTERPRO	IPR027397:Catenin binding domain	7	0.39615166949632147	0.048310106104026806	DSG2, CDH1, DSC1, CDH2, CDH3, CDH4, CDH11	1735	29	18559	2.581993441319686	1.0	0.6730096370329552	58.58344016150112
INTERPRO	IPR000233:Cadherin, cytoplasmic domain	6	0.3395585738539898	0.05750179686817514	CDH1, DSC1, CDH2, CDH3, CDH4, CDH11	1735	23	18559	2.790477383786493	1.0	0.7315265790289947	65.15507894599112
INTERPRO	IPR020894:Cadherin conserved site	17	0.9620826259196379	0.060684935030827405	ME1, PCDHGB7, PCDH15, CDH1, PCDH7, CDH2, PCDHGC3, CDH3, CDH4, PCDH19, CDH13, DSG2, CDH17, FAT1, FAT2, DSC1, CDH11	1735	113	18559	1.6092576062839508	1.0	0.7453085639689363	67.19168897380912
UP_SEQ_FEATURE	domain:Cadherin 4	16	0.9054895302773062	0.06519080087728596	PCDHGB7, PCDH15, CDH1, CDH2, PCDHGC3, PCDH7, CDH3, CDH4, PCDH19, CDH13, DSG2, CDH17, FAT1, FAT2, DSC1, CDH11	1762	112	20063	1.6266418031457759	1.0	0.8969157956441743	71.94975714933149
UP_SEQ_FEATURE	domain:Cadherin 3	16	0.9054895302773062	0.06519080087728596	PCDHGB7, PCDH15, CDH1, CDH2, PCDHGC3, PCDH7, CDH3, CDH4, PCDH19, CDH13, DSG2, CDH17, FAT1, FAT2, DSC1, CDH11	1762	112	20063	1.6266418031457759	1.0	0.8969157956441743	71.94975714933149
UP_SEQ_FEATURE	domain:Cadherin 5	15	0.8488964346349746	0.0751832045942268	PCDHGB7, PCDH15, CDH1, CDH2, PCDHGC3, PCDH7, CDH3, CDH4, PCDH19, CDH13, CDH17, FAT1, FAT2, DSC1, CDH11	1762	105	20063	1.6266418031457759	1.0	0.9140507209674055	77.09511725885527
UP_SEQ_FEATURE	domain:Cadherin 6	8	0.4527447651386531	0.6006937104081583	CDH17, FAT1, FAT2, PCDHGB7, PCDH15, PCDH7, PCDHGC3, PCDH19	1762	83	20063	1.0974932647730535	1.0	0.999999927408083	99.99999696601726
Annotation Cluster 67	Enrichment Score: 1.8061742899974558
Category	Term	Count	%	PValue	Genes	List Total	Pop Hits	Pop Total	Fold Enrichment	Bonferroni	Benjamini	FDR
UP_KEYWORDS	Helicase	26	1.4714204867006226	4.618970332154035E-4	XRCC5, SKIV2L, XRCC6, SKIV2L2, DDX17, DDX47, MCM7, DDX3X, DDX24, DHX15, DDX21, DDX42, DHX9, UPF1, DDX39B, MCM2, MCM3, MCM4, DDX6, MCM6, RECQL, EIF4A3, EIF4A1, RUVBL2, RUVBL1, EP400	1764	143	20581	2.121315192743764	0.21827166281128307	0.0029272310144842217	0.6690333245168767
GOTERM_MF_DIRECT	GO:0003724~RNA helicase activity	7	0.39615166949632147	9.376817275490401E-4	DHX9, DDX17, SKIV2L, DDX24, DHX15, SKIV2L2, DDX6	1697	13	16881	5.356375504283577	0.7542474030595513	0.022744404342590174	1.5461423429119159
INTERPRO	IPR011545:DNA/RNA helicase, DEAD/DEAH box type, N-terminal	15	0.8488964346349746	0.004180906441485315	DHX9, SKIV2L, DDX39B, SKIV2L2, DDX6, EIF4A3, RECQL, DDX47, DDX17, DDX3X, EIF4A1, DDX24, DHX15, DDX21, DDX42	1735	69	18559	2.3253978198220775	0.9999882283726287	0.15372346041880858	7.1871357390921435
GOTERM_MF_DIRECT	GO:0004004~ATP-dependent RNA helicase activity	15	0.8488964346349746	0.0045450153790051505	DHX9, UPF1, SKIV2L, DDX39B, SKIV2L2, DDX6, EIF4A3, DDX47, DDX17, DDX3X, EIF4A1, DDX24, DHX15, DDX21, DDX42	1697	65	16881	2.295589501835819	0.9989026329341012	0.07882617423714922	7.287304740579737
INTERPRO	IPR014014:RNA helicase, DEAD-box type, Q motif	10	0.5659309564233164	0.005931210731103348	EIF4A3, DDX47, DDX17, DDX3X, DDX39B, DDX24, EIF4A1, DDX21, DDX42, DDX6	1735	37	18559	2.891035127346366	0.9999998997390387	0.20054596631309352	10.048753863105587
UP_SEQ_FEATURE	short sequence motif:Q motif	10	0.5659309564233164	0.006801503161833034	EIF4A3, DDX47, DDX17, DDX3X, DDX39B, DDX24, EIF4A1, DDX21, DDX42, DDX6	1762	40	20063	2.846623155505108	0.9999999999999741	0.32699843824120767	12.075436032114817
INTERPRO	IPR000629:RNA helicase, ATP-dependent, DEAD-box, conserved site	8	0.4527447651386531	0.010234939518799384	EIF4A3, DDX47, DDX17, DDX3X, DDX24, EIF4A1, DDX42, DDX6	1735	27	18559	3.169431102572313	0.9999999999992121	0.2823530703728906	16.735028077395963
GOTERM_BP_DIRECT	GO:0010501~RNA secondary structure unwinding	11	0.622524052065648	0.010692585117172543	EIF4A3, DDX47, DDX17, DDX3X, DDX39B, DDX24, EIF4A1, AGO2, DDX21, DDX42, DDX6	1693	44	16792	2.4796219728292974	1.0	0.2394741571597243	18.49803142707368
UP_SEQ_FEATURE	short sequence motif:DEAD box	8	0.4527447651386531	0.03459290940904441	EIF4A3, DDX47, DDX17, DDX3X, DDX24, EIF4A1, DDX42, DDX6	1762	36	20063	2.530331693782318	1.0	0.7542199622252479	48.513588926018315
UP_SEQ_FEATURE	domain:Helicase C-terminal	16	0.9054895302773062	0.05022442788047865	DHX9, SKIV2L, DDX39B, SKIV2L2, DDX6, EIF4A3, RECQL, DDX47, DDX17, DDX3X, EIF4A1, DDX24, DHX15, DDX21, EP400, DDX42	1762	108	20063	1.6868877958548787	1.0	0.8443169661738221	62.15492372464529
SMART	SM00490:HELICc	16	0.9054895302773062	0.0657158001550949	DHX9, SKIV2L, DDX39B, SKIV2L2, DDX6, EIF4A3, RECQL, DDX47, DDX17, DDX3X, EIF4A1, DDX24, DHX15, DDX21, EP400, DDX42	928	107	10057	1.6205285207863358	0.999999999999977	0.50235713943933	62.01501402694372
UP_SEQ_FEATURE	domain:Helicase ATP-binding	16	0.9054895302773062	0.07369108220157593	DHX9, SKIV2L, DDX39B, SKIV2L2, DDX6, EIF4A3, RECQL, DDX47, DDX17, DDX3X, EIF4A1, DDX24, DHX15, DDX21, EP400, DDX42	1762	114	20063	1.5981042276519903	1.0	0.9125564588636885	76.38813823638162
SMART	SM00487:DEXDc	16	0.9054895302773062	0.07474343325381569	DHX9, SKIV2L, DDX39B, SKIV2L2, DDX6, EIF4A3, RECQL, DDX47, DDX17, DDX3X, EIF4A1, DDX24, DHX15, DDX21, EP400, DDX42	928	109	10057	1.5907940525150268	0.9999999999999998	0.5265507372847837	66.92018722882295
INTERPRO	IPR001650:Helicase, C-terminal	16	0.9054895302773062	0.07737134275949886	DHX9, SKIV2L, DDX39B, SKIV2L2, DDX6, EIF4A3, RECQL, DDX47, DDX17, DDX3X, EIF4A1, DDX24, DHX15, DDX21, EP400, DDX42	1735	108	18559	1.5847155512861566	1.0	0.8084609078079438	76.15451565046342
GOTERM_MF_DIRECT	GO:0004386~helicase activity	14	0.7923033389926429	0.08158432241746863	DHX9, UPF1, SKIV2L, ANXA1, DDX6, EIF4A3, DDX47, DDX17, DDX3X, EIF4H, EIF4A1, DDX24, EP400, DDX42	1697	85	16881	1.6384207424867412	1.0	0.581900848437259	75.67332903252019
INTERPRO	IPR014001:Helicase, superfamily 1/2, ATP-binding domain	16	0.9054895302773062	0.08752698367494897	DHX9, SKIV2L, DDX39B, SKIV2L2, DDX6, EIF4A3, RECQL, DDX47, DDX17, DDX3X, EIF4A1, DDX24, DHX15, DDX21, EP400, DDX42	1735	110	18559	1.5559025412627718	1.0	0.840871265478617	80.41908089785407
Annotation Cluster 68	Enrichment Score: 1.7932973277215354
Category	Term	Count	%	PValue	Genes	List Total	Pop Hits	Pop Total	Fold Enrichment	Bonferroni	Benjamini	FDR
UP_SEQ_FEATURE	calcium-binding region:2; high affinity	7	0.39615166949632147	0.009893564790788229	S100A4, S100A16, S100A8, S100A7, S100A11, S100A14, S100A2	1762	22	20063	3.622974925188319	1.0	0.41138092259743786	17.096044100339636
SMART	SM01394:SM01394	8	0.4527447651386531	0.011658728501199372	S100A4, S100A6, S100A16, S100A8, S100A7, S100A11, S100A14, S100A2	928	28	10057	3.0963669950738915	0.9955638911130062	0.165230178871697	15.379977163844561
INTERPRO	IPR013787:S100/CaBP-9k-type, calcium binding, subdomain	8	0.4527447651386531	0.015265406658603129	S100A4, S100A6, S100A16, S100A8, S100A7, S100A11, S100A14, S100A2	1735	29	18559	2.9508496472224985	1.0	0.35810368952054217	23.95552790558222
GOTERM_MF_DIRECT	GO:0050786~RAGE receptor binding	5	0.2829654782116582	0.018794058613183822	S100A4, HMGB1, HMGB2, S100A8, S100A7	1697	11	16881	4.521615685434189	0.9999999999995288	0.22211859222889563	27.031329518925816
UP_SEQ_FEATURE	calcium-binding region:1; low affinity	6	0.3395585738539898	0.021222117394688805	S100A4, S100A16, S100A8, S100A11, S100A14, S100A2	1762	19	20063	3.5957345122169784	1.0	0.6186404652847559	33.267831542206125
INTERPRO	IPR001751:S100/Calbindin-D9k, conserved site	7	0.39615166949632147	0.02475679240233039	S100A4, S100A6, S100A16, S100A8, S100A7, S100A11, S100A2	1735	25	18559	2.9951123919308356	1.0	0.4795094213797828	35.99890779795179
Annotation Cluster 69	Enrichment Score: 1.7796941495921255
Category	Term	Count	%	PValue	Genes	List Total	Pop Hits	Pop Total	Fold Enrichment	Bonferroni	Benjamini	FDR
UP_SEQ_FEATURE	region of interest:Heparin-binding	10	0.5659309564233164	2.0791459440009777E-5	FGFR2, APP, APOB, APOE, CTGF, VTN, THBS1, FGF1, THBS2, CYR61	1762	20	20063	5.693246311010216	0.09090805552588777	0.0033981076366162988	0.039198223719916214
UP_SEQ_FEATURE	domain:VWFC	9	0.5093378607809848	6.79382775155029E-5	PXDN, CTGF, COL3A1, JAG2, FSTL1, COL1A1, THBS1, THBS2, CYR61	1762	18	20063	5.693246311010216	0.267608186286062	0.007953831433743397	0.12803041423889994
SMART	SM00214:VWC	9	0.5093378607809848	0.017462936552041987	PXDN, CTGF, COL3A1, JAG2, COL1A1, THBS1, THBS2, CRIM1, CYR61	928	37	10057	2.636096225535881	0.9997081154179123	0.2185788053206028	22.187998461562962
INTERPRO	IPR001007:von Willebrand factor, type C	9	0.5093378607809848	0.03363692882267691	PXDN, CTGF, COL3A1, JAG2, COL1A1, THBS1, THBS2, CRIM1, CYR61	1735	41	18559	2.3480846278203416	1.0	0.5661459895612201	45.61656783882203
UP_SEQ_FEATURE	domain:TSP type-1	3	0.1697792869269949	0.5613387361384248	CTGF, SPON2, CYR61	1762	21	20063	1.6266418031457759	1.0	0.9999996908556669	99.99998214350508
SMART	SM00209:TSP1	5	0.2829654782116582	0.8615766090338483	CTGF, THBS1, SPON2, THBS2, CYR61	928	65	10057	0.8336372679045093	1.0	0.9997709191309619	99.99999999994104
INTERPRO	IPR000884:Thrombospondin, type 1 repeat	5	0.2829654782116582	0.8683382284785139	CTGF, THBS1, SPON2, THBS2, CYR61	1735	65	18559	0.8228330747062735	1.0	0.9999999996863255	99.99999999999997
Annotation Cluster 70	Enrichment Score: 1.7685182920063094
Category	Term	Count	%	PValue	Genes	List Total	Pop Hits	Pop Total	Fold Enrichment	Bonferroni	Benjamini	FDR
INTERPRO	IPR002109:Glutaredoxin	5	0.2829654782116582	0.0065138560961813365	GLRX3, GLRX5, TXNRD1, SH3BGRL3, GLRX	1735	9	18559	5.942683317323087	0.999999979518808	0.21534978330426524	10.982715612997318
UP_SEQ_FEATURE	domain:Glutaredoxin	4	0.22637238256932654	0.027003024729967948	GLRX5, TXNRD1, SH3BGRL3, GLRX	1762	8	20063	5.693246311010216	1.0	0.6871048684361412	40.32068525239586
GOTERM_MF_DIRECT	GO:0015035~protein disulfide oxidoreductase activity	7	0.39615166949632147	0.028131607533468533	GLRX3, GLRX5, ERO1A, TXN, TXNRD1, SH3BGRL3, GLRX	1697	24	16881	2.901370064820271	1.0	0.29727869993691913	37.74705369742315
Annotation Cluster 71	Enrichment Score: 1.737312430946678
Category	Term	Count	%	PValue	Genes	List Total	Pop Hits	Pop Total	Fold Enrichment	Bonferroni	Benjamini	FDR
UP_SEQ_FEATURE	region of interest:Triple-helical region	8	0.4527447651386531	0.0027603014849911017	COL4A2, COL7A1, COL3A1, COL6A3, COL6A2, COL6A1, COL1A1, COL5A1	1762	23	20063	3.9605191728766718	0.9999968582090792	0.18218775740931237	5.078666606452198
UP_SEQ_FEATURE	domain:VWFA 1	6	0.3395585738539898	0.009938119747954782	MATN2, COL7A1, COL6A3, COL6A2, COL12A1, COL6A1	1762	16	20063	4.269934733257662	1.0	0.40918683807818	17.166363790937243
UP_SEQ_FEATURE	domain:VWFA 2	6	0.3395585738539898	0.013078852067189723	MATN2, COL7A1, COL6A3, COL6A2, COL12A1, COL6A1	1762	17	20063	4.018762101889564	1.0	0.47738680183218885	21.983424615135494
UP_SEQ_FEATURE	domain:VWFA 3	4	0.22637238256932654	0.018040057811561355	COL6A3, COL6A2, COL12A1, COL6A1	1762	7	20063	6.5065672125831036	1.0	0.5732415438146947	29.055965705750232
OMIM_DISEASE	158810~Bethlem myopathy 1	3	0.1697792869269949	0.02750066895550844	COL6A3, COL6A2, COL6A1	471	3	4740	10.063694267515924	0.999999999757834	0.999999999757834	34.79448005385709
OMIM_DISEASE	254090~Ullrich congenital muscular dystrophy 1	3	0.1697792869269949	0.02750066895550844	COL6A3, COL6A2, COL6A1	471	3	4740	10.063694267515924	0.999999999757834	0.999999999757834	34.79448005385709
INTERPRO	IPR008160:Collagen triple helix repeat	12	0.6791171477079796	0.1409477573055466	COL18A1, COL4A2, COL7A1, C1QTNF3, COL3A1, COL6A3, COL1A2, COL6A2, COL12A1, COL6A1, COL1A1, COL5A1	1735	82	18559	1.5653897518802278	1.0	0.9356729638373601	93.31024811190073
Annotation Cluster 72	Enrichment Score: 1.6425281015376572
Category	Term	Count	%	PValue	Genes	List Total	Pop Hits	Pop Total	Fold Enrichment	Bonferroni	Benjamini	FDR
GOTERM_BP_DIRECT	GO:0006541~glutamine metabolic process	8	0.4527447651386531	0.002475728939702319	NIT2, GLUD1, GFPT1, PHGDH, GGH, CAD, ASNS, GMPS	1693	20	16792	3.9673951565268752	0.9999957631222214	0.08019396161278747	4.606908781072305
UP_SEQ_FEATURE	active site:For GATase activity	4	0.22637238256932654	0.027003024729967948	GFPT1, CAD, ASNS, GMPS	1762	8	20063	5.693246311010216	1.0	0.6871048684361412	40.32068525239586
UP_KEYWORDS	Glutamine amidotransferase	3	0.1697792869269949	0.17672589424858282	GFPT1, ASNS, GMPS	1764	9	20581	3.8890778533635677	1.0	0.4272238588833406	94.07239418458508
Annotation Cluster 73	Enrichment Score: 1.625854115879993
Category	Term	Count	%	PValue	Genes	List Total	Pop Hits	Pop Total	Fold Enrichment	Bonferroni	Benjamini	FDR
INTERPRO	IPR013806:Kringle-like fold	11	0.622524052065648	1.8762806406313955E-4	PLAT, IGF2R, MMP9, MRC2, MST1, HGF, PIK3IP1, MMP2, HGFAC, PLAU, FN1	1735	29	18559	4.057418264930935	0.39850202834868853	0.017375959805457142	0.3334913401529582
UP_KEYWORDS	Kringle	6	0.3395585738539898	0.01525631174986676	PLAT, MST1, HGF, PIK3IP1, HGFAC, PLAU	1764	18	20581	3.8890778533635677	0.9997237713470453	0.06296437839621816	20.01885196655927
SMART	SM00130:KR	6	0.3395585738539898	0.02039634492767969	PLAT, MST1, HGF, PIK3IP1, HGFAC, PLAU	928	18	10057	3.61242816091954	0.9999266697170883	0.24422819311565125	25.431585749176257
INTERPRO	IPR000001:Kringle	6	0.3395585738539898	0.021569698126066482	PLAT, MST1, HGF, PIK3IP1, HGFAC, PLAU	1735	18	18559	3.565609990393852	1.0	0.4493654336792171	32.17149453049396
INTERPRO	IPR018056:Kringle, conserved site	6	0.3395585738539898	0.021569698126066482	PLAT, MST1, HGF, PIK3IP1, HGFAC, PLAU	1735	18	18559	3.565609990393852	1.0	0.4493654336792171	32.17149453049396
UP_SEQ_FEATURE	domain:Kringle 1	3	0.1697792869269949	0.12023520535529653	PLAT, MST1, HGF	1762	7	20063	4.879925409437328	1.0	0.9739383162383689	91.06805342707395
UP_SEQ_FEATURE	domain:Kringle 2	3	0.1697792869269949	0.12023520535529653	PLAT, MST1, HGF	1762	7	20063	4.879925409437328	1.0	0.9739383162383689	91.06805342707395
UP_SEQ_FEATURE	domain:Kringle	3	0.1697792869269949	0.25067783771043595	PIK3IP1, HGFAC, PLAU	1762	11	20063	3.1054070787328447	1.0	0.9987457396971532	99.56680553263752
Annotation Cluster 74	Enrichment Score: 1.5964755307764538
Category	Term	Count	%	PValue	Genes	List Total	Pop Hits	Pop Total	Fold Enrichment	Bonferroni	Benjamini	FDR
UP_SEQ_FEATURE	domain:CH 2	8	0.4527447651386531	0.0073327057658066925	ACTN4, SPTBN1, ACTN3, FLNC, FLNB, FLNA, PLS3, PARVA	1762	27	20063	3.3737755917097574	0.9999999999999978	0.34407713593646694	12.95795456176132
UP_SEQ_FEATURE	domain:CH 1	8	0.4527447651386531	0.0073327057658066925	ACTN4, SPTBN1, ACTN3, FLNC, FLNB, FLNA, PLS3, PARVA	1762	27	20063	3.3737755917097574	0.9999999999999978	0.34407713593646694	12.95795456176132
INTERPRO	IPR001589:Actinin-type, actin-binding, conserved site	7	0.39615166949632147	0.016564501493047182	ACTN4, SPTBN1, ACTN3, FLNC, FLNB, FLNA, PLS3	1735	23	18559	3.2555569477509083	1.0	0.37892641056799026	25.721785433736567
UP_SEQ_FEATURE	repeat:Filamin 14	3	0.1697792869269949	0.02175024932761553	FLNC, FLNB, FLNA	1762	3	20063	11.386492622020432	1.0	0.6241908660078692	33.94354818960026
UP_SEQ_FEATURE	repeat:Filamin 15	3	0.1697792869269949	0.02175024932761553	FLNC, FLNB, FLNA	1762	3	20063	11.386492622020432	1.0	0.6241908660078692	33.94354818960026
UP_SEQ_FEATURE	repeat:Filamin 12	3	0.1697792869269949	0.02175024932761553	FLNC, FLNB, FLNA	1762	3	20063	11.386492622020432	1.0	0.6241908660078692	33.94354818960026
UP_SEQ_FEATURE	repeat:Filamin 13	3	0.1697792869269949	0.02175024932761553	FLNC, FLNB, FLNA	1762	3	20063	11.386492622020432	1.0	0.6241908660078692	33.94354818960026
UP_SEQ_FEATURE	repeat:Filamin 10	3	0.1697792869269949	0.02175024932761553	FLNC, FLNB, FLNA	1762	3	20063	11.386492622020432	1.0	0.6241908660078692	33.94354818960026
UP_SEQ_FEATURE	repeat:Filamin 11	3	0.1697792869269949	0.02175024932761553	FLNC, FLNB, FLNA	1762	3	20063	11.386492622020432	1.0	0.6241908660078692	33.94354818960026
UP_SEQ_FEATURE	repeat:Filamin 1	3	0.1697792869269949	0.02175024932761553	FLNC, FLNB, FLNA	1762	3	20063	11.386492622020432	1.0	0.6241908660078692	33.94354818960026
UP_SEQ_FEATURE	region of interest:Hinge 1	3	0.1697792869269949	0.02175024932761553	FLNC, FLNB, FLNA	1762	3	20063	11.386492622020432	1.0	0.6241908660078692	33.94354818960026
UP_SEQ_FEATURE	region of interest:Hinge 2	3	0.1697792869269949	0.02175024932761553	FLNC, FLNB, FLNA	1762	3	20063	11.386492622020432	1.0	0.6241908660078692	33.94354818960026
UP_SEQ_FEATURE	repeat:Filamin 8	3	0.1697792869269949	0.02175024932761553	FLNC, FLNB, FLNA	1762	3	20063	11.386492622020432	1.0	0.6241908660078692	33.94354818960026
UP_SEQ_FEATURE	repeat:Filamin 7	3	0.1697792869269949	0.02175024932761553	FLNC, FLNB, FLNA	1762	3	20063	11.386492622020432	1.0	0.6241908660078692	33.94354818960026
UP_SEQ_FEATURE	repeat:Filamin 6	3	0.1697792869269949	0.02175024932761553	FLNC, FLNB, FLNA	1762	3	20063	11.386492622020432	1.0	0.6241908660078692	33.94354818960026
UP_SEQ_FEATURE	repeat:Filamin 5	3	0.1697792869269949	0.02175024932761553	FLNC, FLNB, FLNA	1762	3	20063	11.386492622020432	1.0	0.6241908660078692	33.94354818960026
UP_SEQ_FEATURE	repeat:Filamin 4	3	0.1697792869269949	0.02175024932761553	FLNC, FLNB, FLNA	1762	3	20063	11.386492622020432	1.0	0.6241908660078692	33.94354818960026
UP_SEQ_FEATURE	repeat:Filamin 3	3	0.1697792869269949	0.02175024932761553	FLNC, FLNB, FLNA	1762	3	20063	11.386492622020432	1.0	0.6241908660078692	33.94354818960026
UP_SEQ_FEATURE	repeat:Filamin 24	3	0.1697792869269949	0.02175024932761553	FLNC, FLNB, FLNA	1762	3	20063	11.386492622020432	1.0	0.6241908660078692	33.94354818960026
UP_SEQ_FEATURE	repeat:Filamin 23	3	0.1697792869269949	0.02175024932761553	FLNC, FLNB, FLNA	1762	3	20063	11.386492622020432	1.0	0.6241908660078692	33.94354818960026
UP_SEQ_FEATURE	repeat:Filamin 22	3	0.1697792869269949	0.02175024932761553	FLNC, FLNB, FLNA	1762	3	20063	11.386492622020432	1.0	0.6241908660078692	33.94354818960026
UP_SEQ_FEATURE	repeat:Filamin 21	3	0.1697792869269949	0.02175024932761553	FLNC, FLNB, FLNA	1762	3	20063	11.386492622020432	1.0	0.6241908660078692	33.94354818960026
UP_SEQ_FEATURE	repeat:Filamin 20	3	0.1697792869269949	0.02175024932761553	FLNC, FLNB, FLNA	1762	3	20063	11.386492622020432	1.0	0.6241908660078692	33.94354818960026
UP_SEQ_FEATURE	repeat:Filamin 2	3	0.1697792869269949	0.02175024932761553	FLNC, FLNB, FLNA	1762	3	20063	11.386492622020432	1.0	0.6241908660078692	33.94354818960026
UP_SEQ_FEATURE	repeat:Filamin 19	3	0.1697792869269949	0.02175024932761553	FLNC, FLNB, FLNA	1762	3	20063	11.386492622020432	1.0	0.6241908660078692	33.94354818960026
UP_SEQ_FEATURE	repeat:Filamin 18	3	0.1697792869269949	0.02175024932761553	FLNC, FLNB, FLNA	1762	3	20063	11.386492622020432	1.0	0.6241908660078692	33.94354818960026
UP_SEQ_FEATURE	region of interest:Self-association site, tail	3	0.1697792869269949	0.02175024932761553	FLNC, FLNB, FLNA	1762	3	20063	11.386492622020432	1.0	0.6241908660078692	33.94354818960026
UP_SEQ_FEATURE	repeat:Filamin 17	3	0.1697792869269949	0.02175024932761553	FLNC, FLNB, FLNA	1762	3	20063	11.386492622020432	1.0	0.6241908660078692	33.94354818960026
UP_SEQ_FEATURE	repeat:Filamin 16	3	0.1697792869269949	0.02175024932761553	FLNC, FLNB, FLNA	1762	3	20063	11.386492622020432	1.0	0.6241908660078692	33.94354818960026
UP_SEQ_FEATURE	repeat:Filamin 9	3	0.1697792869269949	0.02175024932761553	FLNC, FLNB, FLNA	1762	3	20063	11.386492622020432	1.0	0.6241908660078692	33.94354818960026
UP_SEQ_FEATURE	domain:Actin-binding	6	0.3395585738539898	0.02630248340465271	ACTN4, SPTBN1, ACTN3, FLNC, FLNB, FLNA	1762	20	20063	3.4159477866061296	1.0	0.6807919401986517	39.50522616201388
SMART	SM00557:IG_FLMN	3	0.1697792869269949	0.23371781767450905	FLNC, FLNB, FLNA	928	10	10057	3.251185344827586	1.0	0.8274298800691169	97.74233224079066
INTERPRO	IPR001298:Filamin/ABP280 repeat	3	0.1697792869269949	0.2385511205028948	FLNC, FLNB, FLNA	1735	10	18559	3.209048991354467	1.0	0.9873307683230507	99.21844950822853
INTERPRO	IPR017868:Filamin/ABP280 repeat-like	3	0.1697792869269949	0.31068519226937985	FLNC, FLNB, FLNA	1735	12	18559	2.674207492795389	1.0	0.9961838938841601	99.86710936165666
Annotation Cluster 75	Enrichment Score: 1.5744864044147886
Category	Term	Count	%	PValue	Genes	List Total	Pop Hits	Pop Total	Fold Enrichment	Bonferroni	Benjamini	FDR
INTERPRO	IPR000566:Lipocalin/cytosolic fatty-acid binding protein domain	10	0.5659309564233164	0.0032261933673101632	LCN2, LCN1, RBP4, APOD, PTGDS, CRABP2, FABP3, FABP5P3, PMP2, FABP5	1735	34	18559	3.146126462112222	0.999842153308358	0.13167717437982673	5.590252045995248
INTERPRO	IPR012674:Calycin	10	0.5659309564233164	0.005931210731103348	LCN2, LCN1, RBP4, APOD, PTGDS, CRABP2, FABP3, FABP5P3, PMP2, FABP5	1735	37	18559	2.891035127346366	0.9999998997390387	0.20054596631309352	10.048753863105587
INTERPRO	IPR011038:Calycin-like	10	0.5659309564233164	0.008530542974724213	LCN2, LCN1, RBP4, APOD, PTGDS, CRABP2, FABP3, FABP5P3, PMP2, FABP5	1735	39	18559	2.7427769156875783	0.9999999999166833	0.2491302776092308	14.145226903295349
GOTERM_MF_DIRECT	GO:0036094~small molecule binding	4	0.22637238256932654	0.025986347828531462	LCN2, RBP4, APOD, PTGDS	1697	7	16881	5.6843168616886945	1.0	0.28179856330318154	35.42485148968946
INTERPRO	IPR002345:Lipocalin	4	0.22637238256932654	0.03185219780377204	LCN2, RBP4, APOD, PTGDS	1735	8	18559	5.348414985590779	1.0	0.5494100274235618	43.800542938817074
INTERPRO	IPR000463:Cytosolic fatty-acid binding	5	0.2829654782116582	0.06747788872351423	CRABP2, FABP3, FABP5P3, PMP2, FABP5	1735	17	18559	3.146126462112222	1.0	0.7746757584080237	71.16838304492109
INTERPRO	IPR022272:Lipocalin conserved site	4	0.22637238256932654	0.09457738904149526	LCN2, RBP4, APOD, PTGDS	1735	12	18559	3.565609990393852	1.0	0.857775975875508	82.9445476324295
GOTERM_MF_DIRECT	GO:0005215~transporter activity	24	1.3582342954159592	0.2940795895820488	ATP5D, RBP4, AP1B1, AP2S1, ATP5B, CRABP2, TCOF1, FABP5P3, ABCA4, SEC14L2, LCN2, PTGDS, APOD, PACSIN2, IPO7, CDH17, IGF2R, CPNE1, FABP3, AP3D1, CPNE3, TPR, PMP2, FABP5	1697	202	16881	1.1818876643115106	1.0	0.9374133311002352	99.6925084256386
Annotation Cluster 76	Enrichment Score: 1.5686822174928623
Category	Term	Count	%	PValue	Genes	List Total	Pop Hits	Pop Total	Fold Enrichment	Bonferroni	Benjamini	FDR
UP_KEYWORDS	Carboxypeptidase	8	0.4527447651386531	0.019715979607826846	SCPEP1, CPA4, CNDP2, CPQ, PRCP, CTSA, CPD, CPVL	1764	33	20581	2.8284202569916856	0.9999754203837175	0.07560814143809713	25.123536114887322
INTERPRO	IPR018202:Peptidase S10, serine carboxypeptidase, active site	3	0.1697792869269949	0.024546121737486264	SCPEP1, CTSA, CPVL	1735	3	18559	10.696829971181556	1.0	0.47985218705572596	35.752339043319346
INTERPRO	IPR001563:Peptidase S10, serine carboxypeptidase	3	0.1697792869269949	0.024546121737486264	SCPEP1, CTSA, CPVL	1735	3	18559	10.696829971181556	1.0	0.47985218705572596	35.752339043319346
GOTERM_MF_DIRECT	GO:0004185~serine-type carboxypeptidase activity	5	0.2829654782116582	0.044718476795786034	SCPEP1, PRCP, CTSA, CPD, CPVL	1697	14	16881	3.552698038555434	1.0	0.40693353419508993	53.22839883067812
Annotation Cluster 77	Enrichment Score: 1.557239012037656
Category	Term	Count	%	PValue	Genes	List Total	Pop Hits	Pop Total	Fold Enrichment	Bonferroni	Benjamini	FDR
BIOCARTA	h_cell2cellPathway:Cell to Cell Adhesion Signaling	8	0.4527447651386531	0.006492538351162933	PTK2, BCAR1, ACTN3, CTNNA1, PXN, CTNNA2, CTNNB1, VCL	296	14	1625	3.1370656370656373	0.8011887157990016	0.23603492493994838	8.10396951249569
INTERPRO	IPR000633:Vinculin, conserved site	3	0.1697792869269949	0.024546121737486264	CTNNA1, CTNNA2, VCL	1735	3	18559	10.696829971181556	1.0	0.47985218705572596	35.752339043319346
INTERPRO	IPR006077:Vinculin/alpha-catenin	3	0.1697792869269949	0.13362433485662487	CTNNA1, CTNNA2, VCL	1735	7	18559	4.584355701934953	1.0	0.9288761771587959	92.21890961749385
Annotation Cluster 78	Enrichment Score: 1.5503717513304458
Category	Term	Count	%	PValue	Genes	List Total	Pop Hits	Pop Total	Fold Enrichment	Bonferroni	Benjamini	FDR
INTERPRO	IPR001791:Laminin G domain	15	0.8488964346349746	0.001036816226878613	COL18A1, HSPG2, CSPG4, GAS6, COL5A1, LAMA4, LAMA3, LAMA5, FAT1, FAT2, COL12A1, AGRN, THBS1, THBS2, PROS1	1735	60	18559	2.6742074927953894	0.9398065801190181	0.06053875944538012	1.8297607752863931
UP_SEQ_FEATURE	domain:TSP N-terminal	5	0.2829654782116582	0.1376433930945295	COL18A1, COL12A1, THBS1, THBS2, COL5A1	1762	23	20063	2.47532448304792	1.0	0.9832494730040321	93.87258490628253
SMART	SM00210:TSPN	5	0.2829654782116582	0.15646874182985204	COL18A1, COL12A1, THBS1, THBS2, COL5A1	928	23	10057	2.3559314092953527	1.0	0.7243821744356397	91.13542020822044
Annotation Cluster 79	Enrichment Score: 1.54681184327763
Category	Term	Count	%	PValue	Genes	List Total	Pop Hits	Pop Total	Fold Enrichment	Bonferroni	Benjamini	FDR
UP_SEQ_FEATURE	calcium-binding region:5	5	0.2829654782116582	0.0016665684929424909	RCN3, SDF4, RCN1, CALU, RCN2	1762	7	20063	8.13320901572888	0.9995220110629397	0.12154615815562897	3.0962465683551876
UP_SEQ_FEATURE	domain:EF-hand 6	5	0.2829654782116582	0.005196937374848251	RCN3, SDF4, RCN1, CALU, RCN2	1762	9	20063	6.325829234455795	0.9999999999576427	0.27273550637559696	9.35793511717955
UP_SEQ_FEATURE	calcium-binding region:6	4	0.22637238256932654	0.005895275554204555	RCN3, SDF4, CALU, RCN2	1762	5	20063	9.109194097616346	0.999999999998306	0.2999688553255567	10.550276861498254
UP_SEQ_FEATURE	domain:EF-hand 5	6	0.3395585738539898	0.007356429539601279	CAPNS1, RCN3, SDF4, RCN1, CALU, RCN2	1762	15	20063	4.554597048808173	0.999999999999998	0.34154446436000485	12.99717193597527
UP_SEQ_FEATURE	calcium-binding region:3; possibly ancestral	3	0.1697792869269949	0.02175024932761553	RCN3, CALU, RCN2	1762	3	20063	11.386492622020432	1.0	0.6241908660078692	33.94354818960026
UP_SEQ_FEATURE	calcium-binding region:4	5	0.2829654782116582	0.0923985656640669	RCN3, SDF4, RCN1, CALU, RCN2	1762	20	20063	2.846623155505108	1.0	0.9462712080203476	83.92878853832929
UP_SEQ_FEATURE	domain:EF-hand 3	13	0.7357102433503113	0.1345818981940589	SRI, MYL6, CAPNS1, MYL6B, VSNL1, MYL12A, RCN3, SDF4, RCN1, CALU, RCN2, SPTAN1, CAPN1	1762	96	20063	1.5419208758986	1.0	0.9824049928278391	93.44912931109019
UP_SEQ_FEATURE	domain:EF-hand 4	9	0.5093378607809848	0.17416337594350104	SRI, CAPNS1, VSNL1, RCN3, SDF4, RCN1, CALU, RCN2, CAPN1	1762	62	20063	1.6528779612610303	1.0	0.9927591319183823	97.29036416262097
UP_SEQ_FEATURE	calcium-binding region:3	4	0.22637238256932654	0.6774521380209231	CAPNS1, VSNL1, SDF4, RCN1	1762	39	20063	1.1678453971303007	1.0	0.9999999951268825	99.99999994582663
Annotation Cluster 80	Enrichment Score: 1.526028346386757
Category	Term	Count	%	PValue	Genes	List Total	Pop Hits	Pop Total	Fold Enrichment	Bonferroni	Benjamini	FDR
INTERPRO	IPR009028:Coatomer/calthrin adaptor appendage, C-terminal subdomain	5	0.2829654782116582	9.760931349299093E-4	AP2A2, AP2B1, COPG1, AP1B1, AP2A1	1735	6	18559	8.91402497598463	0.9290321025912422	0.05966952740755327	1.723474489480703
INTERPRO	IPR002553:Clathrin/coatomer adaptor, adaptin-like, N-terminal	7	0.39615166949632147	0.0010232104555705538	AP2A2, AP2B1, COPG1, AP1B1, AP2A1, COPB1, AP3D1	1735	14	18559	5.348414985590778	0.9375442016635197	0.06108418630451129	1.8059554335986272
GOTERM_BP_DIRECT	GO:0050690~regulation of defense response to virus by virus	10	0.5659309564233164	0.0012240142305569594	AP2A2, AP2B1, AP1S1, PAK2, AP1B1, ARF1, AP2A1, AP2S1, HLA-A, B2M	1693	28	16792	3.542317104041853	0.9977856510878313	0.046633834883923475	2.303411725439919
GOTERM_CC_DIRECT	GO:0030669~clathrin-coated endocytic vesicle membrane	11	0.622524052065648	0.004212945800801233	CD9, AP2A2, TYRP1, AP2B1, AP1S1, APOB, AP1B1, LDLR, AP2A1, AP2S1, CLTC	1733	41	18224	2.8213305560637836	0.9744925198815501	0.034337413904273806	6.3409997393781286
INTERPRO	IPR013041:Coatomer/clathrin adaptor appendage, Ig-like subdomain	5	0.2829654782116582	0.02038243281200751	AP2A2, AP2B1, COPG1, AP1B1, AP2A1	1735	12	18559	4.457012487992315	1.0	0.4373618049054444	30.691247096595152
GOTERM_CC_DIRECT	GO:0036020~endolysosome membrane	5	0.2829654782116582	0.021587448568647326	AP2A2, AP2B1, AP2A1, AP2S1, CLTC	1733	12	18224	4.381611848432391	0.9999999941972837	0.13197034548683517	28.725903499905602
GOTERM_BP_DIRECT	GO:0042059~negative regulation of epidermal growth factor receptor signaling pathway	9	0.5093378607809848	0.024354694663361633	PTPRJ, EGFR, CDC42, AP2A2, AP2B1, AP2A1, AP2S1, SH3KBP1, HGS	1693	36	16792	2.4796219728292974	1.0	0.41987328231962073	37.44552001704313
GOTERM_CC_DIRECT	GO:0030122~AP-2 adaptor complex	5	0.2829654782116582	0.02888389741850697	EGFR, AP2A2, AP2B1, AP2A1, AP2S1	1733	13	18224	4.0445647831683615	0.9999999999913177	0.16211395191870248	36.54166409019566
SMART	SM00809:Alpha_adaptinC2	4	0.22637238256932654	0.0429663413029084	AP2A2, AP2B1, AP1B1, AP2A1	928	9	10057	4.8165708812260535	0.9999999984569784	0.39784360945374675	46.49459540069228
GOTERM_BP_DIRECT	GO:0072583~clathrin-mediated endocytosis	6	0.3395585738539898	0.044301040850090324	AP2A2, AP2B1, CLTB, AP2A1, AP2S1, CANX	1693	20	16792	2.9755463673951565	1.0	0.5909379131756423	57.774928812750595
INTERPRO	IPR008152:Clathrin adaptor, alpha/beta/gamma-adaptin, appendage, Ig-like subdomain	4	0.22637238256932654	0.044521368656024296	AP2A2, AP2B1, AP1B1, AP2A1	1735	9	18559	4.754146653858469	1.0	0.6516309327165553	55.547936948790024
INTERPRO	IPR015873:Clathrin alpha-adaptin/coatomer adaptor, appendage, C-terminal subdomain	3	0.1697792869269949	0.0460628071093027	AP2A2, COPG1, AP2A1	1735	4	18559	8.022622478386166	1.0	0.6581985859277941	56.80742031457615
GOTERM_MF_DIRECT	GO:0035615~clathrin adaptor activity	4	0.22637238256932654	0.07094270431909769	AP2A2, AP2B1, AP2A1, AP2S1	1697	10	16881	3.979021803182086	1.0	0.5344170544932558	70.54317211622099
KEGG_PATHWAY	hsa04961:Endocrine and other factor-regulated calcium reabsorption	10	0.5659309564233164	0.18474889295839422	ATP1B1, AP2A2, AP2B1, PLCB3, CLTB, AP2A1, AP2S1, ATP1A1, CLTC, DNM2	984	45	6879	1.5535230352303522	1.0	0.5724138419164704	93.35345837975439
GOTERM_CC_DIRECT	GO:0030666~endocytic vesicle membrane	8	0.4527447651386531	0.43955042764648344	CD9, AP2A2, CAV1, AP2B1, LRP1, AP2A1, AP2S1, DNM2	1733	66	18224	1.2746507195439682	1.0	0.8878225775142691	99.98746615845286
GOTERM_CC_DIRECT	GO:0030131~clathrin adaptor complex	3	0.1697792869269949	0.45773767174791297	AP2A2, AP2B1, AP1B1	1733	16	18224	1.9717253317945758	1.0	0.8999720874689097	99.99248770037332
KEGG_PATHWAY	hsa04721:Synaptic vesicle cycle	9	0.5093378607809848	0.695692894031347	AP2A2, AP2B1, CLTB, AP2A1, AP2S1, ATP6V1E1, VAMP2, CLTC, DNM2	984	63	6879	0.9986933797909407	1.0	0.9291288398643934	99.99998612774341
Annotation Cluster 81	Enrichment Score: 1.5090937577612098
Category	Term	Count	%	PValue	Genes	List Total	Pop Hits	Pop Total	Fold Enrichment	Bonferroni	Benjamini	FDR
GOTERM_MF_DIRECT	GO:0019003~GDP binding	14	0.7923033389926429	0.0021990271688462526	RAB7A, DYNC1LI1, RAN, RAB5C, ARL3, RAB18, ARF1, RAB35, RAB11B, RAB14, RALA, RAB10, PRPS2, PRPS1	1697	54	16881	2.5789956131735745	0.9628713761700914	0.047277752748313584	3.5905591592122366
UP_KEYWORDS	Prenylation	25	1.414827391058291	0.00901829610370167	RAB7A, LMNB1, LMNB2, RAB5C, UCHL1, BROX, NAP1L1, RAB1B, GNG12, RAB1A, CDC42, PEX19, RAC2, RAB11B, RHOA, DNAJA1, RALA, RAB25, LMNA, RAB18, RAB19, RAB35, RAB14, RAP1A, RAB10	1764	168	20581	1.7361954702515927	0.9920019488816652	0.04009405931423149	12.3333215708746
INTERPRO	IPR005225:Small GTP-binding protein domain	25	1.414827391058291	0.022172557776841538	RAB7A, RAB5C, RAN, EFTUD2, EIF5B, RAB1B, DRG1, EEF2, RAB1A, ARL3, CDC42, RAB18, RAC2, ARF1, RAB19, RAB35, ARF4, RHOA, RAB11B, RAB14, RALA, RAP1A, RAB25, RAB10, SEPT9	1735	167	18559	1.6013218519732866	1.0	0.45195600669355285	32.91165042516349
UP_SEQ_FEATURE	lipid moiety-binding region:S-geranylgeranyl cysteine	17	0.9620826259196379	0.026236209428738028	RAB7A, RAB5C, RAB1B, GNG12, RAB1A, CDC42, RAB18, RAC2, RAB19, RAB35, RHOA, RAB11B, RAB14, RAP1A, RALA, RAB25, RAB10	1762	108	20063	1.7923182830958087	1.0	0.6832813894126624	39.4275365792143
UP_SEQ_FEATURE	short sequence motif:Effector region	16	0.9054895302773062	0.030107472366363294	RAB7A, RAB5C, RAB1B, RAB1A, CDC42, RAB18, RAC2, RAB19, RAB35, RHOA, RAB11B, RAB14, RAP1A, RALA, RAB25, RAB10	1762	101	20063	1.803800811409177	1.0	0.7074840800567876	43.81074521788988
INTERPRO	IPR001806:Small GTPase superfamily	17	0.9620826259196379	0.22557062319585253	RAB7A, RAN, RAB5C, RAB1B, RAB1A, CDC42, RAB18, RAC2, RAB19, RAB35, RHOA, RAB11B, RAB14, RAP1A, RALA, RAB25, RAB10	1735	139	18559	1.3082453921588955	1.0	0.9841834317345567	98.94404980141395
GOTERM_BP_DIRECT	GO:0007264~small GTPase mediated signal transduction	28	1.5846066779852859	0.3485899723368213	RAB7A, HACD3, RAB5C, ARHGAP18, RAB1B, ITSN1, RAB1A, CDC42, RAC2, ARHGAP1, RHOA, RAB11B, CHM, RAB25, GDI1, GDI2, RAN, ARHGEF18, ARL3, RAB18, ARF1, RAB19, RAB35, ARF4, YWHAQ, RAB14, RAP1A, RAB10	1693	246	16792	1.1289335811255337	1.0	0.994010557716521	99.97127805511438
Annotation Cluster 82	Enrichment Score: 1.502157719761385
Category	Term	Count	%	PValue	Genes	List Total	Pop Hits	Pop Total	Fold Enrichment	Bonferroni	Benjamini	FDR
SMART	SM01166:SM01166	4	0.22637238256932654	0.03070775257142093	CORO1C, CORO1B, CORO1A, CORO7	928	8	10057	5.4186422413793105	0.9999994478087706	0.32256554129573245	35.86260259814424
INTERPRO	IPR015505:Coronin	4	0.22637238256932654	0.03185219780377204	CORO1C, CORO1B, CORO1A, CORO7	1735	8	18559	5.348414985590779	1.0	0.5494100274235618	43.800542938817074
INTERPRO	IPR015048:Domain of unknown function DUF1899	4	0.22637238256932654	0.03185219780377204	CORO1C, CORO1B, CORO1A, CORO7	1735	8	18559	5.348414985590779	1.0	0.5494100274235618	43.800542938817074
Annotation Cluster 83	Enrichment Score: 1.4934177533682207
Category	Term	Count	%	PValue	Genes	List Total	Pop Hits	Pop Total	Fold Enrichment	Bonferroni	Benjamini	FDR
SMART	SM00059:FN2	6	0.3395585738539898	0.00649432159775748	IGF2R, MMP9, MRC2, MMP2, HGFAC, FN1	928	14	10057	4.644550492610837	0.9507162896504049	0.10192866300902037	8.860851083666809
INTERPRO	IPR000562:Fibronectin, type II, collagen-binding	6	0.3395585738539898	0.006901284045524437	IGF2R, MMP9, MRC2, MMP2, HGFAC, FN1	1735	14	18559	4.584355701934953	0.9999999928802169	0.22393481778245383	11.59867552688164
UP_SEQ_FEATURE	domain:Fibronectin type-II 1	3	0.1697792869269949	0.06436534387875266	MMP9, MMP2, FN1	1762	5	20063	6.831895573212259	1.0	0.8972985196362044	71.47899933830489
UP_SEQ_FEATURE	domain:Fibronectin type-II 2	3	0.1697792869269949	0.06436534387875266	MMP9, MMP2, FN1	1762	5	20063	6.831895573212259	1.0	0.8972985196362044	71.47899933830489
UP_SEQ_FEATURE	domain:Fibronectin type-II	3	0.1697792869269949	0.18371446474779038	IGF2R, MRC2, HGFAC	1762	9	20063	3.795497540673477	1.0	0.994312621046382	97.82405976694392
Annotation Cluster 84	Enrichment Score: 1.492743733994841
Category	Term	Count	%	PValue	Genes	List Total	Pop Hits	Pop Total	Fold Enrichment	Bonferroni	Benjamini	FDR
UP_SEQ_FEATURE	domain:EF-hand 1	29	1.6411997736276174	0.003135566095270389	S100A4, MYL6, SRI, S100A6, S100A8, S100A7, FSTL1, ITSN1, PRKCSH, CALU, MYL6B, SDF4, PLS3, S100A2, S100A16, ACTN4, S100A11, ACTN3, MYL12A, S100A14, CAPN1, NUCB1, VSNL1, NUCB2, MCFD2, RCN3, RCN1, RCN2, SPTAN1	1762	185	20063	1.7849096542626621	0.9999994403849078	0.19866579068862633	5.7499492661432505
UP_SEQ_FEATURE	domain:EF-hand 2	29	1.6411997736276174	0.003135566095270389	S100A4, MYL6, SRI, S100A6, S100A8, S100A7, FSTL1, ITSN1, PRKCSH, CALU, MYL6B, SDF4, PLS3, S100A2, S100A16, CAPNS1, ACTN4, S100A11, MYL12A, ACTN3, CAPN1, NUCB1, VSNL1, NUCB2, MCFD2, RCN3, RCN1, RCN2, SPTAN1	1762	185	20063	1.7849096542626621	0.9999994403849078	0.19866579068862633	5.7499492661432505
INTERPRO	IPR018247:EF-Hand 1, calcium-binding site	28	1.5846066779852859	0.008100537126173767	SRI, S100A4, S100A6, S100A8, S100A7, ITSN1, PRKCSH, CALU, EHD1, SDF4, PLS3, S100A2, S100A16, CAPNS1, ACTN4, S100A11, MYL12A, SPARC, CAPN1, NUCB1, LETM1, VSNL1, NUCB2, MCFD2, RCN3, RCN1, RCN2, SPTAN1	1735	178	18559	1.6826474111970986	0.9999999997303021	0.24885170901708797	13.479932638688252
INTERPRO	IPR002048:EF-hand domain	32	1.8109790605546123	0.021689434176467428	S100A4, MYL6, SRI, S100A6, S100A8, S100A7, FSTL1, ITSN1, PRKCSH, CALU, MYL6B, EHD1, SDF4, PLS3, S100A2, TBC1D9B, S100A16, CAPNS1, ACTN4, S100A11, MYL12A, ACTN3, CAPN1, NUCB1, LETM1, VSNL1, NUCB2, MCFD2, RCN3, RCN1, RCN2, SPTAN1	1735	228	18559	1.5013094696395166	1.0	0.447903500020593	32.3191100577506
INTERPRO	IPR011992:EF-hand-like domain	37	2.0939445387662703	0.029372500768712145	S100A4, MYL6, SRI, S100A6, S100A8, S100A7, FSTL1, SPOCK1, ITSN1, PRKCSH, CALU, PLCB3, MYL6B, EHD1, SDF4, PLS3, S100A2, TBC1D9B, S100A16, CAPNS1, ACTN4, S100A11, MYL12A, SPARC, ACTN3, S100A14, STAT3, CAPN1, NUCB1, LETM1, VSNL1, NUCB2, MCFD2, RCN3, RCN1, RCN2, SPTAN1	1735	279	18559	1.4185760176835756	1.0	0.5298887402633088	41.18217524929808
UP_SEQ_FEATURE	calcium-binding region:2	16	0.9054895302773062	0.09279320150476081	SRI, S100A6, CAPNS1, ACTN4, ITSN1, CALU, CAPN1, NUCB1, VSNL1, NUCB2, MCFD2, RCN3, SDF4, PLS3, RCN2, SPTAN1	1762	118	20063	1.5439312029858212	1.0	0.9459435576361745	84.06004686415369
UP_SEQ_FEATURE	calcium-binding region:1	17	0.9620826259196379	0.0949626148194109	SRI, S100A6, CAPNS1, ACTN4, PRKCSH, ITSN1, CALU, CAPN1, NUCB1, VSNL1, NUCB2, MCFD2, SDF4, RCN1, PLS3, RCN2, SPTAN1	1762	128	20063	1.5122685513620886	1.0	0.9486990407969269	84.7636672980447
SMART	SM00054:EFh	19	1.0752688172043012	0.11277568408629718	S100A4, MYL6, SRI, S100A6, ACTN4, S100A11, ACTN3, MYL12A, ITSN1, CALU, MYL6B, VSNL1, NUCB2, RCN3, SDF4, RCN1, PLS3, SPTAN1, RCN2	928	144	10057	1.4299194803639845	1.0	0.6273716906030739	81.80382127863227
UP_SEQ_FEATURE	domain:EF-hand 3	13	0.7357102433503113	0.1345818981940589	SRI, MYL6, CAPNS1, MYL6B, VSNL1, MYL12A, RCN3, SDF4, RCN1, CALU, RCN2, SPTAN1, CAPN1	1762	96	20063	1.5419208758986	1.0	0.9824049928278391	93.44912931109019
UP_SEQ_FEATURE	domain:EF-hand 4	9	0.5093378607809848	0.17416337594350104	SRI, CAPNS1, VSNL1, RCN3, SDF4, RCN1, CALU, RCN2, CAPN1	1762	62	20063	1.6528779612610303	1.0	0.9927591319183823	97.29036416262097
Annotation Cluster 85	Enrichment Score: 1.4907230733515326
Category	Term	Count	%	PValue	Genes	List Total	Pop Hits	Pop Total	Fold Enrichment	Bonferroni	Benjamini	FDR
GOTERM_BP_DIRECT	GO:0006531~aspartate metabolic process	4	0.22637238256932654	0.016165800870995457	GOT2, ADSS, GOT1, ASS1	1693	6	16792	6.6123252608781256	1.0	0.3211442298244155	26.66260434594069
KEGG_PATHWAY	hsa00250:Alanine, aspartate and glutamate metabolism	11	0.622524052065648	0.021172222372961635	GOT2, ADSS, GOT1, ASS1, NIT2, GLUD1, GFPT1, ADSL, CAD, ASNS, ASL	984	35	6879	2.19712543554007	0.9978486853820744	0.16094285341585424	24.72562685992774
UP_SEQ_FEATURE	binding site:Aspartate	3	0.1697792869269949	0.02175024932761553	GOT2, GOT1, ASS1	1762	3	20063	11.386492622020432	1.0	0.6241908660078692	33.94354818960026
KEGG_PATHWAY	hsa00220:Arginine biosynthesis	6	0.3395585738539898	0.14631194889607282	GOT2, GOT1, ACY1, ASS1, GLUD1, ASL	984	20	6879	2.097256097560976	1.0	0.5080512490299705	87.74950352617267
Annotation Cluster 86	Enrichment Score: 1.4771313919980071
Category	Term	Count	%	PValue	Genes	List Total	Pop Hits	Pop Total	Fold Enrichment	Bonferroni	Benjamini	FDR
INTERPRO	IPR018525:Mini-chromosome maintenance, conserved site	5	0.2829654782116582	9.760931349299093E-4	MCM7, MCM2, MCM3, MCM4, MCM6	1735	6	18559	8.91402497598463	0.9290321025912422	0.05966952740755327	1.723474489480703
UP_SEQ_FEATURE	domain:MCM	5	0.2829654782116582	0.003101779612860376	MCM7, MCM2, MCM3, MCM4, MCM6	1762	8	20063	7.116557888762769	0.999999346324553	0.19949318431573038	5.689695815578178
SMART	SM00350:MCM	5	0.2829654782116582	0.006190575108425379	MCM7, MCM2, MCM3, MCM4, MCM6	928	9	10057	6.0207136015325675	0.9432406608599255	0.10080634346935125	8.463252857593751
INTERPRO	IPR001208:Mini-chromosome maintenance, DNA-dependent ATPase	5	0.2829654782116582	0.0065138560961813365	MCM7, MCM2, MCM3, MCM4, MCM6	1735	9	18559	5.942683317323087	0.999999979518808	0.21534978330426524	10.982715612997318
GOTERM_CC_DIRECT	GO:0042555~MCM complex	5	0.2829654782116582	0.006926411418728688	MCM7, MCM2, MCM3, MCM4, MCM6	1733	9	18224	5.842149131243188	0.9976184255926355	0.05160329500328631	10.223765015359188
GOTERM_MF_DIRECT	GO:0003678~DNA helicase activity	8	0.4527447651386531	0.007602093313408134	RECQL, MCM7, RUVBL2, MCM2, RUVBL1, MCM3, MCM4, MCM6	1697	24	16881	3.315851502651738	0.9999889842029583	0.11790236330154014	11.904889801280238
GOTERM_BP_DIRECT	GO:0006268~DNA unwinding involved in DNA replication	5	0.2829654782116582	0.013110199769313149	MCM7, MCM2, HMGA1, MCM4, MCM6	1693	10	16792	4.959243945658594	1.0	0.2770835621432598	22.20530737309019
GOTERM_BP_DIRECT	GO:0000082~G1/S transition of mitotic cell cycle	16	0.9054895302773062	0.08665576012135848	MCM2, RCC1, RPS6, MCM3, MCM4, ITGB1, CDK2, MCM6, MCM7, EIF4E, DHFR, GSPT1, PCNA, RANBP1, PPP3CA, CUL1	1693	102	16792	1.5558412378536766	1.0	0.7797586479611525	82.17647223139846
BIOCARTA	h_mcmPathway:CDK Regulation of DNA Replication	6	0.3395585738539898	0.21592153926565089	MCM7, MCM2, MCM3, MCM4, CDK2, MCM6	296	18	1625	1.8299549549549552	1.0	0.8481949189885265	95.74045383685292
GOTERM_BP_DIRECT	GO:0006260~DNA replication	18	1.0186757215619695	0.393824050008739	ING5, SSRP1, UPF1, NASP, NAP1L1, TOP1MT, MCM2, RBBP7, MCM3, MCM4, CDK2, RAD50, MCM6, MCM7, SET, SUPT16H, PCNA, PTMS	1693	155	16792	1.1518244002819962	1.0	0.9968803122132797	99.99269682296466
GOTERM_BP_DIRECT	GO:0006270~DNA replication initiation	5	0.2829654782116582	0.405457378153417	MCM7, MCM2, MCM3, MCM4, MCM6	1693	32	16792	1.5497637330183107	1.0	0.9973997398775236	99.99494889494164
UP_KEYWORDS	DNA replication	10	0.5659309564233164	0.4149658752752017	SSRP1, MCM7, NASP, PCNA, SUPT16H, MCM2, MCM3, RBBP7, MCM4, MCM6	1764	94	20581	1.2411950595841172	1.0	0.7004955446903529	99.95858158582283
KEGG_PATHWAY	hsa03030:DNA replication	6	0.3395585738539898	0.6000901968021369	MCM7, PCNA, MCM2, MCM3, MCM4, MCM6	984	36	6879	1.1651422764227641	1.0	0.9044946382266834	99.99947885985416
Annotation Cluster 87	Enrichment Score: 1.4649944632166743
Category	Term	Count	%	PValue	Genes	List Total	Pop Hits	Pop Total	Fold Enrichment	Bonferroni	Benjamini	FDR
UP_SEQ_FEATURE	domain:CH 2	8	0.4527447651386531	0.0073327057658066925	ACTN4, SPTBN1, ACTN3, FLNC, FLNB, FLNA, PLS3, PARVA	1762	27	20063	3.3737755917097574	0.9999999999999978	0.34407713593646694	12.95795456176132
UP_SEQ_FEATURE	domain:CH 1	8	0.4527447651386531	0.0073327057658066925	ACTN4, SPTBN1, ACTN3, FLNC, FLNB, FLNA, PLS3, PARVA	1762	27	20063	3.3737755917097574	0.9999999999999978	0.34407713593646694	12.95795456176132
INTERPRO	IPR000557:Calponin repeat	4	0.22637238256932654	0.013116603162854455	TAGLN, CNN1, TAGLN2, TAGLN3	1735	6	18559	7.131219980787704	0.9999999999999997	0.3309438680459045	20.946706954579263
INTERPRO	IPR001589:Actinin-type, actin-binding, conserved site	7	0.39615166949632147	0.016564501493047182	ACTN4, SPTBN1, ACTN3, FLNC, FLNB, FLNA, PLS3	1735	23	18559	3.2555569477509083	1.0	0.37892641056799026	25.721785433736567
UP_SEQ_FEATURE	repeat:Calponin-like	3	0.1697792869269949	0.02175024932761553	TAGLN, TAGLN2, TAGLN3	1762	3	20063	11.386492622020432	1.0	0.6241908660078692	33.94354818960026
UP_SEQ_FEATURE	domain:Actin-binding	6	0.3395585738539898	0.02630248340465271	ACTN4, SPTBN1, ACTN3, FLNC, FLNB, FLNA	1762	20	20063	3.4159477866061296	1.0	0.6807919401986517	39.50522616201388
SMART	SM00033:CH	12	0.6791171477079796	0.03761892136814306	TAGLN, ACTN4, SPTBN1, ACTN3, CNN1, FLNC, TAGLN2, FLNB, TAGLN3, FLNA, PLS3, PARVA	928	66	10057	1.9704153605015673	0.9999999797535447	0.37261302243927275	42.07617232463065
COG_ONTOLOGY	Cytoskeleton	7	0.39615166949632147	0.05835607853576339	TAGLN, DYNC2H1, CNN1, TAGLN2, DYNC1H1, TAGLN3, PLS3	187	31	2026	2.4464378126617214	0.8852053992632983	0.30285961224563973	41.50911023127356
INTERPRO	IPR003096:Smooth muscle protein/calponin	4	0.22637238256932654	0.07602864998703676	TAGLN, CNN1, TAGLN2, TAGLN3	1735	11	18559	3.8897563531569297	1.0	0.8050878748299424	75.52913426211681
INTERPRO	IPR001715:Calponin homology domain	12	0.6791171477079796	0.09480623887740375	TAGLN, ACTN4, SPTBN1, ACTN3, CNN1, FLNC, TAGLN2, FLNB, TAGLN3, FLNA, PLS3, PARVA	1735	76	18559	1.688973153344456	1.0	0.8564751565650408	83.02112699921071
UP_SEQ_FEATURE	domain:CH	4	0.22637238256932654	0.7257131734594315	TAGLN, CNN1, TAGLN2, TAGLN3	1762	42	20063	1.0844278687638507	1.0	0.9999999994116349	99.9999999974503
Annotation Cluster 88	Enrichment Score: 1.4599583544678065
Category	Term	Count	%	PValue	Genes	List Total	Pop Hits	Pop Total	Fold Enrichment	Bonferroni	Benjamini	FDR
UP_SEQ_FEATURE	region of interest:Triple-helical region	8	0.4527447651386531	0.0027603014849911017	COL4A2, COL7A1, COL3A1, COL6A3, COL6A2, COL6A1, COL1A1, COL5A1	1762	23	20063	3.9605191728766718	0.9999968582090792	0.18218775740931237	5.078666606452198
GOTERM_MF_DIRECT	GO:0048407~platelet-derived growth factor binding	6	0.3395585738539898	0.0027978102773971504	PDGFA, COL3A1, COL1A2, COL6A1, COL1A1, COL5A1	1697	11	16881	5.425938822521027	0.9848747579259678	0.055799088093685834	4.547052120137007
UP_KEYWORDS	Ehlers-Danlos syndrome	6	0.3395585738539898	0.004754560544342359	PLOD1, COL3A1, CHST14, COL1A2, COL1A1, COL5A1	1764	14	20581	5.000242954324587	0.9211512952293783	0.023460828103313403	6.6904272779894525
UP_SEQ_FEATURE	propeptide:C-terminal propeptide	4	0.22637238256932654	0.027003024729967948	COL3A1, COL1A2, COL1A1, COL5A1	1762	8	20063	5.693246311010216	1.0	0.6871048684361412	40.32068525239586
UP_SEQ_FEATURE	domain:Fibrillar collagen NC1	4	0.22637238256932654	0.06528052010381256	COL3A1, COL1A2, COL1A1, COL5A1	1762	11	20063	4.140542771643793	1.0	0.8955278902031356	72.00047829940198
SMART	SM00038:COLFI	4	0.22637238256932654	0.07352235342605967	COL3A1, COL1A2, COL1A1, COL5A1	928	11	10057	3.9408307210031346	0.9999999999999996	0.5279428610827079	66.29305021195712
INTERPRO	IPR000885:Fibrillar collagen, C-terminal	4	0.22637238256932654	0.07602864998703676	COL3A1, COL1A2, COL1A1, COL5A1	1735	11	18559	3.8897563531569297	1.0	0.8050878748299424	75.52913426211681
UP_SEQ_FEATURE	propeptide:N-terminal propeptide	3	0.1697792869269949	0.09103659177093924	COL3A1, COL1A2, COL1A1	1762	6	20063	5.693246311010216	1.0	0.9448472026669101	83.46788185095131
INTERPRO	IPR008160:Collagen triple helix repeat	12	0.6791171477079796	0.1409477573055466	COL18A1, COL4A2, COL7A1, C1QTNF3, COL3A1, COL6A3, COL1A2, COL6A2, COL12A1, COL6A1, COL1A1, COL5A1	1735	82	18559	1.5653897518802278	1.0	0.9356729638373601	93.31024811190073
GOTERM_BP_DIRECT	GO:0001568~blood vessel development	5	0.2829654782116582	0.5415822642565994	LAMA4, CRKL, COL1A2, COL1A1, COL5A1	1693	38	16792	1.305064196225946	1.0	0.9997334988012804	99.99996412179193
Annotation Cluster 89	Enrichment Score: 1.4590187242347097
Category	Term	Count	%	PValue	Genes	List Total	Pop Hits	Pop Total	Fold Enrichment	Bonferroni	Benjamini	FDR
INTERPRO	IPR020858:Serum albumin-like	4	0.22637238256932654	0.0070463481490003425	GC, AFP, ALB, ECM1	1735	5	18559	8.557463976945245	0.9999999952070849	0.2254050468001636	11.828271695810377
UP_SEQ_FEATURE	domain:Albumin 1	3	0.1697792869269949	0.04097731654927631	GC, AFP, ALB	1762	4	20063	8.539869466515324	1.0	0.7977617970401989	54.568662533436594
UP_SEQ_FEATURE	domain:Albumin 3	3	0.1697792869269949	0.04097731654927631	GC, AFP, ALB	1762	4	20063	8.539869466515324	1.0	0.7977617970401989	54.568662533436594
UP_SEQ_FEATURE	domain:Albumin 2	3	0.1697792869269949	0.04097731654927631	GC, AFP, ALB	1762	4	20063	8.539869466515324	1.0	0.7977617970401989	54.568662533436594
SMART	SM00103:ALBUMIN	3	0.1697792869269949	0.04489566023723186	GC, AFP, ALB	928	4	10057	8.127963362068966	0.9999999993925953	0.40405417317464065	48.01027294286144
INTERPRO	IPR000264:ALB/AFP/VDB	3	0.1697792869269949	0.0460628071093027	GC, AFP, ALB	1735	4	18559	8.022622478386166	1.0	0.6581985859277941	56.80742031457615
INTERPRO	IPR014760:Serum albumin, N-terminal	3	0.1697792869269949	0.0460628071093027	GC, AFP, ALB	1735	4	18559	8.022622478386166	1.0	0.6581985859277941	56.80742031457615
INTERPRO	IPR020857:Serum albumin, conserved site	3	0.1697792869269949	0.0460628071093027	GC, AFP, ALB	1735	4	18559	8.022622478386166	1.0	0.6581985859277941	56.80742031457615
Annotation Cluster 90	Enrichment Score: 1.4578731666020706
Category	Term	Count	%	PValue	Genes	List Total	Pop Hits	Pop Total	Fold Enrichment	Bonferroni	Benjamini	FDR
UP_SEQ_FEATURE	domain:F5/8 type C 1	4	0.22637238256932654	0.011022848103319487	NRP1, F5, MFGE8, EDIL3	1762	6	20063	7.590995081346954	1.0	0.43863178458869323	18.86103143498684
UP_SEQ_FEATURE	domain:F5/8 type C 2	4	0.22637238256932654	0.011022848103319487	NRP1, F5, MFGE8, EDIL3	1762	6	20063	7.590995081346954	1.0	0.43863178458869323	18.86103143498684
SMART	SM00231:FA58C	6	0.3395585738539898	0.03850003613956665	DCBLD2, DDR1, NRP1, F5, MFGE8, EDIL3	928	21	10057	3.096366995073892	0.9999999867393815	0.37192073533415626	42.826812047032135
INTERPRO	IPR000421:Coagulation factor 5/8 C-terminal type domain	6	0.3395585738539898	0.07789816264146002	DCBLD2, DDR1, NRP1, F5, MFGE8, EDIL3	1735	25	18559	2.5672391930835734	1.0	0.808309077068086	76.39574520891424
INTERPRO	IPR008979:Galactose-binding domain-like	12	0.6791171477079796	0.1409477573055466	EPHA5, DCBLD2, EPHA4, DDR1, LAMB3, NRP1, F5, MFGE8, EDIL3, LAMC1, EPHB4, MANBA	1735	82	18559	1.5653897518802278	1.0	0.9356729638373601	93.31024811190073
Annotation Cluster 91	Enrichment Score: 1.4412599524968324
Category	Term	Count	%	PValue	Genes	List Total	Pop Hits	Pop Total	Fold Enrichment	Bonferroni	Benjamini	FDR
INTERPRO	IPR024969:Rpn11/EIF3F C-terminal domain	4	0.22637238256932654	0.0030294363664526997	PSMD14, COPS6, EIF3F, PSMD7	1735	4	18559	10.696829971181558	0.9997305692566592	0.12801813564253772	5.257943158222112
SMART	SM00232:JAB_MPN	4	0.22637238256932654	0.07352235342605967	PSMD14, COPS6, EIF3F, PSMD7	928	11	10057	3.9408307210031346	0.9999999999999996	0.5279428610827079	66.29305021195712
UP_SEQ_FEATURE	domain:MPN	4	0.22637238256932654	0.08154392932436785	PSMD14, COPS6, EIF3F, PSMD7	1762	12	20063	3.795497540673477	1.0	0.9269723005111307	79.89014219672829
INTERPRO	IPR000555:JAB1/Mov34/MPN/PAD-1	4	0.22637238256932654	0.09457738904149526	PSMD14, COPS6, EIF3F, PSMD7	1735	12	18559	3.565609990393852	1.0	0.857775975875508	82.9445476324295
Annotation Cluster 92	Enrichment Score: 1.4254251252582648
Category	Term	Count	%	PValue	Genes	List Total	Pop Hits	Pop Total	Fold Enrichment	Bonferroni	Benjamini	FDR
INTERPRO	IPR001791:Laminin G domain	15	0.8488964346349746	0.001036816226878613	COL18A1, HSPG2, CSPG4, GAS6, COL5A1, LAMA4, LAMA3, LAMA5, FAT1, FAT2, COL12A1, AGRN, THBS1, THBS2, PROS1	1735	60	18559	2.6742074927953894	0.9398065801190181	0.06053875944538012	1.8297607752863931
UP_SEQ_FEATURE	region of interest:Domain II and I	5	0.2829654782116582	0.003101779612860376	LAMA4, LAMA3, LAMA5, LAMC2, LAMC1	1762	8	20063	7.116557888762769	0.999999346324553	0.19949318431573038	5.689695815578178
SMART	SM00282:LamG	11	0.622524052065648	0.004035568426643184	LAMA4, LAMA3, LAMA5, FAT1, FAT2, CSPG4, HSPG2, AGRN, PROS1, GAS6, COL5A1	928	42	10057	2.8383364121510675	0.845599405004702	0.07200431084338332	5.595741453281422
UP_SEQ_FEATURE	domain:Laminin G-like 2	8	0.4527447651386531	0.01334116447383663	LAMA4, LAMA3, LAMA5, CSPG4, HSPG2, AGRN, PROS1, GAS6	1762	30	20063	3.0363980325387816	1.0	0.4805441687134483	22.373505805859082
UP_SEQ_FEATURE	domain:Laminin G-like 1	8	0.4527447651386531	0.01334116447383663	LAMA4, LAMA3, LAMA5, CSPG4, HSPG2, AGRN, PROS1, GAS6	1762	30	20063	3.0363980325387816	1.0	0.4805441687134483	22.373505805859082
INTERPRO	IPR010307:Laminin II	3	0.1697792869269949	0.07207377974801396	LAMA4, LAMA3, LAMA5	1735	5	18559	6.418097982708934	1.0	0.7946699300308071	73.59591105769346
INTERPRO	IPR009254:Laminin I	3	0.1697792869269949	0.07207377974801396	LAMA4, LAMA3, LAMA5	1735	5	18559	6.418097982708934	1.0	0.7946699300308071	73.59591105769346
UP_SEQ_FEATURE	domain:Laminin G-like 3	5	0.2829654782116582	0.0923985656640669	LAMA4, LAMA3, LAMA5, HSPG2, AGRN	1762	20	20063	2.846623155505108	1.0	0.9462712080203476	83.92878853832929
UP_SEQ_FEATURE	domain:Laminin G-like 5	3	0.1697792869269949	0.18371446474779038	LAMA4, LAMA3, LAMA5	1762	9	20063	3.795497540673477	1.0	0.994312621046382	97.82405976694392
GOTERM_BP_DIRECT	GO:0030155~regulation of cell adhesion	7	0.39615166949632147	0.2623753006796965	PTPRJ, LAMA4, LAMA3, LAMA5, JAG2, CXCL8, SERPINI1	1693	43	16792	1.6146375637027979	1.0	0.9808484011459263	99.6942904772125
GOTERM_BP_DIRECT	GO:0045995~regulation of embryonic development	3	0.1697792869269949	0.3824138993793563	LAMA4, LAMA3, LAMA5	1693	13	16792	2.2888818210731974	1.0	0.9964226392603918	99.98958623727226
UP_SEQ_FEATURE	domain:Laminin G-like 4	3	0.1697792869269949	0.38412607252428926	LAMA4, LAMA3, LAMA5	1762	15	20063	2.2772985244040864	1.0	0.9999569847784877	99.98927138003091
Annotation Cluster 93	Enrichment Score: 1.4141042179400787
Category	Term	Count	%	PValue	Genes	List Total	Pop Hits	Pop Total	Fold Enrichment	Bonferroni	Benjamini	FDR
KEGG_PATHWAY	hsa00270:Cysteine and methionine metabolism	12	0.6791171477079796	0.014473370121808831	GOT2, ADI1, LDHB, GOT1, AHCY, SRM, LDHAL6B, DNMT1, ENOPH1, APIP, MDH2, MDH1	984	38	6879	2.207637997432606	0.9847657731286772	0.13435737140089188	17.59340333510663
INTERPRO	IPR001557:L-lactate/malate dehydrogenase	4	0.22637238256932654	0.03185219780377204	LDHB, LDHAL6B, MDH2, MDH1	1735	8	18559	5.348414985590779	1.0	0.5494100274235618	43.800542938817074
INTERPRO	IPR001236:Lactate/malate dehydrogenase, N-terminal	4	0.22637238256932654	0.03185219780377204	LDHB, LDHAL6B, MDH2, MDH1	1735	8	18559	5.348414985590779	1.0	0.5494100274235618	43.800542938817074
INTERPRO	IPR022383:Lactate/malate dehydrogenase, C-terminal	4	0.22637238256932654	0.03185219780377204	LDHB, LDHAL6B, MDH2, MDH1	1735	8	18559	5.348414985590779	1.0	0.5494100274235618	43.800542938817074
INTERPRO	IPR015955:Lactate dehydrogenase/glycoside hydrolase, family 4, C-terminal	4	0.22637238256932654	0.044521368656024296	LDHB, LDHAL6B, MDH2, MDH1	1735	9	18559	4.754146653858469	1.0	0.6516309327165553	55.547936948790024
PIR_SUPERFAMILY	PIRSF000102:L-lactate/malate dehydrogenase	4	0.22637238256932654	0.15733244983729155	LDHB, LDHAL6B, MDH2, MDH1	303	8	1692	2.7920792079207923	1.0	0.9971746508660841	89.0248981322869
Annotation Cluster 94	Enrichment Score: 1.3997859928492056
Category	Term	Count	%	PValue	Genes	List Total	Pop Hits	Pop Total	Fold Enrichment	Bonferroni	Benjamini	FDR
INTERPRO	IPR020557:Fumarate lyase, conserved site	3	0.1697792869269949	0.024546121737486264	ADSL, ASL, FH	1735	3	18559	10.696829971181556	1.0	0.47985218705572596	35.752339043319346
INTERPRO	IPR000362:Fumarate lyase	3	0.1697792869269949	0.024546121737486264	ADSL, ASL, FH	1735	3	18559	10.696829971181556	1.0	0.47985218705572596	35.752339043319346
GOTERM_BP_DIRECT	GO:0051262~protein tetramerization	9	0.5093378607809848	0.043335137171234404	ME1, SHMT1, RPS19, TRPM7, ADSL, TGM3, ASL, CUTC, FH	1693	40	16792	2.231659775546367	1.0	0.5841491360011315	56.95549529374833
INTERPRO	IPR022761:Fumarate lyase, N-terminal	3	0.1697792869269949	0.0460628071093027	ADSL, ASL, FH	1735	4	18559	8.022622478386166	1.0	0.6581985859277941	56.80742031457615
INTERPRO	IPR024083:Fumarase/histidase, N-terminal	3	0.1697792869269949	0.0460628071093027	ADSL, ASL, FH	1735	4	18559	8.022622478386166	1.0	0.6581985859277941	56.80742031457615
INTERPRO	IPR008948:L-Aspartase-like	3	0.1697792869269949	0.07207377974801396	ADSL, ASL, FH	1735	5	18559	6.418097982708934	1.0	0.7946699300308071	73.59591105769346
Annotation Cluster 95	Enrichment Score: 1.3985591075963455
Category	Term	Count	%	PValue	Genes	List Total	Pop Hits	Pop Total	Fold Enrichment	Bonferroni	Benjamini	FDR
UP_SEQ_FEATURE	metal ion-binding site:Magnesium; via carbonyl oxygen	7	0.39615166949632147	0.012411187134074972	ADSS, PFKL, NT5C2, PFKP, ENOPH1, PFKM, NT5DC1	1762	23	20063	3.4654542762670877	1.0	0.4632755715482074	20.98215681756882
INTERPRO	IPR000023:Phosphofructokinase domain	3	0.1697792869269949	0.024546121737486264	PFKL, PFKP, PFKM	1735	3	18559	10.696829971181556	1.0	0.47985218705572596	35.752339043319346
INTERPRO	IPR009161:6-phosphofructokinase, eukaryotic type	3	0.1697792869269949	0.024546121737486264	PFKL, PFKP, PFKM	1735	3	18559	10.696829971181556	1.0	0.47985218705572596	35.752339043319346
INTERPRO	IPR015912:Phosphofructokinase, conserved site	3	0.1697792869269949	0.024546121737486264	PFKL, PFKP, PFKM	1735	3	18559	10.696829971181556	1.0	0.47985218705572596	35.752339043319346
INTERPRO	IPR022953:Phosphofructokinase	3	0.1697792869269949	0.024546121737486264	PFKL, PFKP, PFKM	1735	3	18559	10.696829971181556	1.0	0.47985218705572596	35.752339043319346
GOTERM_MF_DIRECT	GO:0003872~6-phosphofructokinase activity	3	0.1697792869269949	0.028240400173771295	PFKL, PFKP, PFKM	1697	3	16881	9.947554507955214	1.0	0.29621043963502214	37.86270276323053
GOTERM_BP_DIRECT	GO:0006002~fructose 6-phosphate metabolic process	4	0.22637238256932654	0.038813467705108864	PFKL, GFPT1, PFKP, PFKM	1693	8	16792	4.959243945658595	1.0	0.5535551465689382	52.915043706789476
PIR_SUPERFAMILY	PIRSF000533:ATP-dependent phosphofructokinase, eukaryotic type	3	0.1697792869269949	0.08403308175539137	PFKL, PFKP, PFKM	303	3	1692	5.584158415841585	0.9999999992901782	0.9991079625420902	67.79201901840433
BIOCARTA	h_ptdinsPathway:Phosphoinositides and their downstream targets.	5	0.2829654782116582	0.6236193607758254	PFKL, ARF1, AP2A1, PFKP, PFKM	296	23	1625	1.193448883666275	1.0	0.9913625884275362	99.99968814064704
Annotation Cluster 96	Enrichment Score: 1.3825510793705231
Category	Term	Count	%	PValue	Genes	List Total	Pop Hits	Pop Total	Fold Enrichment	Bonferroni	Benjamini	FDR
INTERPRO	IPR020901:Proteinase inhibitor I2, Kunitz, conserved site	6	0.3395585738539898	0.021569698126066482	APP, COL7A1, COL6A3, TFPI, SPINT1, APLP2	1735	18	18559	3.565609990393852	1.0	0.4493654336792171	32.17149453049396
INTERPRO	IPR002223:Proteinase inhibitor I2, Kunitz metazoa	6	0.3395585738539898	0.027077110483389927	APP, COL7A1, COL6A3, TFPI, SPINT1, APLP2	1735	19	18559	3.377946306688912	1.0	0.5074806917415476	38.65617121587805
UP_SEQ_FEATURE	domain:BPTI/Kunitz inhibitor	4	0.22637238256932654	0.06528052010381256	APP, COL7A1, COL6A3, APLP2	1762	11	20063	4.140542771643793	1.0	0.8955278902031356	72.00047829940198
SMART	SM00131:KU	5	0.2829654782116582	0.07736876999902864	APP, COL6A3, TFPI, SPINT1, APLP2	928	18	10057	3.0103568007662838	0.9999999999999999	0.5319789111547877	68.23198010776463
Annotation Cluster 97	Enrichment Score: 1.371839698709909
Category	Term	Count	%	PValue	Genes	List Total	Pop Hits	Pop Total	Fold Enrichment	Bonferroni	Benjamini	FDR
INTERPRO	IPR011032:GroES-like	7	0.39615166949632147	0.010460389430228012	PTGR1, SORD, FASN, ADH5, HSPE1, CRYZ, VAT1	1735	21	18559	3.5656099903938516	0.9999999999995749	0.28475823156248603	17.07202087461841
INTERPRO	IPR013149:Alcohol dehydrogenase, C-terminal	6	0.3395585738539898	0.012861591037697873	PTGR1, SORD, FASN, ADH5, CRYZ, VAT1	1735	16	18559	4.011311239193083	0.9999999999999994	0.3286741171887836	20.582264308203623
SMART	SM00829:SM00829	5	0.2829654782116582	0.053226349486678017	PTGR1, SORD, FASN, CRYZ, VAT1	928	16	10057	3.3866514008620694	0.9999999999893897	0.44437170698417594	54.10788501278445
INTERPRO	IPR020843:Polyketide synthase, enoylreductase	5	0.2829654782116582	0.055564414173128705	PTGR1, SORD, FASN, CRYZ, VAT1	1735	16	18559	3.3427593659942363	1.0	0.7219340966620187	63.85771500398153
INTERPRO	IPR002085:Alcohol dehydrogenase superfamily, zinc-type	5	0.2829654782116582	0.08059451460880503	PTGR1, SORD, ADH5, CRYZ, VAT1	1735	18	18559	2.9713416586615433	1.0	0.8170872027795661	77.59475789039534
INTERPRO	IPR013154:Alcohol dehydrogenase GroES-like	4	0.22637238256932654	0.18318518747288792	SORD, ADH5, CRYZ, VAT1	1735	16	18559	2.6742074927953894	1.0	0.9688606782287894	97.273435457736
Annotation Cluster 98	Enrichment Score: 1.369535639490057
Category	Term	Count	%	PValue	Genes	List Total	Pop Hits	Pop Total	Fold Enrichment	Bonferroni	Benjamini	FDR
GOTERM_MF_DIRECT	GO:0016810~hydrolase activity, acting on carbon-nitrogen (but not peptide) bonds	6	0.3395585738539898	0.01727556232807332	AMDHD2, BTD, NIT2, DPYSL3, CAD, DPYSL2	1697	16	16881	3.7303329404832057	0.9999999999952367	0.2093229001302397	25.13281820528225
INTERPRO	IPR011059:Metal-dependent hydrolase, composite domain	4	0.22637238256932654	0.05929029481109994	AMDHD2, DPYSL3, CAD, DPYSL2	1735	10	18559	4.2787319884726225	1.0	0.7397586413142518	66.3136138907463
INTERPRO	IPR006680:Amidohydrolase 1	4	0.22637238256932654	0.07602864998703676	AMDHD2, DPYSL3, CAD, DPYSL2	1735	11	18559	3.8897563531569297	1.0	0.8050878748299424	75.52913426211681
Annotation Cluster 99	Enrichment Score: 1.362860075574446
Category	Term	Count	%	PValue	Genes	List Total	Pop Hits	Pop Total	Fold Enrichment	Bonferroni	Benjamini	FDR
UP_SEQ_FEATURE	site:May be involved in allosteric control	3	0.1697792869269949	0.02175024932761553	PYGM, PYGL, PYGB	1762	3	20063	11.386492622020432	1.0	0.6241908660078692	33.94354818960026
UP_SEQ_FEATURE	site:Involved in the association of subunits	3	0.1697792869269949	0.02175024932761553	PYGM, PYGL, PYGB	1762	3	20063	11.386492622020432	1.0	0.6241908660078692	33.94354818960026
INTERPRO	IPR000811:Glycosyl transferase, family 35	3	0.1697792869269949	0.024546121737486264	PYGM, PYGL, PYGB	1735	3	18559	10.696829971181556	1.0	0.47985218705572596	35.752339043319346
INTERPRO	IPR011833:Glycogen/starch/alpha-glucan phosphorylase	3	0.1697792869269949	0.024546121737486264	PYGM, PYGL, PYGB	1735	3	18559	10.696829971181556	1.0	0.47985218705572596	35.752339043319346
GOTERM_MF_DIRECT	GO:0008184~glycogen phosphorylase activity	3	0.1697792869269949	0.028240400173771295	PYGM, PYGL, PYGB	1697	3	16881	9.947554507955214	1.0	0.29621043963502214	37.86270276323053
UP_SEQ_FEATURE	binding site:AMP	5	0.2829654782116582	0.02895897092795773	PYGM, PYGL, AK3, AK2, PYGB	1762	14	20063	4.06660450786444	1.0	0.6964187514596938	42.54273996215964
PIR_SUPERFAMILY	PIRSF000460:glucan phosphorylase	3	0.1697792869269949	0.08403308175539137	PYGM, PYGL, PYGB	303	3	1692	5.584158415841585	0.9999999992901782	0.9991079625420902	67.79201901840433
GOTERM_BP_DIRECT	GO:0005980~glycogen catabolic process	5	0.2829654782116582	0.15490333091323927	PGM2, PYGM, PYGL, PFKM, PYGB	1693	21	16792	2.361544736027902	1.0	0.9166933139020124	95.93322626559836
UP_KEYWORDS	Glycogen metabolism	5	0.2829654782116582	0.17873106946974449	PYGM, PYGL, PPP1CC, AKT2, PYGB	1764	26	20581	2.2436987615559043	1.0	0.4294936192431166	94.27874418217229
Annotation Cluster 100	Enrichment Score: 1.343400581377809
Category	Term	Count	%	PValue	Genes	List Total	Pop Hits	Pop Total	Fold Enrichment	Bonferroni	Benjamini	FDR
UP_SEQ_FEATURE	metal ion-binding site:Copper	7	0.39615166949632147	0.0011314680451757736	APP, F5, ALB, ATOX1, LOX, LOXL2, LOXL1	1762	15	20063	5.313696556942868	0.9944256858878329	0.0885068304634159	2.112140458640266
UP_KEYWORDS	LTQ	3	0.1697792869269949	0.06157577180230528	LOX, LOXL2, LOXL1	1764	5	20581	7.0003401360544215	0.999999999999998	0.19296752308028053	60.2839039609826
UP_SEQ_FEATURE	cross-link:Lysine tyrosylquinone (Lys-Tyr)	3	0.1697792869269949	0.06436534387875266	LOX, LOXL2, LOXL1	1762	5	20063	6.831895573212259	1.0	0.8972985196362044	71.47899933830489
UP_SEQ_FEATURE	region of interest:Lysyl-oxidase like	3	0.1697792869269949	0.06436534387875266	LOX, LOXL2, LOXL1	1762	5	20063	6.831895573212259	1.0	0.8972985196362044	71.47899933830489
INTERPRO	IPR019828:Lysyl oxidase, conserved site	3	0.1697792869269949	0.07207377974801396	LOX, LOXL2, LOXL1	1735	5	18559	6.418097982708934	1.0	0.7946699300308071	73.59591105769346
INTERPRO	IPR001695:Lysyl oxidase	3	0.1697792869269949	0.07207377974801396	LOX, LOXL2, LOXL1	1735	5	18559	6.418097982708934	1.0	0.7946699300308071	73.59591105769346
GOTERM_MF_DIRECT	GO:0016641~oxidoreductase activity, acting on the CH-NH2 group of donors, oxygen as acceptor	3	0.1697792869269949	0.08211746222886226	LOX, LOXL2, LOXL1	1697	5	16881	5.968532704773129	1.0	0.5818912994305624	75.90682935024063
UP_KEYWORDS	TPQ	3	0.1697792869269949	0.1453613300558324	LOX, LOXL2, LOXL1	1764	8	20581	4.375212585034014	1.0	0.37032487221074517	89.79494996400183
Annotation Cluster 101	Enrichment Score: 1.332682068776426
Category	Term	Count	%	PValue	Genes	List Total	Pop Hits	Pop Total	Fold Enrichment	Bonferroni	Benjamini	FDR
UP_KEYWORDS	Rotamase	11	0.622524052065648	0.0010516679149904348	PPIF, PPIB, PPIA, PPIL1, PTPA, PPIC, FKBP3, PPIL3, FKBP1A, FKBP1B, FKBP2	1764	38	20581	3.377357083184151	0.4292671007687	0.0062121129424344	1.5172270171386448
GOTERM_BP_DIRECT	GO:0000413~protein peptidyl-prolyl isomerization	11	0.622524052065648	0.009060657961050576	PPIF, PPIB, PPIA, PPIL1, PTPA, PPIC, FKBP3, PPIL3, FKBP1A, FKBP1B, FKBP2	1693	43	16792	2.537287600104397	1.0	0.21265912796595698	15.901599627111517
GOTERM_BP_DIRECT	GO:0061077~chaperone-mediated protein folding	10	0.5659309564233164	0.009632457504679205	PPIB, PEX19, CLU, FKBP3, FKBP1A, PDIA4, CALR, FKBP1B, CANX, FKBP2	1693	37	16792	2.6806724030586997	1.0	0.22245011803100723	16.820137076261787
GOTERM_MF_DIRECT	GO:0003755~peptidyl-prolyl cis-trans isomerase activity	11	0.622524052065648	0.014336800160530292	PPIF, PPIB, PPIA, PPIL1, PTPA, PPIC, FKBP3, PPIL3, FKBP1A, FKBP1B, FKBP2	1697	46	16881	2.3787630345110298	0.9999999995851422	0.1892039144509836	21.32602312164058
UP_KEYWORDS	Cyclosporin	4	0.22637238256932654	0.016881020627867803	PPIF, PPIB, PPIA, PPIC	1764	7	20581	6.666990605766117	0.9998854379363631	0.06792699731675778	21.914938634378345
INTERPRO	IPR020892:Cyclophilin-type peptidyl-prolyl cis-trans isomerase, conserved site	6	0.3395585738539898	0.040572033435851904	PPIF, PPIB, PPIA, PPIL1, PPIC, PPIL3	1735	21	18559	3.0562371346233013	1.0	0.6230583832689549	52.1609541505585
UP_SEQ_FEATURE	domain:PPIase cyclophilin-type	6	0.3395585738539898	0.05395177496973017	PPIF, PPIB, PPIA, PPIL1, PPIC, PPIL3	1762	24	20063	2.846623155505108	1.0	0.8585297802667253	64.85952013584
INTERPRO	IPR024936:Cyclophilin-type peptidyl-prolyl cis-trans isomerase	6	0.3395585738539898	0.05750179686817514	PPIF, PPIB, PPIA, PPIL1, PPIC, PPIL3	1735	23	18559	2.790477383786493	1.0	0.7315265790289947	65.15507894599112
INTERPRO	IPR002130:Cyclophilin-like peptidyl-prolyl cis-trans isomerase domain	6	0.3395585738539898	0.06726988859553898	PPIF, PPIB, PPIA, PPIL1, PPIC, PPIL3	1735	24	18559	2.674207492795389	1.0	0.7789187178105366	71.05368430191336
UP_SEQ_FEATURE	domain:PPIase FKBP-type	4	0.22637238256932654	0.08154392932436785	FKBP3, FKBP1A, FKBP1B, FKBP2	1762	12	20063	3.795497540673477	1.0	0.9269723005111307	79.89014219672829
INTERPRO	IPR001179:Peptidyl-prolyl cis-trans isomerase, FKBP-type, domain	4	0.22637238256932654	0.2334566274374805	FKBP3, FKBP1A, FKBP1B, FKBP2	1735	18	18559	2.3770733269292346	1.0	0.9862546810472308	99.11994141750039
INTERPRO	IPR023566:Peptidyl-prolyl cis-trans isomerase, FKBP-type	4	0.22637238256932654	0.2857737164555882	FKBP3, FKBP1A, FKBP1B, FKBP2	1735	20	18559	2.1393659942363112	1.0	0.9940363425651202	99.74998212625587
GOTERM_MF_DIRECT	GO:0005528~FK506 binding	4	0.22637238256932654	0.32572760734229367	FKBP3, FKBP1A, FKBP1B, FKBP2	1697	20	16881	1.989510901591043	1.0	0.9521269198290816	99.8564655720038
PIR_SUPERFAMILY	PIRSF001467:peptidyl-prolyl cis-trans isomerase	3	0.1697792869269949	0.6601084802786791	PPIA, PPIL1, PPIL3	303	12	1692	1.3960396039603962	1.0	0.999999999999682	99.9999107153324
Annotation Cluster 102	Enrichment Score: 1.3230589392239638
Category	Term	Count	%	PValue	Genes	List Total	Pop Hits	Pop Total	Fold Enrichment	Bonferroni	Benjamini	FDR
BIOCARTA	h_eifPathway:Eukaryotic protein translation	10	0.5659309564233164	6.61218970669697E-4	EIF4G3, EIF3A, EIF4E, EIF2S1, EIF5, EIF2S2, EIF4A1, EIF2S3, EEF2, EIF1	296	16	1625	3.431165540540541	0.15128899291348374	0.15128899291348374	0.8545131102263404
BIOCARTA	h_eif2Pathway:Regulation of eIF2	4	0.22637238256932654	0.3213080271727313	EIF2S1, EIF5, EIF2S2, EIF2S3	296	11	1625	1.9963144963144963	1.0	0.9307512369259371	99.34531748345108
BIOCARTA	h_igf1mtorPathway:Skeletal muscle hypertrophy is regulated via AKT/mTOR pathway	5	0.2829654782116582	0.5053081484143491	EIF4E, EIF2S1, EIF2S2, EIF2S3, RPS6	296	20	1625	1.3724662162162162	1.0	0.9793250302771868	99.98918232740543
Annotation Cluster 103	Enrichment Score: 1.29170115479179
Category	Term	Count	%	PValue	Genes	List Total	Pop Hits	Pop Total	Fold Enrichment	Bonferroni	Benjamini	FDR
UP_KEYWORDS	Cholesterol metabolism	12	0.6791171477079796	0.00822912901763198	APOB, HDLBP, APOA1, NPC2, MVD, LDLR, APOE, FDPS, HMGCS1, PCSK9, PMVK, IDI1	1764	57	20581	2.4562596968612005	0.9877750017442046	0.03789719517224266	11.313467328356563
UP_KEYWORDS	Sterol metabolism	13	0.7357102433503113	0.010796801127295492	HDLBP, CYB5R2, LDLR, MVD, HMGCS1, FDPS, PMVK, APOB, APOA1, NPC2, APOE, PCSK9, IDI1	1764	67	20581	2.263791586286256	0.9969297202141854	0.04669279443262642	14.591810348697344
UP_KEYWORDS	Steroid metabolism	15	0.8488964346349746	0.014199377024841815	HDLBP, CYB5R2, LDLR, MVD, HMGCS1, FDPS, PMVK, AKR1C2, APOB, APOA1, NPC2, APOE, PCSK9, IDI1, AKR1D1	1764	86	20581	2.034982597690239	0.9995106900488081	0.05915805212362846	18.76245255044967
GOTERM_BP_DIRECT	GO:0006695~cholesterol biosynthetic process	9	0.5093378607809848	0.03292151092246991	CNBP, APOA1, G6PD, MVD, FDPS, HMGCS1, ACLY, PMVK, IDI1	1693	38	16792	2.3491155532067025	1.0	0.5029507551709081	47.109139533928634
UP_KEYWORDS	Sterol biosynthesis	6	0.3395585738539898	0.05759269301052011	CYB5R2, MVD, FDPS, HMGCS1, PMVK, IDI1	1764	25	20581	2.8001360544217686	0.9999999999999815	0.18559778557775997	57.762995251599826
UP_KEYWORDS	Cholesterol biosynthesis	5	0.2829654782116582	0.07370602625353022	MVD, FDPS, HMGCS1, PMVK, IDI1	1764	19	20581	3.0703246210765007	1.0	0.22268047958809079	67.12484125144226
UP_KEYWORDS	Steroid biosynthesis	7	0.39615166949632147	0.07445842111843762	CYB5R2, MVD, HINT2, FDPS, HMGCS1, PMVK, IDI1	1764	35	20581	2.3334467120181404	1.0	0.2235441528103157	67.51070955190241
KEGG_PATHWAY	hsa00900:Terpenoid backbone biosynthesis	7	0.39615166949632147	0.08261807239184123	MVD, FDPS, HMGCS1, PMVK, ACAT2, IDI1, ACAT1	984	22	6879	2.224362527716186	0.9999999999821392	0.40285295662763143	68.1624893774766
GOTERM_BP_DIRECT	GO:0008299~isoprenoid biosynthetic process	4	0.22637238256932654	0.16090894944703787	MVD, FDPS, HMGCS1, IDI1	1693	14	16792	2.8338536832334826	1.0	0.9232917416850145	96.449269125197
UP_KEYWORDS	Lipid biosynthesis	13	0.7357102433503113	0.6936668895900261	PTGES3, CYB5R2, MVD, HACD3, HINT2, NDUFAB1, HMGCS1, FDPS, ACLY, PMVK, PTGDS, FASN, IDI1	1764	156	20581	0.9722694633408919	1.0	0.9074084810104552	99.99999657618945
Annotation Cluster 104	Enrichment Score: 1.287808773441162
Category	Term	Count	%	PValue	Genes	List Total	Pop Hits	Pop Total	Fold Enrichment	Bonferroni	Benjamini	FDR
GOTERM_BP_DIRECT	GO:0031954~positive regulation of protein autophosphorylation	7	0.39615166949632147	0.014901693283571264	TOM1L1, PDGFA, INS, VEGFA, PDGFC, PDGFD, RAD50	1693	21	16792	3.3061626304390628	1.0	0.3037178694131851	24.8487831633488
GOTERM_BP_DIRECT	GO:0050730~regulation of peptidyl-tyrosine phosphorylation	5	0.2829654782116582	0.03495177468680564	EGFR, PDCL3, PDGFA, PDGFC, PDGFD	1693	13	16792	3.8148030351219955	1.0	0.5198914663967269	49.182349126574444
INTERPRO	IPR000072:Platelet-derived growth factor (PDGF)	4	0.22637238256932654	0.044521368656024296	PDGFA, VEGFA, PDGFC, PDGFD	1735	9	18559	4.754146653858469	1.0	0.6516309327165553	55.547936948790024
GOTERM_MF_DIRECT	GO:0005161~platelet-derived growth factor receptor binding	5	0.2829654782116582	0.056279232493504874	PTPRJ, PDGFA, VEGFA, PDGFC, PDGFD	1697	15	16881	3.315851502651739	1.0	0.4638935428553518	61.79230800392473
GOTERM_BP_DIRECT	GO:0048008~platelet-derived growth factor receptor signaling pathway	7	0.39615166949632147	0.06549386399242356	PLAT, PTPRJ, NRP1, PDGFA, BCAR1, PDGFC, PDGFD	1693	29	16792	2.394117766869666	1.0	0.7036161833706269	72.44073924778995
GOTERM_BP_DIRECT	GO:0043406~positive regulation of MAP kinase activity	11	0.622524052065648	0.06902145419895771	EGFR, TNF, PDCD10, PDGFA, VEGFA, PDGFC, PDGFD, FGF1, TAB1, TGFB1, MIF	1693	59	16792	1.8492096068557469	1.0	0.7192498772209511	74.35421127323079
SMART	SM00141:PDGF	3	0.1697792869269949	0.16388241004316065	PDGFA, VEGFA, PDGFC	928	8	10057	4.063981681034483	1.0	0.7365085925476162	92.18258128905264
Annotation Cluster 105	Enrichment Score: 1.2863771251797214
Category	Term	Count	%	PValue	Genes	List Total	Pop Hits	Pop Total	Fold Enrichment	Bonferroni	Benjamini	FDR
UP_SEQ_FEATURE	repeat:HEAT 8	7	0.39615166949632147	0.004517580599148694	SF3B1, KIAA0368, CKAP5, CAND1, KPNB1, TNPO1, GCN1	1762	19	20063	4.1950235975864745	0.9999999990317271	0.2504415154848658	8.183571279059398
UP_SEQ_FEATURE	repeat:HEAT 10	5	0.2829654782116582	0.03681444052164455	SF3B1, KIAA0368, CKAP5, CAND1, GCN1	1762	15	20063	3.795497540673477	1.0	0.7728761880130807	50.70234664728803
UP_SEQ_FEATURE	repeat:HEAT 9	5	0.2829654782116582	0.03681444052164455	SF3B1, KIAA0368, CKAP5, CAND1, GCN1	1762	15	20063	3.795497540673477	1.0	0.7728761880130807	50.70234664728803
UP_SEQ_FEATURE	repeat:HEAT 20	3	0.1697792869269949	0.04097731654927631	KIAA0368, CAND1, GCN1	1762	4	20063	8.539869466515324	1.0	0.7977617970401989	54.568662533436594
UP_SEQ_FEATURE	repeat:HEAT 18	3	0.1697792869269949	0.04097731654927631	KIAA0368, CAND1, GCN1	1762	4	20063	8.539869466515324	1.0	0.7977617970401989	54.568662533436594
UP_SEQ_FEATURE	repeat:HEAT 19	3	0.1697792869269949	0.04097731654927631	KIAA0368, CAND1, GCN1	1762	4	20063	8.539869466515324	1.0	0.7977617970401989	54.568662533436594
UP_SEQ_FEATURE	repeat:HEAT 23	3	0.1697792869269949	0.04097731654927631	KIAA0368, CAND1, GCN1	1762	4	20063	8.539869466515324	1.0	0.7977617970401989	54.568662533436594
UP_SEQ_FEATURE	repeat:HEAT 24	3	0.1697792869269949	0.04097731654927631	KIAA0368, CAND1, GCN1	1762	4	20063	8.539869466515324	1.0	0.7977617970401989	54.568662533436594
UP_SEQ_FEATURE	repeat:HEAT 21	3	0.1697792869269949	0.04097731654927631	KIAA0368, CAND1, GCN1	1762	4	20063	8.539869466515324	1.0	0.7977617970401989	54.568662533436594
UP_SEQ_FEATURE	repeat:HEAT 22	3	0.1697792869269949	0.04097731654927631	KIAA0368, CAND1, GCN1	1762	4	20063	8.539869466515324	1.0	0.7977617970401989	54.568662533436594
UP_SEQ_FEATURE	repeat:HEAT 17	3	0.1697792869269949	0.04097731654927631	KIAA0368, CAND1, GCN1	1762	4	20063	8.539869466515324	1.0	0.7977617970401989	54.568662533436594
UP_SEQ_FEATURE	repeat:HEAT 16	3	0.1697792869269949	0.04097731654927631	KIAA0368, CAND1, GCN1	1762	4	20063	8.539869466515324	1.0	0.7977617970401989	54.568662533436594
UP_SEQ_FEATURE	repeat:HEAT 11	4	0.22637238256932654	0.06528052010381256	SF3B1, KIAA0368, CAND1, GCN1	1762	11	20063	4.140542771643793	1.0	0.8955278902031356	72.00047829940198
UP_SEQ_FEATURE	repeat:HEAT 15	3	0.1697792869269949	0.12023520535529653	KIAA0368, CAND1, GCN1	1762	7	20063	4.879925409437328	1.0	0.9739383162383689	91.06805342707395
UP_SEQ_FEATURE	repeat:HEAT 14	3	0.1697792869269949	0.18371446474779038	KIAA0368, CAND1, GCN1	1762	9	20063	3.795497540673477	1.0	0.994312621046382	97.82405976694392
UP_SEQ_FEATURE	repeat:HEAT 13	3	0.1697792869269949	0.21696923450064026	KIAA0368, CAND1, GCN1	1762	10	20063	3.4159477866061296	1.0	0.9973471358149553	99.0068014415283
UP_SEQ_FEATURE	repeat:HEAT 12	3	0.1697792869269949	0.21696923450064026	KIAA0368, CAND1, GCN1	1762	10	20063	3.4159477866061296	1.0	0.9973471358149553	99.0068014415283
Annotation Cluster 106	Enrichment Score: 1.268650902505316
Category	Term	Count	%	PValue	Genes	List Total	Pop Hits	Pop Total	Fold Enrichment	Bonferroni	Benjamini	FDR
GOTERM_BP_DIRECT	GO:0030049~muscle filament sliding	9	0.5093378607809848	0.03292151092246991	MYL6, DES, ACTA1, MYL6B, VIM, ACTN3, TPM1, TPM4, TPM3	1693	38	16792	2.3491155532067025	1.0	0.5029507551709081	47.109139533928634
GOTERM_BP_DIRECT	GO:0006936~muscle contraction	18	1.0186757215619695	0.03894030737846184	MYL6, ACTA1, FKBP1A, ACTN3, MYL12A, HSBP1, TPM1, TPM4, PXN, TPM3, VCL, SORBS3, DES, MYL6B, TMOD3, GAMT, MYOF, EMD	1693	107	16792	1.6685306733056953	1.0	0.5532868800562656	53.03312545609712
INTERPRO	IPR000533:Tropomyosin	3	0.1697792869269949	0.0460628071093027	TPM1, TPM4, TPM3	1735	4	18559	8.022622478386166	1.0	0.6581985859277941	56.80742031457615
GOTERM_CC_DIRECT	GO:0005862~muscle thin filament tropomyosin	3	0.1697792869269949	0.04755392359578928	TPM1, TPM4, TPM3	1733	4	18224	7.886901327178303	1.0	0.2417385321032266	53.04627713101537
GOTERM_MF_DIRECT	GO:0008307~structural constituent of muscle	9	0.5093378607809848	0.054926897315294855	MYL6, KRT19, MYL6B, DAG1, PDLIM3, ACTN3, TPM1, TPM4, TPM3	1697	42	16881	2.1316188231332602	1.0	0.4628204960608203	60.872652322219025
UP_KEYWORDS	Muscle protein	9	0.5093378607809848	0.15845050472622646	MYL6, DES, ACTA1, TAGLN, MYL6B, MYL12A, TPM1, TPM4, TPM3	1764	62	20581	1.6936306780776824	1.0	0.39495259382222225	91.84500285452093
Annotation Cluster 107	Enrichment Score: 1.2671375790185522
Category	Term	Count	%	PValue	Genes	List Total	Pop Hits	Pop Total	Fold Enrichment	Bonferroni	Benjamini	FDR
UP_KEYWORDS	Pyridoxal phosphate	16	0.9054895302773062	2.1812039846689485E-4	SHMT1, KYNU, BCAT2, PDXP, PROSC, GOT2, GOT1, SCLY, PYGM, PYGL, FASN, PNPO, KYAT1, KYAT3, PSAT1, PYGB	1764	63	20581	2.963106935896052	0.10976593225401932	0.0015088715895659188	0.31645697901078185
UP_KEYWORDS	Aminotransferase	7	0.39615166949632147	0.00881114671785526	GOT2, GOT1, BCAT2, GFPT1, KYAT1, KYAT3, PSAT1	1764	22	20581	3.7123015873015874	0.9910594093225548	0.04018884473485318	12.066681194302564
GOTERM_MF_DIRECT	GO:0030170~pyridoxal phosphate binding	13	0.7357102433503113	0.009975435123752718	SHMT1, KYNU, PDXK, BCAT2, PROSC, GOT2, GOT1, PYGM, ALB, PYGL, KYAT1, KYAT3, PYGB	1697	57	16881	2.2687405018143476	0.9999996935412394	0.14463848013878766	15.339742838021797
GOTERM_BP_DIRECT	GO:0008652~cellular amino acid biosynthetic process	7	0.39615166949632147	0.04102632541724684	GOT2, PYCRL, GOT1, BCAT2, GLUD1, KYAT1, ASNS	1693	26	16792	2.6703621245853966	1.0	0.5710791181360203	54.935316046947705
GOTERM_MF_DIRECT	GO:0016212~kynurenine-oxoglutarate transaminase activity	3	0.1697792869269949	0.05273551550705504	GOT2, KYAT1, KYAT3	1697	4	16881	7.4606658809664115	1.0	0.4563168884009311	59.338106094996476
GOTERM_BP_DIRECT	GO:0006532~aspartate biosynthetic process	3	0.1697792869269949	0.08254814912973682	GOT2, GOT1, BCAT2	1693	5	16792	5.951092734790313	1.0	0.7683636815110388	80.58787049545109
INTERPRO	IPR000192:Aminotransferase, class V/Cysteine desulfurase	3	0.1697792869269949	0.1015523680418918	KYNU, SCLY, PSAT1	1735	6	18559	5.348414985590778	1.0	0.8722186585612703	85.13812191818795
INTERPRO	IPR015421:Pyridoxal phosphate-dependent transferase, major region, subdomain 1	8	0.4527447651386531	0.10188469368346881	GOT2, SHMT1, KYNU, GOT1, SCLY, KYAT1, KYAT3, PSAT1	1735	43	18559	1.9901079016151733	1.0	0.8712655615438347	85.23568083137434
INTERPRO	IPR015424:Pyridoxal phosphate-dependent transferase	8	0.4527447651386531	0.10188469368346881	GOT2, SHMT1, KYNU, GOT1, SCLY, KYAT1, KYAT3, PSAT1	1735	43	18559	1.9901079016151733	1.0	0.8712655615438347	85.23568083137434
INTERPRO	IPR004839:Aminotransferase, class I/classII	4	0.22637238256932654	0.20797960863450096	GOT2, GOT1, KYAT1, KYAT3	1735	17	18559	2.516901169689778	1.0	0.9787530005193097	98.42494838780166
GOTERM_BP_DIRECT	GO:0006103~2-oxoglutarate metabolic process	4	0.22637238256932654	0.2700075596704754	GOT2, GOT1, IDH1, KYAT3	1693	18	16792	2.204108420292709	1.0	0.9819988977024794	99.74917982513665
INTERPRO	IPR015422:Pyridoxal phosphate-dependent transferase, major region, subdomain 2	6	0.3395585738539898	0.2795282843561284	SHMT1, KYNU, SCLY, KYAT1, KYAT3, PSAT1	1735	38	18559	1.688973153344456	1.0	0.9935667059039084	99.70806732402741
GOTERM_BP_DIRECT	GO:0009058~biosynthetic process	4	0.22637238256932654	0.5942201439768658	GOT2, FASN, KYAT1, KYAT3	1693	30	16792	1.3224650521756252	1.0	0.9998995385135857	99.99999647666094
Annotation Cluster 108	Enrichment Score: 1.2503734327348561
Category	Term	Count	%	PValue	Genes	List Total	Pop Hits	Pop Total	Fold Enrichment	Bonferroni	Benjamini	FDR
UP_KEYWORDS	Cell division	47	2.659875495189587	0.015458093467095915	DYNC1LI1, SNX18, PARD3, SEPT2, GNAI2, USP9X, AHCTF1, ENSA, CLTC, RCC1, CD2AP, CDC37, ZNF207, RPS3, WAPL, CDC42, NUMA1, CCDC124, USP39, RHOA, RALA, PAFAH1B1, CLASP1, TPR, NSUN2, NUDC, BUB3, ZW10, SSSCA1, CKAP5, RAN, ARPP19, BIRC6, DYNLT1, PPP1CC, UBE2C, SEPT10, SEPT11, CDK2, SMC3, ARL3, RUVBL1, PDCD6IP, SMC1A, SEPT7, TXNL4A, SEPT9	1764	388	20581	1.4132989106295437	0.9997523536061508	0.063290388649754	20.256647362467163
UP_KEYWORDS	Mitosis	32	1.8109790605546123	0.04140437756803149	DYNC1LI1, SNX18, SEPT2, USP9X, ENSA, CLTC, RCC1, CD2AP, ZNF207, RPS3, WAPL, NUMA1, CLASP1, PAFAH1B1, TPR, NSUN2, BUB3, NUDC, ZW10, SSSCA1, RAN, CKAP5, ARPP19, BIRC6, DYNLT1, UBE2C, SMC3, CDK2, RUVBL1, SMC1A, SEPT7, TXNL4A	1764	262	20581	1.4250056256599333	0.9999999998371866	0.14214703053327205	45.90377518569777
GOTERM_BP_DIRECT	GO:0051301~cell division	45	2.5466893039049237	0.07320078772576709	DYNC1LI1, SEPT2, GNAI2, USP9X, BCAR1, ENSA, CLTC, RCC1, CD2AP, CDC37, ZNF207, RPS3, WAPL, CDC42, TUBB, NUMA1, CCDC124, USP39, SPG20, CLASP1, TPR, TUBA1A, NSUN2, TUBA1B, NUDC, TUBA1C, BUB3, ZW10, SSSCA1, CKAP5, RAN, ARPP19, BIRC6, DYNLT1, PPP1CC, UBE2C, SEPT10, SEPT11, CDK2, SMC3, MAP4, RUVBL1, SMC1A, TXNL4A, SEPT9	1693	350	16792	1.2752341574550672	1.0	0.7358543028484705	76.45834245321173
GOTERM_BP_DIRECT	GO:0007067~mitotic nuclear division	33	1.8675721561969438	0.08650790060422478	DYNC1LI1, SNX18, SEPT2, USP9X, ENSA, CLTC, RCC1, CD2AP, RPS3, NUMA1, PAFAH1B1, TPR, NSUN2, TUBB3, NUDC, ZW10, SSSCA1, RAN, CKAP5, ARPP19, BIRC6, DYNLT1, HGF, RPS6, SMC3, CDK2, EML4, SRSF2, CLIP1, RUVBL1, SEPT7, PPP5C, TXNL4A	1693	248	16792	1.3197987919897871	1.0	0.7813973935435935	82.12149131909547
UP_KEYWORDS	Cell cycle	65	3.6785512167515564	0.1381526182267935	DYNC1LI1, SEPT2, CLTC, CD2AP, RPS3, ZNF207, CDC42, MCM7, RHOA, RALA, H2AFX, KLK10, TPR, ZW10, CGRRF1, RAN, DYNLT1, MCM2, MCM3, PPP1CC, UBE2C, MCM4, CDK2, RAD50, MCM6, ARL3, PSME3, PDCD6IP, RUVBL1, PRNP, PDCD2L, MCTS1, SEPT7, SEPT9, SNX18, PARD3, GNAI2, USP9X, STK10, AHCTF1, BCCIP, ENSA, RCC1, CDC37, WAPL, NUMA1, CCDC124, USP39, PAFAH1B1, CLASP1, NSUN2, NUDC, BUB3, SSSCA1, ERH, MKI67, CKAP5, NASP,…	1764	650	20581	1.1667233560090702	1.0	0.35770580536418584	88.47031949723507
Annotation Cluster 109	Enrichment Score: 1.246592342349923
Category	Term	Count	%	PValue	Genes	List Total	Pop Hits	Pop Total	Fold Enrichment	Bonferroni	Benjamini	FDR
GOTERM_MF_DIRECT	GO:0004252~serine-type endopeptidase activity	44	2.490096208262592	4.848422757991167E-4	PREP, C3, MMP9, MST1, MMP7, HP, C1R, C1S, MMP3, MMP2, MMP1, HTRA2, TPP1, HTRA1, TPP2, LTF, KLK11, PCSK9, KLK10, CFD, HGFAC, KLK6, PLAT, KLK9, BMP1, CFB, HGF, CTSS, MMP14, MMP13, CTSV, MMP12, CTSL, MMP10, APEH, F5, F3, CTSD, CTSC, CTSB, PRSS23, CTSH, PRSS22, PLAU	1697	255	16881	1.7164407778432527	0.5159175014934547	0.013855044835303865	0.8022825792805777
UP_SEQ_FEATURE	active site:Charge relay system	29	1.6411997736276174	0.011178477705592316	PREP, ESD, ACOT1, C1R, C1S, HTRA2, HTRA1, TPP1, TPP2, ABHD11, ABHD10, KLK11, PCSK9, KLK10, CFD, HGFAC, KLK6, PLAT, CES2, KLK9, LIPA, CFB, ABHD14B, RBBP9, APEH, PRCP, PRSS23, PRSS22, PLAU	1762	203	20063	1.6266418031457759	1.0	0.4395395583186009	19.10146073508384
UP_KEYWORDS	Serine protease	20	1.1318619128466327	0.03218659482897755	KLK6, PLAT, PREP, KLK9, CFB, C1R, C1S, HTRA2, HTRA1, TPP1, TPP2, LTF, KLK11, PCSK9, KLK10, PRSS23, CFD, PRSS22, HGFAC, PLAU	1764	141	20581	1.6549267461121564	0.9999999732735974	0.11555955357545544	37.83362820193526
INTERPRO	IPR009003:Trypsin-like cysteine/serine peptidase domain	18	1.0186757215619695	0.08776829271504902	KLK6, PLAT, KLK9, CFB, MST1, HP, C1R, C1S, HGF, HTRA2, HTRA1, KLK11, KLK10, PRSS23, CFD, PRSS22, HGFAC, PLAU	1735	128	18559	1.5042417146974063	1.0	0.839553571169546	80.51106085952365
UP_SEQ_FEATURE	domain:Peptidase S1	15	0.8488964346349746	0.09548774388488777	PLAT, KLK6, KLK9, CFB, MST1, HP, C1R, C1S, HGF, KLK11, KLK10, CFD, PRSS22, HGFAC, PLAU	1762	109	20063	1.5669485259661142	1.0	0.9485965008636549	84.92950897643664
GOTERM_MF_DIRECT	GO:0008236~serine-type peptidase activity	11	0.622524052065648	0.09664672660759413	PREP, HTRA2, HTRA1, TPP1, PRCP, KLK11, KLK10, C1R, CFD, PRSS22, HGFAC	1697	63	16881	1.736874596627101	1.0	0.6346838291611446	81.5160311794774
INTERPRO	IPR001254:Peptidase S1	16	0.9054895302773062	0.1504026499840309	PLAT, KLK6, KLK9, CFB, MST1, HP, C1R, C1S, HGF, KLK11, KLK10, PRSS23, CFD, PRSS22, HGFAC, PLAU	1735	120	18559	1.426243996157541	1.0	0.946289923845989	94.50654554589565
INTERPRO	IPR001314:Peptidase S1A, chymotrypsin-type	15	0.8488964346349746	0.16851237187951415	PLAT, KLK6, KLK9, CFB, MST1, HP, C1R, C1S, HGF, KLK11, KLK10, CFD, PRSS22, HGFAC, PLAU	1735	113	18559	1.4199331820152508	1.0	0.9602546741650794	96.25661124729704
SMART	SM00020:Tryp_SPc	15	0.8488964346349746	0.1966905406303579	PLAT, KLK6, KLK9, CFB, MST1, HP, C1R, C1S, HGF, KLK11, KLK10, CFD, PRSS22, HGFAC, PLAU	928	118	10057	1.3776209088252485	1.0	0.7841360264242354	95.5791776602966
INTERPRO	IPR018114:Peptidase S1, trypsin family, active site	11	0.622524052065648	0.48559612402006547	PLAT, KLK6, KLK9, CFB, KLK11, KLK10, CFD, PRSS23, PRSS22, HGFAC, PLAU	1735	102	18559	1.1535797027744816	1.0	0.9998714504756514	99.99927454648758
Annotation Cluster 110	Enrichment Score: 1.2430802499878604
Category	Term	Count	%	PValue	Genes	List Total	Pop Hits	Pop Total	Fold Enrichment	Bonferroni	Benjamini	FDR
INTERPRO	IPR013780:Glycosyl hydrolase, family 13, all-beta	7	0.39615166949632147	0.0023166807451287714	GBE1, GLA, SLC3A2, MAN2B1, AMY2B, FUCA2, FUCA1	1735	16	18559	4.6798631123919305	0.9981325268158555	0.1043728099192871	4.044881944241451
SMART	SM00642:Aamy	3	0.1697792869269949	0.16388241004316065	GBE1, SLC3A2, AMY2B	928	8	10057	4.063981681034483	1.0	0.7365085925476162	92.18258128905264
INTERPRO	IPR006047:Glycosyl hydrolase, family 13, catalytic domain	3	0.1697792869269949	0.16754838054090995	GBE1, SLC3A2, AMY2B	1735	8	18559	4.011311239193083	1.0	0.9602769622061951	96.17859435650831
INTERPRO	IPR015902:Glycoside hydrolase, family 13	3	0.1697792869269949	0.16754838054090995	GBE1, SLC3A2, AMY2B	1735	8	18559	4.011311239193083	1.0	0.9602769622061951	96.17859435650831
Annotation Cluster 111	Enrichment Score: 1.2171158630378593
Category	Term	Count	%	PValue	Genes	List Total	Pop Hits	Pop Total	Fold Enrichment	Bonferroni	Benjamini	FDR
GOTERM_MF_DIRECT	GO:0005149~interleukin-1 receptor binding	5	0.2829654782116582	0.03462222859924935	IL36G, IL1RN, IL1B, TRIP6, IL1A	1697	13	16881	3.825982503059698	1.0	0.3462973220364406	44.304243946985245
INTERPRO	IPR000975:Interleukin-1	4	0.22637238256932654	0.044521368656024296	IL36G, IL1RN, IL1B, IL1A	1735	9	18559	4.754146653858469	1.0	0.6516309327165553	55.547936948790024
INTERPRO	IPR020877:Interleukin-1 conserved site	3	0.1697792869269949	0.0460628071093027	IL1RN, IL1B, IL1A	1735	4	18559	8.022622478386166	1.0	0.6581985859277941	56.80742031457615
INTERPRO	IPR008996:Cytokine, IL-1-like	6	0.3395585738539898	0.1906613311380089	IL36G, FGF7, IL1RN, IL1B, FGF1, IL1A	1735	33	18559	1.9448781765784648	1.0	0.9727887707352731	97.68513103362429
Annotation Cluster 112	Enrichment Score: 1.1953479873587054
Category	Term	Count	%	PValue	Genes	List Total	Pop Hits	Pop Total	Fold Enrichment	Bonferroni	Benjamini	FDR
UP_SEQ_FEATURE	nucleotide phosphate-binding region:NADP	15	0.8488964346349746	0.004624585160547127	ME1, PTGR1, CBR3, MTHFD1, AKR1C3, AKR1C2, CBR1, G6PD, DHFR, AKR1A1, IDH1, SPR, TSTA3, AKR1D1, AKR1C1	1762	74	20063	2.308072828787925	0.9999999994084462	0.25253826964270376	8.369494819461798
INTERPRO	IPR020471:Aldo/keto reductase subgroup	5	0.2829654782116582	0.014654681018088797	AKR1C3, AKR1C2, AKR1A1, AKR1D1, AKR1C1	1735	11	18559	4.862195441446161	1.0	0.35254743299121827	23.111551918919627
INTERPRO	IPR018170:Aldo/keto reductase, conserved site	5	0.2829654782116582	0.014654681018088797	AKR1C3, AKR1C2, AKR1A1, AKR1D1, AKR1C1	1735	11	18559	4.862195441446161	1.0	0.35254743299121827	23.111551918919627
GOTERM_MF_DIRECT	GO:0004032~alditol:NADP+ 1-oxidoreductase activity	4	0.22637238256932654	0.025986347828531462	AKR1C3, AKR1C2, AKR1A1, AKR1C1	1697	7	16881	5.6843168616886945	1.0	0.28179856330318154	35.42485148968946
GOTERM_MF_DIRECT	GO:0047086~ketosteroid monooxygenase activity	3	0.1697792869269949	0.028240400173771295	AKR1C3, AKR1C2, AKR1C1	1697	3	16881	9.947554507955214	1.0	0.29621043963502214	37.86270276323053
GOTERM_MF_DIRECT	GO:0016655~oxidoreductase activity, acting on NAD(P)H, quinone or similar compound as acceptor	4	0.22637238256932654	0.03851923992683769	AKR1C3, AKR1C2, CBR1, AKR1C1	1697	8	16881	4.973777253977607	1.0	0.372731540697562	47.92330918727684
GOTERM_MF_DIRECT	GO:0047115~trans-1,2-dihydrobenzene-1,2-diol dehydrogenase activity	3	0.1697792869269949	0.05273551550705504	AKR1C3, AKR1C2, AKR1C1	1697	4	16881	7.4606658809664115	1.0	0.4563168884009311	59.338106094996476
GOTERM_MF_DIRECT	GO:0018636~phenanthrene 9,10-monooxygenase activity	3	0.1697792869269949	0.05273551550705504	AKR1C3, AKR1C2, AKR1C1	1697	4	16881	7.4606658809664115	1.0	0.4563168884009311	59.338106094996476
GOTERM_BP_DIRECT	GO:0071395~cellular response to jasmonic acid stimulus	3	0.1697792869269949	0.053022800245136954	AKR1C3, AKR1C2, AKR1C1	1693	4	16792	7.438865918487892	1.0	0.6457768524876539	64.53395286424777
GOTERM_BP_DIRECT	GO:0042448~progesterone metabolic process	4	0.22637238256932654	0.05395006708610331	AKR1C3, AFP, AKR1C2, AKR1C1	1693	9	16792	4.408216840585418	1.0	0.6481429146347083	65.18891924614209
GOTERM_MF_DIRECT	GO:0004033~aldo-keto reductase (NADP) activity	5	0.2829654782116582	0.056279232493504874	AKR1C3, AKR1A1, SPR, AKR1D1, AKR1C1	1697	15	16881	3.315851502651739	1.0	0.4638935428553518	61.79230800392473
INTERPRO	IPR001395:Aldo/keto reductase	5	0.2829654782116582	0.06747788872351423	AKR1C3, AKR1C2, AKR1A1, AKR1D1, AKR1C1	1735	17	18559	3.146126462112222	1.0	0.7746757584080237	71.16838304492109
INTERPRO	IPR023210:NADP-dependent oxidoreductase domain	5	0.2829654782116582	0.08059451460880503	AKR1C3, AKR1C2, AKR1A1, AKR1D1, AKR1C1	1735	18	18559	2.9713416586615433	1.0	0.8170872027795661	77.59475789039534
PIR_SUPERFAMILY	PIRSF000097:aldo-keto reductase	5	0.2829654782116582	0.08549709068844516	AKR1C3, AKR1C2, AKR1A1, AKR1D1, AKR1C1	303	10	1692	2.792079207920792	0.9999999995164717	0.9862948311973132	68.45019355176937
UP_SEQ_FEATURE	site:Lowers pKa of active site Tyr	4	0.22637238256932654	0.09934891929048602	AKR1C3, AKR1C2, AKR1A1, AKR1C1	1762	13	20063	3.5035361913909018	1.0	0.9537978251710404	86.0974589796013
GOTERM_BP_DIRECT	GO:0044597~daunorubicin metabolic process	3	0.1697792869269949	0.18914049966683505	AKR1C3, AKR1C2, AKR1C1	1693	8	16792	3.719432959243946	1.0	0.9492701431003968	98.14855522714203
GOTERM_BP_DIRECT	GO:0044598~doxorubicin metabolic process	3	0.1697792869269949	0.18914049966683505	AKR1C3, AKR1C2, AKR1C1	1693	8	16792	3.719432959243946	1.0	0.9492701431003968	98.14855522714203
GOTERM_BP_DIRECT	GO:0007586~digestion	4	0.22637238256932654	0.9597981045679082	AKR1C2, AMY2B, AKR1D1, AKR1C1	1693	63	16792	0.6297452629407738	1.0	0.9999999999970721	100.0
KEGG_PATHWAY	hsa00140:Steroid hormone biosynthesis	5	0.2829654782116582	0.9743821162794737	AKR1C3, AKR1C2, HSD3B1, AKR1D1, AKR1C1	984	58	6879	0.6026597981497056	1.0	0.9970992478254653	100.0
Annotation Cluster 113	Enrichment Score: 1.1781460682512133
Category	Term	Count	%	PValue	Genes	List Total	Pop Hits	Pop Total	Fold Enrichment	Bonferroni	Benjamini	FDR
INTERPRO	IPR011146:HIT-like domain	4	0.22637238256932654	0.044521368656024296	DCPS, FHIT, HINT2, GALT	1735	9	18559	4.754146653858469	1.0	0.6516309327165553	55.547936948790024
INTERPRO	IPR019808:Histidine triad, conserved site	3	0.1697792869269949	0.07207377974801396	DCPS, FHIT, HINT2	1735	5	18559	6.418097982708934	1.0	0.7946699300308071	73.59591105769346
UP_SEQ_FEATURE	short sequence motif:Histidine triad motif	3	0.1697792869269949	0.09103659177093924	DCPS, FHIT, HINT2	1762	6	20063	5.693246311010216	1.0	0.9448472026669101	83.46788185095131
Annotation Cluster 114	Enrichment Score: 1.1621807508624862
Category	Term	Count	%	PValue	Genes	List Total	Pop Hits	Pop Total	Fold Enrichment	Bonferroni	Benjamini	FDR
UP_SEQ_FEATURE	domain:DZF	3	0.1697792869269949	0.06436534387875266	ILF2, ILF3, ZFR	1762	5	20063	6.831895573212259	1.0	0.8972985196362044	71.47899933830489
SMART	SM00572:DZF	3	0.1697792869269949	0.0703118225310872	ILF2, ILF3, ZFR	928	5	10057	6.502370689655172	0.9999999999999977	0.519164589304686	64.59100822255843
INTERPRO	IPR006561:DZF	3	0.1697792869269949	0.07207377974801396	ILF2, ILF3, ZFR	1735	5	18559	6.418097982708934	1.0	0.7946699300308071	73.59591105769346
Annotation Cluster 115	Enrichment Score: 1.1511385104646847
Category	Term	Count	%	PValue	Genes	List Total	Pop Hits	Pop Total	Fold Enrichment	Bonferroni	Benjamini	FDR
UP_SEQ_FEATURE	domain:Fibronectin type-III 4	13	0.7357102433503113	0.007957359107481556	PTPRJ, PTPRK, PTPRF, TNC, ITGB4, PTPRS, L1CAM, NEO1, NRCAM, COL7A1, CNTN1, COL12A1, FN1	1762	63	20063	2.3495937156550095	0.9999999999999999	0.3533702430619726	13.984996697449992
UP_SEQ_FEATURE	domain:Fibronectin type-III 5	10	0.5659309564233164	0.01706307739606936	PTPRJ, NRCAM, PTPRF, COL7A1, TNC, COL12A1, PTPRS, L1CAM, NEO1, FN1	1762	46	20063	2.47532448304792	1.0	0.556616911000331	27.713101000548146
UP_SEQ_FEATURE	domain:Fibronectin type-III 7	7	0.39615166949632147	0.018729377113043184	PTPRJ, PTPRF, COL7A1, TNC, COL12A1, PTPRS, FN1	1762	25	20063	3.1882179341657206	1.0	0.5833259747182411	29.989187445698306
UP_SEQ_FEATURE	domain:Fibronectin type-III 8	7	0.39615166949632147	0.018729377113043184	PTPRJ, PTPRF, COL7A1, TNC, COL12A1, PTPRS, FN1	1762	25	20063	3.1882179341657206	1.0	0.5833259747182411	29.989187445698306
UP_SEQ_FEATURE	domain:Fibronectin type-III 6	8	0.4527447651386531	0.01892116236516802	PTPRJ, PTPRF, COL7A1, TNC, COL12A1, PTPRS, NEO1, FN1	1762	32	20063	2.846623155505108	1.0	0.5834116348216778	30.246757807330326
UP_SEQ_FEATURE	domain:Fibronectin type-III 3	13	0.7357102433503113	0.06253999710330739	PTPRJ, PTPRK, PTPRF, TNC, ITGB4, PTPRS, L1CAM, NEO1, NRCAM, COL7A1, CNTN1, COL12A1, FN1	1762	84	20063	1.7621952867412571	1.0	0.8920261084875201	70.41130348316727
UP_SEQ_FEATURE	domain:Fibronectin type-III 9	5	0.2829654782116582	0.06697782672513058	PTPRJ, COL7A1, TNC, COL12A1, FN1	1762	18	20063	3.1629146172278975	1.0	0.898355319587675	72.94381234074571
UP_SEQ_FEATURE	domain:Fibronectin type-III 2	18	1.0186757215619695	0.07432408412572616	PTPRJ, PTPRK, PTPRF, TNC, AXL, ITGB4, PTPRS, L1CAM, NEO1, EPHB4, NRCAM, EPHA5, NCAM1, EPHA4, COL7A1, CNTN1, COL12A1, FN1	1762	133	20063	1.5410290766644192	1.0	0.9129756793294891	76.69054661042277
UP_SEQ_FEATURE	domain:Fibronectin type-III 1	18	1.0186757215619695	0.07849744048050669	PTPRJ, PTPRK, PTPRF, TNC, AXL, ITGB4, PTPRS, L1CAM, NEO1, EPHB4, NRCAM, EPHA5, NCAM1, EPHA4, COL7A1, CNTN1, COL12A1, FN1	1762	134	20063	1.5295288596743863	1.0	0.9218602750523387	78.59438735329492
SMART	SM00060:FN3	19	1.0752688172043012	0.14828601704746375	PTPRJ, PTPRK, PTPRF, PTPRG, TNC, AXL, ITGB4, PTPRS, L1CAM, NEO1, EPHB4, NRCAM, EPHA5, NCAM1, EPHA4, COL7A1, CNTN1, COL12A1, FN1	928	150	10057	1.3727227011494252	1.0	0.7154459098875763	89.82903836104947
UP_SEQ_FEATURE	domain:Fibronectin type-III 15	3	0.1697792869269949	0.18371446474779038	TNC, COL12A1, FN1	1762	9	20063	3.795497540673477	1.0	0.994312621046382	97.82405976694392
UP_SEQ_FEATURE	domain:Fibronectin type-III 14	3	0.1697792869269949	0.18371446474779038	TNC, COL12A1, FN1	1762	9	20063	3.795497540673477	1.0	0.994312621046382	97.82405976694392
INTERPRO	IPR003961:Fibronectin, type III	24	1.3582342954159592	0.21986410835301287	VASN, PTPRJ, FLRT3, PTPRK, FLRT2, PTPRF, PTPRG, TNC, ITGB4, AXL, PTPRS, L1CAM, NEO1, EPHB4, NRCAM, NCAM1, EPHA5, EPHA4, COL7A1, F3, COL6A3, CNTN1, COL12A1, FN1	1735	207	18559	1.2402121705717746	1.0	0.983031958980638	98.79661565285156
UP_SEQ_FEATURE	domain:Fibronectin type-III 13	3	0.1697792869269949	0.25067783771043595	TNC, COL12A1, FN1	1762	11	20063	3.1054070787328447	1.0	0.9987457396971532	99.56680553263752
UP_SEQ_FEATURE	domain:Fibronectin type-III 11	3	0.1697792869269949	0.25067783771043595	TNC, COL12A1, FN1	1762	11	20063	3.1054070787328447	1.0	0.9987457396971532	99.56680553263752
UP_SEQ_FEATURE	domain:Fibronectin type-III 10	3	0.1697792869269949	0.25067783771043595	TNC, COL12A1, FN1	1762	11	20063	3.1054070787328447	1.0	0.9987457396971532	99.56680553263752
Annotation Cluster 116	Enrichment Score: 1.1501596587434846
Category	Term	Count	%	PValue	Genes	List Total	Pop Hits	Pop Total	Fold Enrichment	Bonferroni	Benjamini	FDR
UP_SEQ_FEATURE	domain:CS	5	0.2829654782116582	0.04577321411471557	PTGES3, HACD3, NUDCD1, CACYBP, NUDC	1762	16	20063	3.5582789443813847	1.0	0.8255584250680034	58.66674326758111
INTERPRO	IPR007052:CS-like domain	5	0.2829654782116582	0.06747788872351423	PTGES3, HACD3, NUDCD1, CACYBP, NUDC	1735	17	18559	3.146126462112222	1.0	0.7746757584080237	71.16838304492109
INTERPRO	IPR008978:HSP20-like chaperone	6	0.3395585738539898	0.11474879381463314	PTGES3, HACD3, NUDCD1, CACYBP, HSPB1, NUDC	1735	28	18559	2.2921778509674766	1.0	0.8990307704384817	88.57981556930517
Annotation Cluster 117	Enrichment Score: 1.1471792778851304
Category	Term	Count	%	PValue	Genes	List Total	Pop Hits	Pop Total	Fold Enrichment	Bonferroni	Benjamini	FDR
INTERPRO	IPR008972:Cupredoxin	7	0.39615166949632147	0.008100658771874897	F5, EFNB1, EFNA3, EFNB2, PADI3, CP, PADI1	1735	20	18559	3.7438904899135443	0.9999999997303917	0.24609418323281584	13.48012153205409
GOTERM_MF_DIRECT	GO:0046875~ephrin receptor binding	6	0.3395585738539898	0.1133658062319514	EPHA4, EFNB1, NCK1, EFNA3, EFNB2, SDCBP	1697	26	16881	2.295589501835819	1.0	0.6845845768002454	86.4469860041813
INTERPRO	IPR001799:Ephrin	3	0.1697792869269949	0.16754838054090995	EFNB1, EFNA3, EFNB2	1735	8	18559	4.011311239193083	1.0	0.9602769622061951	96.17859435650831
INTERPRO	IPR019765:Ephrin, conserved site	3	0.1697792869269949	0.16754838054090995	EFNB1, EFNA3, EFNB2	1735	8	18559	4.011311239193083	1.0	0.9602769622061951	96.17859435650831
Annotation Cluster 118	Enrichment Score: 1.1306328235536567
Category	Term	Count	%	PValue	Genes	List Total	Pop Hits	Pop Total	Fold Enrichment	Bonferroni	Benjamini	FDR
BBID	88.Alternatively_Activated_APC	6	0.3395585738539898	0.013221926850466722	CSF2, TNF, PDGFA, CSF1, CD14, IL1A	58	11	388	3.6489028213166144	0.6459046135750408	0.40494085468336916	13.132984575204675
BIOCARTA	h_inflamPathway:Cytokines and Inflammatory Response	10	0.5659309564233164	0.06427458321978324	CSF2, IL6, TNF, PDGFA, CSF1, CXCL8, TGFB1, IL1A, TGFB2, IL11	296	29	1625	1.893056849953402	0.9999999300464589	0.691741558156949	57.76581878344269
KEGG_PATHWAY	hsa04640:Hematopoietic cell lineage	14	0.7923033389926429	0.477273707295056	CSF2, IL6, TNF, CSF1, ITGA3, ANPEP, IL11, CD9, ITGA6, CD44, TFRC, IL1B, IL1A, CD14	984	87	6879	1.124964956546117	1.0	0.8562003999484504	99.98177217610016
Annotation Cluster 119	Enrichment Score: 1.1273251903433656
Category	Term	Count	%	PValue	Genes	List Total	Pop Hits	Pop Total	Fold Enrichment	Bonferroni	Benjamini	FDR
UP_SEQ_FEATURE	binding site:GTP	7	0.39615166949632147	0.002400362181899995	SEPT2, GLUD1, PCK2, SEPT7, SEPT10, SEPT11, ARL3	1762	17	20063	4.688555785537825	0.9999835714078519	0.16522925836426938	4.430546220236897
UP_SEQ_FEATURE	binding site:GTP; via amide nitrogen and carbonyl oxygen	5	0.2829654782116582	0.016490292446694678	SEPT2, SEPT7, SEPT10, SEPT11, SEPT9	1762	12	20063	4.744371925841847	1.0	0.5479561339425644	26.914649357499897
INTERPRO	IPR016491:Septin	5	0.2829654782116582	0.044888708389955935	SEPT2, SEPT7, SEPT10, SEPT11, SEPT9	1735	15	18559	3.565609990393852	1.0	0.6515931397684362	55.85119191273542
GOTERM_CC_DIRECT	GO:0031105~septin complex	3	0.1697792869269949	0.0743249927147638	SEPT2, SEPT7, SEPT9	1733	5	18224	6.309521061742642	1.0	0.3443347011245489	69.83225633470734
PIR_SUPERFAMILY	PIRSF006698:septin	5	0.2829654782116582	0.18894282463412784	SEPT2, SEPT7, SEPT10, SEPT11, SEPT9	303	13	1692	2.1477532368621475	1.0	0.9981312804691371	93.29988637428515
GOTERM_CC_DIRECT	GO:0031513~nonmotile primary cilium	3	0.1697792869269949	0.6566725076712353	SEPT2, SEPT7, SEPT9	1733	23	18224	1.3716350134223136	1.0	0.9742048288101472	99.99999375303815
GOTERM_CC_DIRECT	GO:0005930~axoneme	7	0.39615166949632147	0.7839119977927032	SEPT2, SPAG6, DYNC2H1, MAP4, SEPT7, GABARAP, SEPT9	1733	80	18224	0.920138488170802	1.0	0.9936686219577661	99.9999999952622
Annotation Cluster 120	Enrichment Score: 1.121328254068029
Category	Term	Count	%	PValue	Genes	List Total	Pop Hits	Pop Total	Fold Enrichment	Bonferroni	Benjamini	FDR
SMART	SM01190:SM01190	4	0.22637238256932654	0.057278020559028066	TMED7, TMED4, TMED10, TMED9	928	10	10057	4.334913793103448	0.9999999999985371	0.4616953348996503	56.82671689672073
INTERPRO	IPR015720:TMP21-related	4	0.22637238256932654	0.07602864998703676	TMED7, TMED4, TMED10, TMED9	1735	11	18559	3.8897563531569297	1.0	0.8050878748299424	75.52913426211681
UP_SEQ_FEATURE	domain:GOLD	5	0.2829654782116582	0.07917934921112815	TMED7, TMED4, TMED10, TMED9, SEC14L2	1762	19	20063	2.996445426847482	1.0	0.9223046897085989	78.8911112435677
INTERPRO	IPR009038:GOLD	5	0.2829654782116582	0.09486582237455149	TMED7, TMED4, TMED10, TMED9, SEC14L2	1735	19	18559	2.8149552555740933	1.0	0.8546564196283963	83.0410119420302
Annotation Cluster 121	Enrichment Score: 1.119194648949036
Category	Term	Count	%	PValue	Genes	List Total	Pop Hits	Pop Total	Fold Enrichment	Bonferroni	Benjamini	FDR
UP_SEQ_FEATURE	domain:Pentaxin	4	0.22637238256932654	0.050695385708290526	NPTX1, NPTXR, ADGRG6, PTX3	1762	10	20063	4.554597048808173	1.0	0.8448192814942299	62.50722225734802
SMART	SM00159:PTX	4	0.22637238256932654	0.0915504115676981	NPTX1, NPTXR, ADGRG6, PTX3	928	12	10057	3.6124281609195403	1.0	0.5669788154939959	74.52049013277235
INTERPRO	IPR001759:Pentaxin	4	0.22637238256932654	0.09457738904149526	NPTX1, NPTXR, ADGRG6, PTX3	1735	12	18559	3.565609990393852	1.0	0.857775975875508	82.9445476324295
Annotation Cluster 122	Enrichment Score: 1.1018889119740478
Category	Term	Count	%	PValue	Genes	List Total	Pop Hits	Pop Total	Fold Enrichment	Bonferroni	Benjamini	FDR
GOTERM_BP_DIRECT	GO:0006108~malate metabolic process	4	0.22637238256932654	0.038813467705108864	ME1, MDH2, MDH1, FH	1693	8	16792	4.959243945658595	1.0	0.5535551465689382	52.915043706789476
UP_KEYWORDS	Tricarboxylic acid cycle	6	0.3395585738539898	0.049428374780356645	SDHA, CS, IDH1, MDH2, MDH1, FH	1764	24	20581	2.916808390022676	0.9999999999981554	0.16483397104647413	52.12325606777848
KEGG_PATHWAY	hsa00020:Citrate cycle (TCA cycle)	8	0.4527447651386531	0.12595821099049426	SDHA, CS, IDH1, ACLY, PCK2, MDH2, MDH1, FH	984	30	6879	1.864227642276423	1.0	0.47479480847409483	83.25159937094269
GOTERM_BP_DIRECT	GO:0006099~tricarboxylic acid cycle	6	0.3395585738539898	0.1619045641801774	SDHA, CS, IDH1, MDH2, MDH1, FH	1693	29	16792	2.0521009430311423	1.0	0.924041185738115	96.52857974959156
Annotation Cluster 123	Enrichment Score: 1.1012631540271463
Category	Term	Count	%	PValue	Genes	List Total	Pop Hits	Pop Total	Fold Enrichment	Bonferroni	Benjamini	FDR
INTERPRO	IPR008993:Tissue inhibitor of metalloproteinases-like, OB-fold	7	0.39615166949632147	0.029714245145937478	SFRP1, C3, NTN4, AGRN, TIMP2, PCOLCE, TIMP1	1735	26	18559	2.879915761471957	1.0	0.5307549617729206	41.549749283566165
UP_SEQ_FEATURE	domain:NTR	6	0.3395585738539898	0.03862686170548533	SFRP1, C3, NTN4, TIMP2, PCOLCE, TIMP1	1762	22	20063	3.1054070787328447	1.0	0.7807286215282779	52.422459975791845
INTERPRO	IPR001134:Netrin domain	6	0.3395585738539898	0.05750179686817514	SFRP1, C3, NTN4, TIMP2, PCOLCE, TIMP1	1735	23	18559	2.790477383786493	1.0	0.7315265790289947	65.15507894599112
SMART	SM00643:C345C	4	0.22637238256932654	0.20227512568355302	SFRP1, C3, NTN4, PCOLCE	928	17	10057	2.549949290060852	1.0	0.7895126066563029	95.99724932805633
INTERPRO	IPR018933:Netrin module, non-TIMP type	4	0.22637238256932654	0.2334566274374805	SFRP1, C3, NTN4, PCOLCE	1735	18	18559	2.3770733269292346	1.0	0.9862546810472308	99.11994141750039
Annotation Cluster 124	Enrichment Score: 1.0955360941588321
Category	Term	Count	%	PValue	Genes	List Total	Pop Hits	Pop Total	Fold Enrichment	Bonferroni	Benjamini	FDR
UP_SEQ_FEATURE	cross-link:Isoglutamyl cysteine thioester (Cys-Gln)	4	0.22637238256932654	0.011022848103319487	A2M, PZP, C3, CD109	1762	6	20063	7.590995081346954	1.0	0.43863178458869323	18.86103143498684
UP_KEYWORDS	Thioester bond	4	0.22637238256932654	0.035585355412187075	A2M, PZP, C3, CD109	1764	9	20581	5.185437137818091	0.999999995901702	0.12470210017953909	40.93143964127165
INTERPRO	IPR019742:Alpha-2-macroglobulin, conserved site	4	0.22637238256932654	0.044521368656024296	A2M, PZP, C3, CD109	1735	9	18559	4.754146653858469	1.0	0.6516309327165553	55.547936948790024
INTERPRO	IPR019565:Alpha-2-macroglobulin, thiol-ester bond-forming	4	0.22637238256932654	0.07602864998703676	A2M, PZP, C3, CD109	1735	11	18559	3.8897563531569297	1.0	0.8050878748299424	75.52913426211681
UP_KEYWORDS	Bait region	3	0.1697792869269949	0.0872147855302963	A2M, PZP, CD109	1764	6	20581	5.833616780045352	1.0	0.25137443328269393	73.44389785452398
SMART	SM01361:SM01361	4	0.22637238256932654	0.0915504115676981	A2M, PZP, C3, CD109	928	12	10057	3.6124281609195403	1.0	0.5669788154939959	74.52049013277235
INTERPRO	IPR002890:Alpha-2-macroglobulin, N-terminal	4	0.22637238256932654	0.09457738904149526	A2M, PZP, C3, CD109	1735	12	18559	3.565609990393852	1.0	0.857775975875508	82.9445476324295
INTERPRO	IPR009048:Alpha-macroglobulin, receptor-binding	4	0.22637238256932654	0.09457738904149526	A2M, PZP, C3, CD109	1735	12	18559	3.565609990393852	1.0	0.857775975875508	82.9445476324295
SMART	SM01360:SM01360	4	0.22637238256932654	0.11119408523544909	A2M, PZP, C3, CD109	928	13	10057	3.3345490716180373	1.0	0.6284833663701165	81.33641481771464
SMART	SM01359:SM01359	4	0.22637238256932654	0.11119408523544909	A2M, PZP, C3, CD109	928	13	10057	3.3345490716180373	1.0	0.6284833663701165	81.33641481771464
INTERPRO	IPR011625:Alpha-2-macroglobulin, N-terminal 2	4	0.22637238256932654	0.11475848114323038	A2M, PZP, C3, CD109	1735	13	18559	3.291332298825094	1.0	0.8974423846965512	88.58204011785861
INTERPRO	IPR011626:A-macroglobulin complement component	4	0.22637238256932654	0.11475848114323038	A2M, PZP, C3, CD109	1735	13	18559	3.291332298825094	1.0	0.8974423846965512	88.58204011785861
INTERPRO	IPR001599:Alpha-2-macroglobulin	4	0.22637238256932654	0.11475848114323038	A2M, PZP, C3, CD109	1735	13	18559	3.291332298825094	1.0	0.8974423846965512	88.58204011785861
INTERPRO	IPR008930:Terpenoid cyclases/protein prenyltransferase alpha-alpha toroid	4	0.22637238256932654	0.2594424033889855	A2M, PZP, C3, CD109	1735	19	18559	2.251964204459275	1.0	0.9909337607926817	99.52370756841049
Annotation Cluster 125	Enrichment Score: 1.0951098525150027
Category	Term	Count	%	PValue	Genes	List Total	Pop Hits	Pop Total	Fold Enrichment	Bonferroni	Benjamini	FDR
BIOCARTA	h_ranMSPathway:Role of Ran in mitotic spindle regulation	6	0.3395585738539898	0.03402593634861639	NUMA1, RAN, RANGAP1, RANBP1, RCC1, KPNB1	296	11	1625	2.9944717444717446	0.9998131747741671	0.5418163449839388	36.18337644871167
BIOCARTA	h_ranPathway:Cycling of Ran in nucleocytoplasmic transport	4	0.22637238256932654	0.07715640850239176	RAN, RANGAP1, RANBP1, RCC1	296	6	1625	3.6599099099099104	0.9999999977521414	0.6900579310248114	64.71800615666345
BIOCARTA	h_npcPathway:Mechanism of Protein Import into the Nucleus	5	0.2829654782116582	0.19746419242651275	RAN, RANGAP1, NUTF2, RCC1, KPNB1	296	13	1625	2.1114864864864864	1.0	0.8377296413462663	94.23937366749244
Annotation Cluster 126	Enrichment Score: 1.0890861360648973
Category	Term	Count	%	PValue	Genes	List Total	Pop Hits	Pop Total	Fold Enrichment	Bonferroni	Benjamini	FDR
UP_KEYWORDS	Serine biosynthesis	3	0.1697792869269949	0.020747081258692783	PHGDH, PSAT1, PSPH	1764	3	20581	11.667233560090704	0.9999859728900974	0.0783279656058955	26.25976630501211
GOTERM_BP_DIRECT	GO:0006564~L-serine biosynthetic process	3	0.1697792869269949	0.053022800245136954	PHGDH, PSAT1, PSPH	1693	4	16792	7.438865918487892	1.0	0.6457768524876539	64.53395286424777
KEGG_PATHWAY	hsa00260:Glycine, serine and threonine metabolism	7	0.39615166949632147	0.4912719000168131	SHMT1, ALDH7A1, PHGDH, GAMT, BPGM, PSAT1, PSPH	984	39	6879	1.2547686053783613	1.0	0.8618272230886445	99.98728642129613
Annotation Cluster 127	Enrichment Score: 1.069707527443181
Category	Term	Count	%	PValue	Genes	List Total	Pop Hits	Pop Total	Fold Enrichment	Bonferroni	Benjamini	FDR
GOTERM_CC_DIRECT	GO:0016342~catenin complex	5	0.2829654782116582	0.006926411418728688	NECTIN1, CDH1, CDH2, CTNNA1, CTNNB1	1733	9	18224	5.842149131243188	0.9976184255926355	0.05160329500328631	10.223765015359188
GOTERM_CC_DIRECT	GO:0016600~flotillin complex	4	0.22637238256932654	0.046506789504254305	CORO1C, CDH1, CTNNA1, CTNNB1	1733	9	18224	4.67371930499455	1.0	0.2383480290131108	52.23884885183436
GOTERM_BP_DIRECT	GO:0071681~cellular response to indole-3-methanol	3	0.1697792869269949	0.08254814912973682	CDH1, CTNNA1, CTNNB1	1693	5	16792	5.951092734790313	1.0	0.7683636815110388	80.58787049545109
GOTERM_BP_DIRECT	GO:0051149~positive regulation of muscle cell differentiation	5	0.2829654782116582	0.2181070622296566	CDC42, CDH2, CTNNA1, CTNNA2, CTNNB1	1693	24	16792	2.0663516440244143	1.0	0.9644524128635829	99.07334812746251
KEGG_PATHWAY	hsa05213:Endometrial cancer	7	0.39615166949632147	0.7727884991883875	EGFR, MAP2K1, CDH1, CTNNA1, CTNNA2, CTNNB1, AKT2	984	52	6879	0.9410764540337712	1.0	0.9520617543801457	99.9999997128684
Annotation Cluster 128	Enrichment Score: 1.0587316844282564
Category	Term	Count	%	PValue	Genes	List Total	Pop Hits	Pop Total	Fold Enrichment	Bonferroni	Benjamini	FDR
UP_SEQ_FEATURE	repeat:1-2	9	0.5093378607809848	0.006566123987415867	HNRNPH2, F5, RPL14, HNRNPUL1, UBA1, UBA7, CALR, HNRNPH1, CANX	1762	33	20063	3.1054070787328447	0.9999999999999233	0.32101654393626755	11.68168344736895
UP_SEQ_FEATURE	repeat:1-1	9	0.5093378607809848	0.007939322519096839	HNRNPH2, F5, RPL14, HNRNPUL1, UBA1, UBA7, CALR, HNRNPH1, CANX	1762	34	20063	3.014071576417173	0.9999999999999999	0.3561117286859167	13.95550289323577
UP_SEQ_FEATURE	repeat:2-1	6	0.3395585738539898	0.14469599235974206	HNRNPH2, F5, RPL14, CALR, HNRNPH1, CANX	1762	32	20063	2.134967366628831	1.0	0.9859440712334899	94.75159235483511
UP_SEQ_FEATURE	repeat:2-2	6	0.3395585738539898	0.17385317974972683	HNRNPH2, F5, RPL14, CALR, HNRNPH1, CANX	1762	34	20063	2.009381050944782	1.0	0.9928891259847225	97.27110788413745
UP_SEQ_FEATURE	repeat:1-4	4	0.22637238256932654	0.22989947125941032	RPL14, HNRNPUL1, CALR, CANX	1762	19	20063	2.3971563414779857	1.0	0.9979143365555194	99.2744341933525
UP_SEQ_FEATURE	repeat:1-3	4	0.22637238256932654	0.25416433695783247	RPL14, HNRNPUL1, CALR, CANX	1762	20	20063	2.2772985244040864	1.0	0.9988350361069365	99.60327436591452
UP_SEQ_FEATURE	repeat:2-3	3	0.1697792869269949	0.5064003058062216	F5, CALR, CANX	1762	19	20063	1.7978672561084892	1.0	0.9999986085735797	99.99983476163004
Annotation Cluster 129	Enrichment Score: 1.0414300430019257
Category	Term	Count	%	PValue	Genes	List Total	Pop Hits	Pop Total	Fold Enrichment	Bonferroni	Benjamini	FDR
GOTERM_BP_DIRECT	GO:0022612~gland morphogenesis	4	0.22637238256932654	0.038813467705108864	FGFR2, EZR, MSN, SLC9A3R1	1693	8	16792	4.959243945658595	1.0	0.5535551465689382	52.915043706789476
GOTERM_BP_DIRECT	GO:0045198~establishment of epithelial cell apical/basal polarity	4	0.22637238256932654	0.05395006708610331	EZR, PTK7, MSN, SLC9A3R1	1693	9	16792	4.408216840585418	1.0	0.6481429146347083	65.18891924614209
GOTERM_CC_DIRECT	GO:0031528~microvillus membrane	5	0.2829654782116582	0.09959007457135313	EZR, PODXL, MSN, SLC9A3R1, CTNNB1	1733	19	18224	2.767333799009931	1.0	0.415062588369137	80.3637994631488
GOTERM_BP_DIRECT	GO:0008361~regulation of cell size	4	0.22637238256932654	0.32740803685894715	EZR, LAMTOR4, MSN, SLC9A3R1	1693	20	16792	1.9836975782634376	1.0	0.9919035723817652	99.94719973420578
Annotation Cluster 130	Enrichment Score: 1.03199596642065
Category	Term	Count	%	PValue	Genes	List Total	Pop Hits	Pop Total	Fold Enrichment	Bonferroni	Benjamini	FDR
BIOCARTA	h_mspPathway:Msp/Ron Receptor Signaling Pathway	5	0.2829654782116582	0.023557129945984887	TNF, CCL2, CSF1, MST1, IL1B	296	7	1625	3.9213320463320467	0.9972934505636188	0.4815428300343845	26.603984350564712
BBID	19.Cytokine_microglia	5	0.2829654782116582	0.062354554682017095	IL6, TNF, CCL2, TGFB1, IL1A	58	11	388	3.040752351097179	0.9934080398847156	0.7150598538324171	49.39070575385966
GOTERM_BP_DIRECT	GO:0031663~lipopolysaccharide-mediated signaling pathway	6	0.3395585738539898	0.2158240243232527	TNF, CCL2, MYD88, IL1B, TGFB1, CD14	1693	32	16792	1.859716479621973	1.0	0.9640073732796651	99.0204888909787
GOTERM_BP_DIRECT	GO:0043491~protein kinase B signaling	6	0.3395585738539898	0.23492313537696252	TNF, CCL2, AXL, IL1B, TGFB1, GAS6	1693	33	16792	1.8033614347849432	1.0	0.9722097300673416	99.38728326565285
Annotation Cluster 131	Enrichment Score: 1.0310623352759858
Category	Term	Count	%	PValue	Genes	List Total	Pop Hits	Pop Total	Fold Enrichment	Bonferroni	Benjamini	FDR
INTERPRO	IPR016039:Thiolase-like	5	0.2829654782116582	0.014654681018088797	FASN, HMGCS1, ACAT2, ACAT1, HADHB	1735	11	18559	4.862195441446161	1.0	0.35254743299121827	23.111551918919627
KEGG_PATHWAY	hsa00072:Synthesis and degradation of ketone bodies	4	0.22637238256932654	0.16157888312188162	OXCT1, HMGCS1, ACAT2, ACAT1	984	10	6879	2.7963414634146346	1.0	0.5352958277646145	90.35870281028548
KEGG_PATHWAY	hsa00650:Butanoate metabolism	6	0.3395585738539898	0.34076267792966985	OXCT1, HMGCS1, ECHS1, ACAT2, HADH, ACAT1	984	27	6879	1.5535230352303524	1.0	0.7550937240035682	99.60354613326675
Annotation Cluster 132	Enrichment Score: 1.0265735163067142
Category	Term	Count	%	PValue	Genes	List Total	Pop Hits	Pop Total	Fold Enrichment	Bonferroni	Benjamini	FDR
UP_SEQ_FEATURE	domain:SAP	8	0.4527447651386531	0.0036054763510580943	SARNP, SLTM, HNRNPUL2, HNRNPUL1, XRCC6, DEK, ACIN1, HNRNPU	1762	24	20063	3.795497540673477	0.999999935549617	0.21611326342738302	6.584198144516873
SMART	SM00513:SAP	8	0.4527447651386531	0.0036221042070152163	SARNP, SLTM, HNRNPUL2, HNRNPUL1, XRCC6, DEK, ACIN1, HNRNPU	928	23	10057	3.7694902548725637	0.8129632427014533	0.0702961046047118	5.036114044356821
INTERPRO	IPR003034:SAP domain	8	0.4527447651386531	0.005108861057512202	SARNP, SLTM, HNRNPUL2, HNRNPUL1, XRCC6, DEK, ACIN1, HNRNPU	1735	24	18559	3.565609990393852	0.9999990581111399	0.1775173303774672	8.714804349545158
SMART	SM00449:SPRY	4	0.22637238256932654	0.9928645986142433	HNRNPUL2, HNRNPUL1, SPRYD4, HNRNPU	928	92	10057	0.47118628185907047	1.0	0.9999999960591733	100.0
UP_SEQ_FEATURE	domain:B30.2/SPRY	4	0.22637238256932654	0.9928886239841724	HNRNPUL2, HNRNPUL1, SPRYD4, HNRNPU	1762	97	20063	0.46954608750599713	1.0	1.0	100.0
INTERPRO	IPR003877:SPla/RYanodine receptor SPRY	4	0.22637238256932654	0.9944292586688159	HNRNPUL2, HNRNPUL1, SPRYD4, HNRNPU	1735	94	18559	0.4551842540928322	1.0	1.0	100.0
INTERPRO	IPR001870:B30.2/SPRY domain	4	0.22637238256932654	0.9962612709616714	HNRNPUL2, HNRNPUL1, SPRYD4, HNRNPU	1735	99	18559	0.43219515035077	1.0	1.0	100.0
Annotation Cluster 133	Enrichment Score: 1.02239503819417
Category	Term	Count	%	PValue	Genes	List Total	Pop Hits	Pop Total	Fold Enrichment	Bonferroni	Benjamini	FDR
INTERPRO	IPR001589:Actinin-type, actin-binding, conserved site	7	0.39615166949632147	0.016564501493047182	ACTN4, SPTBN1, ACTN3, FLNC, FLNB, FLNA, PLS3	1735	23	18559	3.2555569477509083	1.0	0.37892641056799026	25.721785433736567
UP_SEQ_FEATURE	domain:Actin-binding	6	0.3395585738539898	0.02630248340465271	ACTN4, SPTBN1, ACTN3, FLNC, FLNB, FLNA	1762	20	20063	3.4159477866061296	1.0	0.6807919401986517	39.50522616201388
SMART	SM00150:SPEC	7	0.39615166949632147	0.045574351414109836	EVPL, ACTN4, MCF2, AKAP6, SPTBN1, ACTN3, SPTAN1	928	29	10057	2.6158962544589777	0.999999999562628	0.4013636016950177	48.533893099282764
INTERPRO	IPR018159:Spectrin/alpha-actinin	7	0.39615166949632147	0.048310106104026806	EVPL, ACTN4, MCF2, AKAP6, SPTBN1, ACTN3, SPTAN1	1735	29	18559	2.581993441319686	1.0	0.6730096370329552	58.58344016150112
INTERPRO	IPR014837:EF-hand, Ca insensitive	3	0.1697792869269949	0.1015523680418918	ACTN4, ACTN3, SPTAN1	1735	6	18559	5.348414985590778	1.0	0.8722186585612703	85.13812191818795
UP_SEQ_FEATURE	repeat:Spectrin 1	5	0.2829654782116582	0.18992713435681918	ACTN4, AKAP6, SPTBN1, ACTN3, SPTAN1	1762	26	20063	2.189710119619314	1.0	0.9950339255860223	98.11600100959645
UP_SEQ_FEATURE	repeat:Spectrin 2	5	0.2829654782116582	0.18992713435681918	ACTN4, AKAP6, SPTBN1, ACTN3, SPTAN1	1762	26	20063	2.189710119619314	1.0	0.9950339255860223	98.11600100959645
INTERPRO	IPR002017:Spectrin repeat	5	0.2829654782116582	0.20080495136246423	ACTN4, AKAP6, SPTBN1, ACTN3, SPTAN1	1735	25	18559	2.1393659942363112	1.0	0.9764420101098936	98.15066618943793
UP_SEQ_FEATURE	repeat:Spectrin 4	4	0.22637238256932654	0.27876051457097784	ACTN4, SPTBN1, ACTN3, SPTAN1	1762	21	20063	2.1688557375277013	1.0	0.9994200838597856	99.78920020623806
UP_SEQ_FEATURE	repeat:Spectrin 3	4	0.22637238256932654	0.30356118774915253	ACTN4, SPTBN1, ACTN3, SPTAN1	1762	22	20063	2.0702713858218966	1.0	0.9996683693430696	99.89102767523539
Annotation Cluster 134	Enrichment Score: 1.0186576445597286
Category	Term	Count	%	PValue	Genes	List Total	Pop Hits	Pop Total	Fold Enrichment	Bonferroni	Benjamini	FDR
GOTERM_CC_DIRECT	GO:0042627~chylomicron	6	0.3395585738539898	0.007420554343354159	APOB, APOA1, APOE, APOC3, APOH, LSR	1733	14	18224	4.506800758387602	0.9984546522732174	0.05381821523588193	10.914430393796316
GOTERM_BP_DIRECT	GO:0042157~lipoprotein metabolic process	10	0.5659309564233164	0.011520341003937113	APOB, SDC1, APOA1, BMP1, LRP1, APOE, ALB, APOC3, HSPG2, PCSK9	1693	38	16792	2.610128392451892	1.0	0.25439727930037837	19.78579665789445
UP_KEYWORDS	Chylomicron	4	0.22637238256932654	0.035585355412187075	APOB, APOE, APOC3, LSR	1764	9	20581	5.185437137818091	0.999999995901702	0.12470210017953909	40.93143964127165
GOTERM_CC_DIRECT	GO:0034361~very-low-density lipoprotein particle	6	0.3395585738539898	0.03562581687503909	APOB, APOA1, APOE, APOC3, APOH, LSR	1733	20	18224	3.154760530871321	0.9999999999999796	0.19301269702720536	43.04376551593738
GOTERM_CC_DIRECT	GO:0034363~intermediate-density lipoprotein particle	3	0.1697792869269949	0.04755392359578928	APOB, APOE, APOC3	1733	4	18224	7.886901327178303	1.0	0.2417385321032266	53.04627713101537
GOTERM_BP_DIRECT	GO:0042158~lipoprotein biosynthetic process	4	0.22637238256932654	0.05395006708610331	P4HB, APOB, APOA1, APOE	1693	9	16792	4.408216840585418	1.0	0.6481429146347083	65.18891924614209
UP_KEYWORDS	VLDL	4	0.22637238256932654	0.06147747412334028	APOB, APOE, APOC3, LSR	1764	11	20581	4.242630385487529	0.9999999999999979	0.19378218268086334	60.22341481050007
GOTERM_BP_DIRECT	GO:0032489~regulation of Cdc42 protein signal transduction	3	0.1697792869269949	0.08254814912973682	APOA1, APOE, APOC3	1693	5	16792	5.951092734790313	1.0	0.7683636815110388	80.58787049545109
GOTERM_BP_DIRECT	GO:0033344~cholesterol efflux	6	0.3395585738539898	0.10031784835687638	APOB, APOA1, NPC2, STX12, APOE, APOC3	1693	25	16792	2.3804370939161252	1.0	0.8166793767580635	86.62004249907581
GOTERM_BP_DIRECT	GO:0019433~triglyceride catabolic process	6	0.3395585738539898	0.10031784835687638	APOB, APOA1, APOE, APOC3, FABP3, FABP5	1693	25	16792	2.3804370939161252	1.0	0.8166793767580635	86.62004249907581
GOTERM_MF_DIRECT	GO:0015485~cholesterol binding	8	0.4527447651386531	0.11199113675691343	ANXA6, CAV1, APOA1, NPC2, APOD, APOE, APOC3, PMP2	1697	41	16881	1.940986245454676	1.0	0.6845642452531967	86.09370312153581
GOTERM_CC_DIRECT	GO:0034362~low-density lipoprotein particle	4	0.22637238256932654	0.14163083069648957	APOB, LDLR, APOE, LSR	1733	14	18224	3.0045338389250675	1.0	0.5235640986452768	90.64955184454901
GOTERM_CC_DIRECT	GO:0034364~high-density lipoprotein particle	5	0.2829654782116582	0.15058764008008146	HDLBP, APOA1, APOE, SAA1, APOH	1733	22	18224	2.3899700991449406	1.0	0.541266270148305	92.0540655880699
GOTERM_BP_DIRECT	GO:0034375~high-density lipoprotein particle remodeling	4	0.22637238256932654	0.18693910360189084	APOA1, APOE, APOC3, PLTP	1693	15	16792	2.6449301043512503	1.0	0.947717656997526	98.0505398813003
GOTERM_BP_DIRECT	GO:0043691~reverse cholesterol transport	4	0.22637238256932654	0.2700075596704754	APOA1, APOE, APOC3, CLU	1693	18	16792	2.204108420292709	1.0	0.9819988977024794	99.74917982513665
GOTERM_BP_DIRECT	GO:0006641~triglyceride metabolic process	6	0.3395585738539898	0.2743907037404236	GPX1, CAV1, APOE, APOC3, APOH, PCSK9	1693	35	16792	1.7003122099400896	1.0	0.9829799242472319	99.77633555228334
GOTERM_BP_DIRECT	GO:0033700~phospholipid efflux	3	0.1697792869269949	0.4193313910367647	APOA1, APOE, APOC3	1693	14	16792	2.1253902624251118	1.0	0.9979001110099668	99.996776916452
GOTERM_MF_DIRECT	GO:0017127~cholesterol transporter activity	3	0.1697792869269949	0.453516592040456	APOB, APOA1, APOE	1697	15	16881	1.9895109015910433	1.0	0.9867686654343714	99.99562322383163
GOTERM_BP_DIRECT	GO:0070328~triglyceride homeostasis	4	0.22637238256932654	0.49485960146762065	APOA1, APOE, APOC3, ANGPTL4	1693	26	16792	1.525921214048798	1.0	0.9993848206575277	99.99977257892351
Annotation Cluster 135	Enrichment Score: 1.017106016116243
Category	Term	Count	%	PValue	Genes	List Total	Pop Hits	Pop Total	Fold Enrichment	Bonferroni	Benjamini	FDR
GOTERM_BP_DIRECT	GO:0006334~nucleosome assembly	23	1.3016411997736277	0.0036285154095881634	HIST1H2BB, HMGB2, HIST1H2BD, HIST1H1C, ANP32B, HIST1H2BG, NASP, ANP32E, NAP1L1, MCM2, SART3, NAP1L4, HIST2H3C, HIST1H2BM, SET, HIST1H4A, NPM1, ANP32A, H2AFY, H2AFX, HIST3H2BB, HIST1H3F, HIST1H4I	1693	119	16792	1.9170186680697088	0.9999999867974543	0.10657112266809698	6.682750824243033
UP_KEYWORDS	Nucleosome core	15	0.8488964346349746	0.01881770027797041	HIST1H2BB, HIST1H2BD, HIST1H2BG, H2AFJ, HIST2H3C, HIST1H2BM, H2AFV, HIST1H4A, H2AFZ, H2AFY, H2AFX, HIST1H2AJ, HIST3H2BB, HIST1H3F, HIST1H4I	1764	89	20581	1.9663876786669725	0.9999599508974807	0.07383938428955161	24.120404167664343
INTERPRO	IPR007125:Histone core	13	0.7357102433503113	0.02263581872061839	HIST1H2BB, HIST1H2BD, HIST1H2BG, H2AFJ, HIST2H3C, HIST1H2BM, H2AFV, H2AFZ, H2AFY, H2AFX, HIST1H2AJ, HIST3H2BB, HIST1H3F	1735	68	18559	2.0449822003729445	1.0	0.4556099452885327	33.475228506023726
GOTERM_CC_DIRECT	GO:0000786~nucleosome	15	0.8488964346349746	0.06027779789897607	HIST1H2BB, HIST1H2BD, HIST1H1C, HIST1H2BG, H2AFJ, HIST2H3C, HIST1H2BM, H2AFV, HIST1H4A, H2AFZ, H2AFY, H2AFX, HIST1H2AJ, HIST1H3F, HIST1H4I	1733	94	18224	1.6780641121655964	1.0	0.294295422620546	61.89011543872327
SMART	SM00414:H2A	6	0.3395585738539898	0.08528409638304008	H2AFV, H2AFZ, H2AFY, H2AFX, H2AFJ, HIST1H2AJ	928	26	10057	2.500911803713528	1.0	0.561181665358425	71.90014720420417
INTERPRO	IPR002119:Histone H2A	6	0.3395585738539898	0.08937052395130593	H2AFV, H2AFZ, H2AFY, H2AFX, H2AFJ, HIST1H2AJ	1735	26	18559	2.4684992241188204	1.0	0.8429513784473874	81.11151967944929
KEGG_PATHWAY	hsa05322:Systemic lupus erythematosus	26	1.4714204867006226	0.09413319814794795	TNF, C3, SNRPD3, SNRPD1, C1R, C1S, HIST1H2BM, TROVE2, H2AFV, HIST1H4A, H2AFZ, H2AFY, H2AFX, HIST3H2BB, HIST1H4I, HIST1H2BB, HIST1H2BD, ACTN4, HIST1H2BG, SSB, H2AFJ, ACTN3, HIST2H3C, SNRPB, HIST1H2AJ, HIST1H3F	984	134	6879	1.35643429195486	0.9999999999995242	0.408704002631888	73.07677107441121
INTERPRO	IPR009072:Histone-fold	15	0.8488964346349746	0.160554163729633	HIST1H2BB, HIST1H2BD, HIST1H2BG, H2AFJ, HIST2H3C, HIST1H2BM, H2AFV, HIST1H4A, H2AFZ, H2AFY, H2AFX, HIST1H2AJ, HIST3H2BB, HIST1H3F, HIST1H4I	1735	112	18559	1.4326111568546729	1.0	0.9548951417938096	95.56483060571132
SMART	SM00427:H2B	5	0.2829654782116582	0.17495203220738242	HIST1H2BB, HIST1H2BM, HIST1H2BD, HIST1H2BG, HIST3H2BB	928	24	10057	2.257767600574713	1.0	0.7559301550277088	93.53396301687334
INTERPRO	IPR000558:Histone H2B	5	0.2829654782116582	0.18113986517080338	HIST1H2BB, HIST1H2BM, HIST1H2BD, HIST1H2BG, HIST3H2BB	1735	24	18559	2.2285062439961574	1.0	0.9681980892604554	97.14930297061689
GOTERM_CC_DIRECT	GO:0000788~nuclear nucleosome	6	0.3395585738539898	0.4082976202863545	HIST1H2BB, HIST1H2BM, HIST1H2BD, HIST1H2BG, HIST3H2BB, HIST1H3F	1733	44	18224	1.4339820594869643	1.0	0.8646700944549022	99.97090851908396
GOTERM_BP_DIRECT	GO:0006342~chromatin silencing	6	0.3395585738539898	0.4798492512790038	H2AFV, H2AFZ, H2AFY, H2AFX, H2AFJ, HIST1H2AJ	1693	45	16792	1.3224650521756252	1.0	0.999218399914633	99.99960299215745
KEGG_PATHWAY	hsa05034:Alcoholism	21	1.1884550084889642	0.8993551821635706	HIST1H2BB, HIST1H2BD, MAP2K1, GNAI2, HIST1H2BG, H2AFJ, GNG12, HDAC11, PPP1CC, HIST2H3C, HIST1H2BM, HDAC1, H2AFV, HIST1H4A, H2AFZ, H2AFY, H2AFX, HIST1H2AJ, HIST3H2BB, HIST1H3F, HIST1H4I	984	177	6879	0.8294233154195949	1.0	0.9865283994761586	99.99999999999419
Annotation Cluster 136	Enrichment Score: 1.014586000139602
Category	Term	Count	%	PValue	Genes	List Total	Pop Hits	Pop Total	Fold Enrichment	Bonferroni	Benjamini	FDR
KEGG_PATHWAY	hsa04610:Complement and coagulation cascades	18	1.0186757215619695	0.01516457212136636	KNG1, PLAT, A2M, CFB, C3, C1R, C1S, PLAUR, F5, SERPINF2, F3, SERPINE1, TFPI, SERPINC1, SERPINA1, CFD, PROS1, PLAU	984	69	6879	1.8237009544008482	0.9875442078166644	0.13600271362701544	18.35722201756336
UP_KEYWORDS	Hemostasis	10	0.5659309564233164	0.01924873129842561	KNG1, F5, PROCR, F3, TFPI, SERPINC1, SERPINA1, ANXA5, PROS1, PLAU	1764	48	20581	2.4306736583522297	0.9999683129144029	0.07493543093148325	24.603299221275844
UP_KEYWORDS	Blood coagulation	10	0.5659309564233164	0.01924873129842561	KNG1, F5, PROCR, F3, TFPI, SERPINC1, SERPINA1, ANXA5, PROS1, PLAU	1764	48	20581	2.4306736583522297	0.9999683129144029	0.07493543093148325	24.603299221275844
BIOCARTA	h_extrinsicPathway:Extrinsic Prothrombin Activation Pathway	5	0.2829654782116582	0.19746419242651275	F5, F3, TFPI, SERPINC1, PROS1	296	13	1625	2.1114864864864864	1.0	0.8377296413462663	94.23937366749244
UP_KEYWORDS	Thrombophilia	3	0.1697792869269949	0.2089905583036581	F5, SERPINC1, PROS1	1764	10	20581	3.5001700680272108	1.0	0.4748758353537602	96.68409731998857
BIOCARTA	h_amiPathway:Acute Myocardial Infarction	5	0.2829654782116582	0.546674742047408	PLAT, COL4A2, TFPI, SERPINC1, PROS1	296	21	1625	1.3071106821106822	1.0	0.9832202852780482	99.99651601356295
BIOCARTA	h_intrinsicPathway:Intrinsic Prothrombin Activation Pathway	5	0.2829654782116582	0.6236193607758254	KNG1, COL4A2, F5, SERPINC1, PROS1	296	23	1625	1.193448883666275	1.0	0.9913625884275362	99.99968814064704
Annotation Cluster 137	Enrichment Score: 0.9745438593494329
Category	Term	Count	%	PValue	Genes	List Total	Pop Hits	Pop Total	Fold Enrichment	Bonferroni	Benjamini	FDR
GOTERM_CC_DIRECT	GO:0030117~membrane coat	9	0.5093378607809848	0.002142669973945182	AP2A2, AP2B1, AP1S1, AP1B1, CHMP4B, COPB1, AP2S1, COPZ1, AP3D1	1733	26	18224	3.640108304851525	0.8449453844839515	0.019634239320465596	3.273532773603982
INTERPRO	IPR000804:Clathrin adaptor complex, small chain	3	0.1697792869269949	0.16754838054090995	AP1S1, AP2S1, COPZ1	1735	8	18559	4.011311239193083	1.0	0.9602769622061951	96.17859435650831
INTERPRO	IPR022775:AP complex, mu/sigma subunit	3	0.1697792869269949	0.4807249219555271	AP1S1, AP2S1, COPZ1	1735	17	18559	1.8876758772673334	1.0	0.9998603442368951	99.99914201838908
INTERPRO	IPR011012:Longin-like domain	3	0.1697792869269949	0.7325417924937283	AP1S1, AP2S1, COPZ1	1735	27	18559	1.1885366634646173	1.0	0.9999998080120002	99.99999999363273
Annotation Cluster 138	Enrichment Score: 0.9639858953605623
Category	Term	Count	%	PValue	Genes	List Total	Pop Hits	Pop Total	Fold Enrichment	Bonferroni	Benjamini	FDR
SMART	SM00042:CUB	10	0.5659309564233164	0.029236267031956982	DCBLD2, SEZ6L2, NRP1, BMP1, ADGRG6, PDGFC, C1R, PDGFD, C1S, PCOLCE	928	48	10057	2.257767600574713	0.9999988870981046	0.31668051912048034	34.46204260230717
INTERPRO	IPR000859:CUB domain	10	0.5659309564233164	0.0673410408264775	DCBLD2, SEZ6L2, NRP1, BMP1, ADGRG6, PDGFC, C1R, PDGFD, C1S, PCOLCE	1735	55	18559	1.9448781765784646	1.0	0.7766213671972672	71.0929685740028
UP_SEQ_FEATURE	domain:CUB	4	0.22637238256932654	0.18291426883533174	DCBLD2, ADGRG6, PDGFC, PDGFD	1762	17	20063	2.6791747345930426	1.0	0.9943341243728333	97.7834838272055
UP_SEQ_FEATURE	domain:CUB 2	6	0.3395585738539898	0.20502678265774985	SEZ6L2, NRP1, BMP1, C1R, C1S, PCOLCE	1762	36	20063	1.8977487703367386	1.0	0.9964991683302722	98.6787263080514
UP_SEQ_FEATURE	domain:CUB 1	6	0.3395585738539898	0.20502678265774985	SEZ6L2, NRP1, BMP1, C1R, C1S, PCOLCE	1762	36	20063	1.8977487703367386	1.0	0.9964991683302722	98.6787263080514
Annotation Cluster 139	Enrichment Score: 0.9598966789439757
Category	Term	Count	%	PValue	Genes	List Total	Pop Hits	Pop Total	Fold Enrichment	Bonferroni	Benjamini	FDR
UP_SEQ_FEATURE	domain:PDZ	16	0.9054895302773062	0.06935450522564332	SHROOM3, PDLIM5, PDLIM3, LIN7C, CASK, FRMPD1, PDLIM1, TAX1BP3, SHANK1, MAST4, HTRA2, HTRA1, TIAM1, GORASP2, AHNAK2, AHNAK	1762	113	20063	1.612246742940946	1.0	0.9033599837071407	74.21426686812129
INTERPRO	IPR001478:PDZ domain	20	1.1318619128466327	0.13397479680296515	PARD3, SHROOM3, PDLIM5, PDLIM3, FRMPD1, LIN7C, CASK, PDLIM1, TAX1BP3, SLC9A3R1, SHANK1, MAST4, TJP1, HTRA2, HTRA1, TIAM1, GORASP2, AHNAK2, SDCBP, AHNAK	1735	155	18559	1.3802361253137492	1.0	0.9281287059204125	92.27475291157312
SMART	SM00228:PDZ	19	1.0752688172043012	0.1419750983856805	PARD3, SHROOM3, PDLIM5, PDLIM3, FRMPD1, LIN7C, CASK, PDLIM1, TAX1BP3, SLC9A3R1, SHANK1, MAST4, TJP1, HTRA2, HTRA1, TIAM1, AHNAK2, SDCBP, AHNAK	928	149	10057	1.3819356051839853	1.0	0.704680418546748	88.70157064305546
Annotation Cluster 140	Enrichment Score: 0.955853351082105
Category	Term	Count	%	PValue	Genes	List Total	Pop Hits	Pop Total	Fold Enrichment	Bonferroni	Benjamini	FDR
SMART	SM00274:FOLN	4	0.22637238256932654	0.0429663413029084	FST, FSTL1, AGRN, SPARC	928	9	10057	4.8165708812260535	0.9999999984569784	0.39784360945374675	46.49459540069228
INTERPRO	IPR003645:Follistatin-like, N-terminal	4	0.22637238256932654	0.044521368656024296	FST, FSTL1, AGRN, SPARC	1735	9	18559	4.754146653858469	1.0	0.6516309327165553	55.547936948790024
INTERPRO	IPR015369:Follistatin/Osteonectin EGF domain	3	0.1697792869269949	0.07207377974801396	FST, FSTL1, SPARC	1735	5	18559	6.418097982708934	1.0	0.7946699300308071	73.59591105769346
SMART	SM00280:KAZAL	7	0.39615166949632147	0.08762587745462136	HTRA1, IGFBP7, FST, FSTL1, SPOCK1, AGRN, SPARC	928	34	10057	2.2312056288032456	1.0	0.5572566378977948	72.90739752700763
INTERPRO	IPR002350:Kazal domain	7	0.39615166949632147	0.32351041590587254	HTRA1, IGFBP7, FST, FSTL1, SPOCK1, AGRN, SPARC	1735	50	18559	1.4975561959654178	1.0	0.9969288009231536	99.90487565429879
UP_SEQ_FEATURE	domain:Kazal-like	5	0.2829654782116582	0.4708527016939883	HTRA1, IGFBP7, FSTL1, SPOCK1, SPARC	1762	40	20063	1.423311577752554	1.0	0.9999963550168693	99.99938678818197
Annotation Cluster 141	Enrichment Score: 0.9494655350640243
Category	Term	Count	%	PValue	Genes	List Total	Pop Hits	Pop Total	Fold Enrichment	Bonferroni	Benjamini	FDR
GOTERM_MF_DIRECT	GO:0008601~protein phosphatase type 2A regulator activity	7	0.39615166949632147	0.014701142971029379	PPME1, SET, PPP2R5D, PTPA, ARPP19, ENSA, PPP2R2A	1697	21	16881	3.315851502651738	0.9999999997613856	0.1902349748814638	21.80767117922644
GOTERM_MF_DIRECT	GO:0019888~protein phosphatase regulator activity	8	0.4527447651386531	0.02202117826579839	PPP4R4, PPME1, SET, PPP2R5D, PTPA, ARPP19, ENSA, PPP2R2A	1697	29	16881	2.7441529677117833	0.9999999999999966	0.24777249511361554	30.91684030877959
GOTERM_MF_DIRECT	GO:0051721~protein phosphatase 2A binding	5	0.2829654782116582	0.28494494353336586	PPME1, PTPA, ARPP19, ENSA, PPP2R2A	1697	27	16881	1.8421397236954102	1.0	0.9316535665329075	99.61930324119247
GOTERM_CC_DIRECT	GO:0000159~protein phosphatase type 2A complex	4	0.22637238256932654	0.2948542839352528	PPP2R5D, PTPA, CYCS, PPP2R2A	1733	20	18224	2.1031736872475473	1.0	0.7627866918229097	99.55764697399535
GOTERM_MF_DIRECT	GO:0004864~protein phosphatase inhibitor activity	4	0.22637238256932654	0.6578278776232614	PPME1, SET, ARPP19, ENSA	1697	33	16881	1.2057641827824503	1.0	0.9991209956203697	99.99999816428854
Annotation Cluster 142	Enrichment Score: 0.9465431089449159
Category	Term	Count	%	PValue	Genes	List Total	Pop Hits	Pop Total	Fold Enrichment	Bonferroni	Benjamini	FDR
INTERPRO	IPR017967:HMG box A DNA-binding domain, conserved site	3	0.1697792869269949	0.024546121737486264	HMGB1, HMGB2, HMGB3	1735	3	18559	10.696829971181556	1.0	0.47985218705572596	35.752339043319346
GOTERM_BP_DIRECT	GO:0032392~DNA geometric change	3	0.1697792869269949	0.053022800245136954	HMGB1, HMGB2, HMGB3	1693	4	16792	7.438865918487892	1.0	0.6457768524876539	64.53395286424777
UP_SEQ_FEATURE	DNA-binding region:HMG box 1	5	0.2829654782116582	0.06697782672513058	TFAM, HMGB1, HMGB2, HMGB3, HMGB1P1	1762	18	20063	3.1629146172278975	1.0	0.898355319587675	72.94381234074571
UP_SEQ_FEATURE	DNA-binding region:HMG box 2	5	0.2829654782116582	0.06697782672513058	TFAM, HMGB1, HMGB2, HMGB3, HMGB1P1	1762	18	20063	3.1629146172278975	1.0	0.898355319587675	72.94381234074571
GOTERM_MF_DIRECT	GO:0000400~four-way junction DNA binding	4	0.22637238256932654	0.15989583434247845	HMGB1, HMGB2, HMGB3, MSH2	1697	14	16881	2.8421584308443473	1.0	0.7919888598152884	94.4642862687965
GOTERM_MF_DIRECT	GO:0008301~DNA binding, bending	4	0.22637238256932654	0.2685208330389785	TFAM, HMGB1, HMGB2, HMGB3	1697	18	16881	2.210567668434492	1.0	0.9191323324229166	99.44486969209883
INTERPRO	IPR009071:High mobility group (HMG) box domain	8	0.4527447651386531	0.2812584034813047	SSRP1, TFAM, HMGB1, HMGB2, HMGB3, CCDC124, WDHD1, HMGB1P1	1735	57	18559	1.5013094696395166	1.0	0.9936198007338538	99.72029866325988
SMART	SM00398:HMG	7	0.39615166949632147	0.379687971473338	SSRP1, TFAM, HMGB1, HMGB2, HMGB3, WDHD1, HMGB1P1	928	54	10057	1.4048331736909325	1.0	0.9365657337750395	99.88864603157506
Annotation Cluster 143	Enrichment Score: 0.9377979453772357
Category	Term	Count	%	PValue	Genes	List Total	Pop Hits	Pop Total	Fold Enrichment	Bonferroni	Benjamini	FDR
GOTERM_BP_DIRECT	GO:0060315~negative regulation of ryanodine-sensitive calcium-release channel activity	5	0.2829654782116582	0.02624361820236186	SRI, GSTM2, FKBP1A, GSTO1, FKBP1B	1693	12	16792	4.132703288048829	1.0	0.4398847047950937	39.71010642943924
GOTERM_BP_DIRECT	GO:0010880~regulation of release of sequestered calcium ion into cytosol by sarcoplasmic reticulum	5	0.2829654782116582	0.10023444174641949	SRI, GSTM2, AKAP6, GSTO1, FKBP1B	1693	18	16792	2.755135525365886	1.0	0.8174075667787755	86.5964214764482
GOTERM_BP_DIRECT	GO:0010881~regulation of cardiac muscle contraction by regulation of the release of sequestered calcium ion	3	0.1697792869269949	0.5842052789845206	GSTM2, GSTO1, FKBP1B	1693	19	16792	1.566077035471135	1.0	0.9998803288188417	99.9999943969915
Annotation Cluster 144	Enrichment Score: 0.9376155337741651
Category	Term	Count	%	PValue	Genes	List Total	Pop Hits	Pop Total	Fold Enrichment	Bonferroni	Benjamini	FDR
UP_KEYWORDS	Actin capping	6	0.3395585738539898	0.019275995056627925	GSN, VIL1, CAPZA1, CAPG, SPTBN1, SPTAN1	1764	19	20581	3.684389545291801	0.9999687789605145	0.07449989401050738	24.63374707100415
GOTERM_BP_DIRECT	GO:0051016~barbed-end actin filament capping	5	0.2829654782116582	0.04513350341859458	TWF2, GSN, VIL1, CAPZA1, CAPG	1693	14	16792	3.542317104041853	1.0	0.5964651219234731	58.469277126995934
UP_SEQ_FEATURE	repeat:Gelsolin-like 3	3	0.1697792869269949	0.15131259889232224	GSN, VIL1, CAPG	1762	8	20063	4.269934733257662	1.0	0.988013174814635	95.46654692587208
UP_SEQ_FEATURE	repeat:Gelsolin-like 2	3	0.1697792869269949	0.15131259889232224	GSN, VIL1, CAPG	1762	8	20063	4.269934733257662	1.0	0.988013174814635	95.46654692587208
UP_SEQ_FEATURE	repeat:Gelsolin-like 1	3	0.1697792869269949	0.15131259889232224	GSN, VIL1, CAPG	1762	8	20063	4.269934733257662	1.0	0.988013174814635	95.46654692587208
SMART	SM00262:GEL	3	0.1697792869269949	0.16388241004316065	GSN, VIL1, CAPG	928	8	10057	4.063981681034483	1.0	0.7365085925476162	92.18258128905264
INTERPRO	IPR007122:Villin/Gelsolin	3	0.1697792869269949	0.16754838054090995	GSN, VIL1, CAPG	1735	8	18559	4.011311239193083	1.0	0.9602769622061951	96.17859435650831
INTERPRO	IPR007123:Gelsolin domain	3	0.1697792869269949	0.3812958064946609	GSN, VIL1, CAPG	1735	14	18559	2.2921778509674766	1.0	0.9989358878222104	99.98059288644137
Annotation Cluster 145	Enrichment Score: 0.9369835400222274
Category	Term	Count	%	PValue	Genes	List Total	Pop Hits	Pop Total	Fold Enrichment	Bonferroni	Benjamini	FDR
GOTERM_MF_DIRECT	GO:0004722~protein serine/threonine phosphatase activity	11	0.622524052065648	0.06173071484433127	PPM1F, PPM1G, PPP2R5D, CYCS, PPP3CA, PPP4C, TAB1, PPP1CC, PPA2, PPP2R2A, PPP5C	1697	58	16881	1.8866051653018512	1.0	0.4938263098366481	65.2975736022968
UP_SEQ_FEATURE	metal ion-binding site:Iron	9	0.5093378607809848	0.06181973690725377	P4HA2, PLOD1, PLOD2, PLOD3, GALT, PPP3CA, PPP4C, PPP1CC, PPP5C	1762	49	20063	2.091396604044569	1.0	0.8909618402627207	69.97967878010039
UP_SEQ_FEATURE	metal ion-binding site:Manganese	7	0.39615166949632147	0.07286217833574929	B4GALT1, PCK2, PPP4C, PPP1CC, B4GALT5, SOD2, PPP5C	1762	34	20063	2.3442778927689125	1.0	0.9115333755968643	75.98651953584744
SMART	SM00156:PP2Ac	4	0.22637238256932654	0.11119408523544909	PPP3CA, PPP4C, PPP1CC, PPP5C	928	13	10057	3.3345490716180373	1.0	0.6284833663701165	81.33641481771464
INTERPRO	IPR006186:Serine/threonine-specific protein phosphatase/bis(5-nucleosyl)-tetraphosphatase	4	0.22637238256932654	0.11475848114323038	PPP3CA, PPP4C, PPP1CC, PPP5C	1735	13	18559	3.291332298825094	1.0	0.8974423846965512	88.58204011785861
INTERPRO	IPR004843:Metallophosphoesterase domain	5	0.2829654782116582	0.2630117179471916	ACP5, PPP3CA, PPP4C, PPP1CC, PPP5C	1735	28	18559	1.9101482091395636	1.0	0.9913603055643034	99.56296091744758
GOTERM_MF_DIRECT	GO:0004721~phosphoprotein phosphatase activity	7	0.39615166949632147	0.2958986843608355	PGP, PDXP, PPP3CA, PPP4C, PPP1CC, PTPN12, PPP5C	1697	45	16881	1.5473973679041446	1.0	0.9377728576105336	99.70540841462426
Annotation Cluster 146	Enrichment Score: 0.9356252732227255
Category	Term	Count	%	PValue	Genes	List Total	Pop Hits	Pop Total	Fold Enrichment	Bonferroni	Benjamini	FDR
INTERPRO	IPR016039:Thiolase-like	5	0.2829654782116582	0.014654681018088797	FASN, HMGCS1, ACAT2, ACAT1, HADHB	1735	11	18559	4.862195441446161	1.0	0.35254743299121827	23.111551918919627
INTERPRO	IPR020610:Thiolase, active site	3	0.1697792869269949	0.07207377974801396	ACAT2, ACAT1, HADHB	1735	5	18559	6.418097982708934	1.0	0.7946699300308071	73.59591105769346
INTERPRO	IPR002155:Thiolase	3	0.1697792869269949	0.1015523680418918	ACAT2, ACAT1, HADHB	1735	6	18559	5.348414985590778	1.0	0.8722186585612703	85.13812191818795
INTERPRO	IPR020616:Thiolase, N-terminal	3	0.1697792869269949	0.1015523680418918	ACAT2, ACAT1, HADHB	1735	6	18559	5.348414985590778	1.0	0.8722186585612703	85.13812191818795
INTERPRO	IPR020617:Thiolase, C-terminal	3	0.1697792869269949	0.1015523680418918	ACAT2, ACAT1, HADHB	1735	6	18559	5.348414985590778	1.0	0.8722186585612703	85.13812191818795
INTERPRO	IPR020613:Thiolase, conserved site	3	0.1697792869269949	0.1015523680418918	ACAT2, ACAT1, HADHB	1735	6	18559	5.348414985590778	1.0	0.8722186585612703	85.13812191818795
UP_SEQ_FEATURE	active site:Acyl-thioester intermediate	3	0.1697792869269949	0.15131259889232224	ACAT2, ACAT1, HADHB	1762	8	20063	4.269934733257662	1.0	0.988013174814635	95.46654692587208
KEGG_PATHWAY	hsa00071:Fatty acid degradation	9	0.5093378607809848	0.24446600812982566	CPT1C, ALDH7A1, ADH5, ECHS1, ACAT2, HADH, ACAT1, ALDH9A1, HADHB	984	42	6879	1.4980400696864111	1.0	0.6530645415615597	97.57841465007719
GOTERM_BP_DIRECT	GO:0006635~fatty acid beta-oxidation	7	0.39615166949632147	0.2801934212707266	CPT1C, ECH1, ECHS1, ACAT2, HADH, ACAT1, HADHB	1693	44	16792	1.5779412554368255	1.0	0.9843014868614648	99.80802290975717
KEGG_PATHWAY	hsa01212:Fatty acid metabolism	9	0.5093378607809848	0.3781654726184107	CPT1C, HACD3, FASN, ECHS1, PPT1, ACAT2, HADH, ACAT1, HADHB	984	48	6879	1.3107850609756095	1.0	0.7913760792938862	99.81739854612859
Annotation Cluster 147	Enrichment Score: 0.9307592580662526
Category	Term	Count	%	PValue	Genes	List Total	Pop Hits	Pop Total	Fold Enrichment	Bonferroni	Benjamini	FDR
GOTERM_MF_DIRECT	GO:0003691~double-stranded telomeric DNA binding	4	0.22637238256932654	0.03851923992683769	XRCC5, XRCC6, APEX1, RAD50	1697	8	16881	4.973777253977607	1.0	0.372731540697562	47.92330918727684
GOTERM_BP_DIRECT	GO:0000723~telomere maintenance	7	0.39615166949632147	0.14897715723636037	XRCC5, PTGES3, UPF1, XRCC6, PCNA, APEX1, RAD50	1693	36	16792	1.92859486775612	1.0	0.9102357016666176	95.35491588374644
KEGG_PATHWAY	hsa03450:Non-homologous end-joining	4	0.22637238256932654	0.28114141998392606	XRCC5, XRCC6, PRKDC, RAD50	984	13	6879	2.1510318949343343	1.0	0.6940091675137525	98.74896610576236
Annotation Cluster 148	Enrichment Score: 0.9277360952046155
Category	Term	Count	%	PValue	Genes	List Total	Pop Hits	Pop Total	Fold Enrichment	Bonferroni	Benjamini	FDR
INTERPRO	IPR001431:Peptidase M16, zinc-binding site	3	0.1697792869269949	0.07207377974801396	UQCRC2, IDE, NRDC	1735	5	18559	6.418097982708934	1.0	0.7946699300308071	73.59591105769346
INTERPRO	IPR011237:Peptidase M16 domain	3	0.1697792869269949	0.13362433485662487	UQCRC2, IDE, NRDC	1735	7	18559	4.584355701934953	1.0	0.9288761771587959	92.21890961749385
INTERPRO	IPR011249:Metalloenzyme, LuxS/M16 peptidase-like	3	0.1697792869269949	0.13362433485662487	UQCRC2, IDE, NRDC	1735	7	18559	4.584355701934953	1.0	0.9288761771587959	92.21890961749385
INTERPRO	IPR011765:Peptidase M16, N-terminal	3	0.1697792869269949	0.13362433485662487	UQCRC2, IDE, NRDC	1735	7	18559	4.584355701934953	1.0	0.9288761771587959	92.21890961749385
INTERPRO	IPR007863:Peptidase M16, C-terminal domain	3	0.1697792869269949	0.13362433485662487	UQCRC2, IDE, NRDC	1735	7	18559	4.584355701934953	1.0	0.9288761771587959	92.21890961749385
Annotation Cluster 149	Enrichment Score: 0.9254026855010006
Category	Term	Count	%	PValue	Genes	List Total	Pop Hits	Pop Total	Fold Enrichment	Bonferroni	Benjamini	FDR
INTERPRO	IPR026823:Complement Clr-like EGF domain	9	0.5093378607809848	0.003229092618110677	MATN2, FBLN1, LRP1, FBLN2, LTBP3, FBN1, NID1, NID2, GAS6	1735	28	18559	3.4382667764512145	0.9998433921745471	0.12983779979504084	5.595140444330959
INTERPRO	IPR018097:EGF-like calcium-binding, conserved site	18	1.0186757215619695	0.013253442774426173	BMP1, LDLR, LTBP3, NPNT, FBN1, JAG2, C1R, NID1, EDIL3, NID2, C1S, GAS6, FBLN1, LRP1, FBLN2, FAT1, VCAN, PROS1	1735	102	18559	1.8876758772673334	0.9999999999999998	0.3277887771020418	21.14161569930877
UP_SEQ_FEATURE	domain:EGF-like 5; calcium-binding	8	0.4527447651386531	0.04494480770529483	FBLN1, FBLN2, LTBP3, NPNT, FBN1, JAG2, NID1, NID2	1762	38	20063	2.3971563414779857	1.0	0.822338094191295	57.98483948373045
UP_SEQ_FEATURE	domain:EGF-like 4; calcium-binding	7	0.39615166949632147	0.07286217833574929	FBLN1, FBLN2, LTBP3, NPNT, FBN1, PROS1, GAS6	1762	34	20063	2.3442778927689125	1.0	0.9115333755968643	75.98651953584744
UP_SEQ_FEATURE	domain:EGF-like 12; calcium-binding	4	0.22637238256932654	0.1389791122868223	LRP1, LTBP3, FBN1, JAG2	1762	15	20063	3.0363980325387816	1.0	0.9835493112479469	94.0490961754492
UP_SEQ_FEATURE	domain:EGF-like 9; calcium-binding	4	0.22637238256932654	0.16048816571529972	FBLN1, FBLN2, LTBP3, FBN1	1762	16	20063	2.846623155505108	1.0	0.9897685571045469	96.30675032296855
UP_SEQ_FEATURE	domain:EGF-like 7; calcium-binding	5	0.2829654782116582	0.2277380460907011	FBLN1, FBLN2, LTBP3, FBN1, JAG2	1762	28	20063	2.03330225393222	1.0	0.9978409395316171	99.23505655460171
UP_SEQ_FEATURE	domain:EGF-like 3; calcium-binding	6	0.3395585738539898	0.23786727742986488	FBLN1, FBLN2, NID1, NID2, PROS1, GAS6	1762	38	20063	1.7978672561084892	1.0	0.998314177494366	99.40364434665979
UP_SEQ_FEATURE	domain:EGF-like 10; calcium-binding	3	0.1697792869269949	0.3181692921211692	FBLN2, LTBP3, FBN1	1762	13	20063	2.6276521435431763	1.0	0.9997750813161824	99.92693402548602
INTERPRO	IPR023413:Green fluorescent protein-like	3	0.1697792869269949	0.3463082306548512	LTBP3, NID1, NID2	1735	13	18559	2.4684992241188204	1.0	0.9978846754071793	99.94832835225881
UP_SEQ_FEATURE	domain:EGF-like 11; calcium-binding	3	0.1697792869269949	0.35143981116570777	LTBP3, FBN1, JAG2	1762	14	20063	2.439962704718664	1.0	0.9998934488540222	99.97155323572775
UP_SEQ_FEATURE	domain:EGF-like 8; calcium-binding	4	0.22637238256932654	0.35331559126471923	FBLN1, FBLN2, LTBP3, FBN1	1762	24	20063	1.8977487703367386	1.0	0.9998954485891022	99.97306522785303
UP_SEQ_FEATURE	domain:EGF-like 6; calcium-binding	4	0.22637238256932654	0.40260255653015004	FBLN1, FBLN2, LTBP3, JAG2	1762	26	20063	1.7517680956954509	1.0	0.9999736130333113	99.99395911068513
Annotation Cluster 150	Enrichment Score: 0.9197342137153994
Category	Term	Count	%	PValue	Genes	List Total	Pop Hits	Pop Total	Fold Enrichment	Bonferroni	Benjamini	FDR
UP_SEQ_FEATURE	domain:RRM 4	5	0.2829654782116582	0.03681444052164455	PABPC4, PTBP1, PABPC1, PTBP2, NCL	1762	15	20063	3.795497540673477	1.0	0.7728761880130807	50.70234664728803
SMART	SM00361:RRM_1	5	0.2829654782116582	0.21392309812650784	SRSF2, PABPC4, U2AF1, PABPC1, NCL	928	26	10057	2.0840931697612732	1.0	0.8051155667467758	96.753689555506
INTERPRO	IPR003954:RNA recognition motif domain, eukaryote	5	0.2829654782116582	0.22106575635302164	SRSF2, PABPC4, U2AF1, PABPC1, NCL	1735	26	18559	2.0570826867656837	1.0	0.9830421247218253	98.8291897179362
Annotation Cluster 151	Enrichment Score: 0.9181201976011963
Category	Term	Count	%	PValue	Genes	List Total	Pop Hits	Pop Total	Fold Enrichment	Bonferroni	Benjamini	FDR
GOTERM_BP_DIRECT	GO:1904261~positive regulation of basement membrane assembly involved in embryonic body morphogenesis	3	0.1697792869269949	0.08254814912973682	DAG1, CLASP1, PHLDB2	1693	5	16792	5.951092734790313	1.0	0.7683636815110388	80.58787049545109
GOTERM_BP_DIRECT	GO:0010717~regulation of epithelial to mesenchymal transition	4	0.22637238256932654	0.11275804438662247	DAG1, CLASP1, POFUT2, PHLDB2	1693	12	16792	3.3061626304390628	1.0	0.8479629470067948	89.73407737871706
GOTERM_BP_DIRECT	GO:0010470~regulation of gastrulation	3	0.1697792869269949	0.18914049966683505	DAG1, CLASP1, PHLDB2	1693	8	16792	3.719432959243946	1.0	0.9492701431003968	98.14855522714203
Annotation Cluster 152	Enrichment Score: 0.9109455715673008
Category	Term	Count	%	PValue	Genes	List Total	Pop Hits	Pop Total	Fold Enrichment	Bonferroni	Benjamini	FDR
SMART	SM01407:SM01407	3	0.1697792869269949	0.09915848404631829	NACA, BTF3, NACA2	928	6	10057	5.4186422413793105	1.0	0.5907470631260097	77.3963170179563
INTERPRO	IPR002715:Nascent polypeptide-associated complex NAC domain	3	0.1697792869269949	0.1015523680418918	NACA, BTF3, NACA2	1735	6	18559	5.348414985590778	1.0	0.8722186585612703	85.13812191818795
UP_SEQ_FEATURE	domain:NAC-A/B	3	0.1697792869269949	0.18371446474779038	NACA, BTF3, NACA2	1762	9	20063	3.795497540673477	1.0	0.994312621046382	97.82405976694392
Annotation Cluster 153	Enrichment Score: 0.9013998783890603
Category	Term	Count	%	PValue	Genes	List Total	Pop Hits	Pop Total	Fold Enrichment	Bonferroni	Benjamini	FDR
GOTERM_MF_DIRECT	GO:0000339~RNA cap binding	5	0.2829654782116582	0.012977241036327317	EIF4G3, EIF4E, EIF4A1, LSM1, LARP1	1697	10	16881	4.973777253977608	0.9999999967383183	0.17434532009939596	19.504008159762954
GOTERM_CC_DIRECT	GO:0016281~eukaryotic translation initiation factor 4F complex	4	0.22637238256932654	0.046506789504254305	EIF4G3, EIF4E, EIF4H, EIF4A1	1733	9	18224	4.67371930499455	1.0	0.2383480290131108	52.23884885183436
BIOCARTA	h_iresPathway:Internal Ribosome entry pathway	4	0.22637238256932654	0.11735586741970572	EIF4G3, EIF3A, EIF4E, EIF4A1	296	7	1625	3.1370656370656373	0.9999999999999641	0.7710428514143173	80.2032656298715
BIOCARTA	h_mtorPathway:mTOR Signaling Pathway	6	0.3395585738539898	0.5233269228292177	EIF4G3, EIF3A, EIF4E, EIF4A1, FKBP1A, RPS6	296	26	1625	1.2668918918918919	1.0	0.979950649392615	99.99331563201228
BIOCARTA	h_eif4Pathway:Regulation of eIF4e and p70 S6 Kinase	4	0.22637238256932654	0.8395063611641297	EIF4G3, EIF4E, EIF4A1, PABPC1	296	24	1625	0.9149774774774776	1.0	0.9990699292106475	99.99999999508888
Annotation Cluster 154	Enrichment Score: 0.892725681220581
Category	Term	Count	%	PValue	Genes	List Total	Pop Hits	Pop Total	Fold Enrichment	Bonferroni	Benjamini	FDR
UP_SEQ_FEATURE	domain:HTH La-type RNA-binding	3	0.1697792869269949	0.12023520535529653	SSB, LARP4B, LARP1	1762	7	20063	4.879925409437328	1.0	0.9739383162383689	91.06805342707395
SMART	SM00715:LA	3	0.1697792869269949	0.13058874567668424	SSB, LARP4B, LARP1	928	7	10057	4.644550492610837	1.0	0.6783343243933684	86.36833087644675
INTERPRO	IPR006630:RNA-binding protein Lupus La	3	0.1697792869269949	0.13362433485662487	SSB, LARP4B, LARP1	1735	7	18559	4.584355701934953	1.0	0.9288761771587959	92.21890961749385
Annotation Cluster 155	Enrichment Score: 0.8846418160053086
Category	Term	Count	%	PValue	Genes	List Total	Pop Hits	Pop Total	Fold Enrichment	Bonferroni	Benjamini	FDR
UP_SEQ_FEATURE	site:Transition state stabilizer	7	0.39615166949632147	0.022587704455024418	PKM, ALDH1A1, ALDH7A1, PXDN, ATIC, ALDH1A3, ALDH9A1	1762	26	20063	3.0655941674670393	1.0	0.6311710429050693	35.00176078388938
GOTERM_MF_DIRECT	GO:0016620~oxidoreductase activity, acting on the aldehyde or oxo group of donors, NAD or NADP as acceptor	6	0.3395585738539898	0.03573281113374546	ALDH1A1, ALDH7A1, ALDH1A3, ALDH16A1, GAPDH, ALDH9A1	1697	19	16881	3.1413330025121735	1.0	0.3530445812595011	45.358995181898806
GOTERM_BP_DIRECT	GO:0006081~cellular aldehyde metabolic process	4	0.22637238256932654	0.09112943784106795	ALDH1A1, ALDH7A1, AKR1A1, ALDH9A1	1693	11	16792	3.6067228695698867	1.0	0.7938495305902231	83.76622703795123
INTERPRO	IPR015590:Aldehyde dehydrogenase domain	5	0.2829654782116582	0.09486582237455149	ALDH1A1, ALDH7A1, ALDH1A3, ALDH16A1, ALDH9A1	1735	19	18559	2.8149552555740933	1.0	0.8546564196283963	83.0410119420302
INTERPRO	IPR016163:Aldehyde dehydrogenase, C-terminal	5	0.2829654782116582	0.09486582237455149	ALDH1A1, ALDH7A1, ALDH1A3, ALDH16A1, ALDH9A1	1735	19	18559	2.8149552555740933	1.0	0.8546564196283963	83.0410119420302
INTERPRO	IPR016162:Aldehyde dehydrogenase, N-terminal	5	0.2829654782116582	0.09486582237455149	ALDH1A1, ALDH7A1, ALDH1A3, ALDH16A1, ALDH9A1	1735	19	18559	2.8149552555740933	1.0	0.8546564196283963	83.0410119420302
INTERPRO	IPR016161:Aldehyde/histidinol dehydrogenase	5	0.2829654782116582	0.09486582237455149	ALDH1A1, ALDH7A1, ALDH1A3, ALDH16A1, ALDH9A1	1735	19	18559	2.8149552555740933	1.0	0.8546564196283963	83.0410119420302
GOTERM_MF_DIRECT	GO:0004029~aldehyde dehydrogenase (NAD) activity	4	0.22637238256932654	0.24033464562990164	ALDH1A1, ALDH7A1, ALDH1A3, ALDH9A1	1697	17	16881	2.3406010606953447	1.0	0.8942929930035469	98.95975161047559
INTERPRO	IPR016160:Aldehyde dehydrogenase, conserved site	3	0.1697792869269949	0.44863723803675626	ALDH1A1, ALDH1A3, ALDH9A1	1735	16	18559	2.0056556195965416	1.0	0.9997217491143625	99.99750515392411
KEGG_PATHWAY	hsa00410:beta-Alanine metabolism	6	0.3395585738539898	0.46089624075071867	ALDH7A1, SRM, CNDP2, ALDH1A3, ECHS1, ALDH9A1	984	31	6879	1.353068450039339	1.0	0.8514286282431303	99.97254870110332
KEGG_PATHWAY	hsa00340:Histidine metabolism	4	0.22637238256932654	0.6274629443747259	ALDH7A1, CNDP2, ALDH1A3, ALDH9A1	984	22	6879	1.2710643015521066	1.0	0.9094273759612138	99.9997966456828
Annotation Cluster 156	Enrichment Score: 0.8724987259742348
Category	Term	Count	%	PValue	Genes	List Total	Pop Hits	Pop Total	Fold Enrichment	Bonferroni	Benjamini	FDR
INTERPRO	IPR001006:Procollagen-lysine 5-dioxygenase	3	0.1697792869269949	0.024546121737486264	PLOD1, PLOD2, PLOD3	1735	3	18559	10.696829971181556	1.0	0.47985218705572596	35.752339043319346
GOTERM_MF_DIRECT	GO:0008475~procollagen-lysine 5-dioxygenase activity	3	0.1697792869269949	0.028240400173771295	PLOD1, PLOD2, PLOD3	1697	3	16881	9.947554507955214	1.0	0.29621043963502214	37.86270276323053
GOTERM_CC_DIRECT	GO:0030867~rough endoplasmic reticulum membrane	4	0.22637238256932654	0.033313330143615615	PLOD1, PLOD2, UBA1, PLOD3	1733	8	18224	5.257934218118868	0.9999999999998366	0.1837637897104234	40.887249370224495
UP_SEQ_FEATURE	metal ion-binding site:Iron	9	0.5093378607809848	0.06181973690725377	P4HA2, PLOD1, PLOD2, PLOD3, GALT, PPP3CA, PPP4C, PPP1CC, PPP5C	1762	49	20063	2.091396604044569	1.0	0.8909618402627207	69.97967878010039
SMART	SM00702:P4Hc	4	0.22637238256932654	0.17799861487308424	P4HA2, PLOD1, PLOD2, PLOD3	928	16	10057	2.7093211206896552	1.0	0.7570671665142817	93.86578488051327
INTERPRO	IPR006620:Prolyl 4-hydroxylase, alpha subunit	4	0.22637238256932654	0.18318518747288792	P4HA2, PLOD1, PLOD2, PLOD3	1735	16	18559	2.6742074927953894	1.0	0.9688606782287894	97.273435457736
UP_KEYWORDS	Vitamin C	4	0.22637238256932654	0.24254085349366075	P4HA2, PLOD1, PLOD2, PLOD3	1764	20	20581	2.333446712018141	1.0	0.5177817407097283	98.23349193286217
UP_SEQ_FEATURE	domain:Fe2OG dioxygenase	4	0.22637238256932654	0.27876051457097784	P4HA2, PLOD1, PLOD2, PLOD3	1762	21	20063	2.1688557375277013	1.0	0.9994200838597856	99.78920020623806
INTERPRO	IPR005123:Oxoglutarate/iron-dependent dioxygenase	4	0.22637238256932654	0.31229898210418844	P4HA2, PLOD1, PLOD2, PLOD3	1735	21	18559	2.037491423082201	1.0	0.9962002363458926	99.87254029637856
GOTERM_MF_DIRECT	GO:0031418~L-ascorbic acid binding	4	0.22637238256932654	0.3543954245337909	P4HA2, PLOD1, PLOD2, PLOD3	1697	21	16881	1.8947722872295647	1.0	0.9639501285067033	99.93024975812965
UP_KEYWORDS	Dioxygenase	7	0.39615166949632147	0.725326045517654	ADI1, P4HB, P4HA2, PLOD1, PLOD2, PLOD3, ETHE1	1764	83	20581	0.9839835532606616	1.0	0.921983917900016	99.99999929831844
Annotation Cluster 157	Enrichment Score: 0.8609884379606235
Category	Term	Count	%	PValue	Genes	List Total	Pop Hits	Pop Total	Fold Enrichment	Bonferroni	Benjamini	FDR
GOTERM_BP_DIRECT	GO:0048660~regulation of smooth muscle cell proliferation	4	0.22637238256932654	0.05395006708610331	XRCC5, XRCC6, PRKDC, CTNNB1	1693	9	16792	4.408216840585418	1.0	0.6481429146347083	65.18891924614209
GOTERM_CC_DIRECT	GO:0070419~nonhomologous end joining complex	3	0.1697792869269949	0.17223359357263296	XRCC5, XRCC6, PRKDC	1733	8	18224	3.9434506635891515	1.0	0.586513154130491	94.67659850448494
KEGG_PATHWAY	hsa03450:Non-homologous end-joining	4	0.22637238256932654	0.28114141998392606	XRCC5, XRCC6, PRKDC, RAD50	984	13	6879	2.1510318949343343	1.0	0.6940091675137525	98.74896610576236
Annotation Cluster 158	Enrichment Score: 0.8566641714341149
Category	Term	Count	%	PValue	Genes	List Total	Pop Hits	Pop Total	Fold Enrichment	Bonferroni	Benjamini	FDR
GOTERM_BP_DIRECT	GO:0010880~regulation of release of sequestered calcium ion into cytosol by sarcoplasmic reticulum	5	0.2829654782116582	0.10023444174641949	SRI, GSTM2, AKAP6, GSTO1, FKBP1B	1693	18	16792	2.755135525365886	1.0	0.8174075667787755	86.5964214764482
UP_KEYWORDS	Sarcoplasmic reticulum	7	0.39615166949632147	0.12339730748452074	SRI, STIM1, AKAP6, CALR, THBS1, FKBP1B, CALU	1764	40	20581	2.0417658730158728	1.0	0.32890580777809175	85.24507079316483
GOTERM_CC_DIRECT	GO:0016529~sarcoplasmic reticulum	6	0.3395585738539898	0.2176129950273174	SRI, XDH, GSTM2, AKAP6, CALR, THBS1	1733	34	18224	1.855741488747836	1.0	0.6631269244023601	97.78056977551324
Annotation Cluster 159	Enrichment Score: 0.849778379288151
Category	Term	Count	%	PValue	Genes	List Total	Pop Hits	Pop Total	Fold Enrichment	Bonferroni	Benjamini	FDR
GOTERM_BP_DIRECT	GO:0030301~cholesterol transport	5	0.2829654782116582	0.06989107183274887	CAV1, APOB, APOA1, NPC2, LDLR	1693	16	16792	3.0995274660366214	1.0	0.7226085142356921	74.80619403741801
GOTERM_BP_DIRECT	GO:0033344~cholesterol efflux	6	0.3395585738539898	0.10031784835687638	APOB, APOA1, NPC2, STX12, APOE, APOC3	1693	25	16792	2.3804370939161252	1.0	0.8166793767580635	86.62004249907581
GOTERM_BP_DIRECT	GO:0042632~cholesterol homeostasis	11	0.622524052065648	0.10632111867448613	CAV1, APOB, APOA1, NPC2, LDLR, APOE, APOC3, FABP3, PCSK9, EHD1, AKR1C1	1693	64	16792	1.7047401063201417	1.0	0.832492394716111	88.22036781199216
GOTERM_BP_DIRECT	GO:0008203~cholesterol metabolic process	8	0.4527447651386531	0.5351395337273358	APP, APOB, HDLBP, APOA1, NPC2, LDLR, APOE, PCSK9	1693	68	16792	1.1668809283902573	1.0	0.9997016336666491	99.99995320956815
Annotation Cluster 160	Enrichment Score: 0.8358337689503987
Category	Term	Count	%	PValue	Genes	List Total	Pop Hits	Pop Total	Fold Enrichment	Bonferroni	Benjamini	FDR
GOTERM_CC_DIRECT	GO:0030906~retromer, cargo-selective complex	3	0.1697792869269949	0.04755392359578928	VPS29, VPS35, VPS26A	1733	4	18224	7.886901327178303	1.0	0.2417385321032266	53.04627713101537
GOTERM_CC_DIRECT	GO:0030904~retromer complex	5	0.2829654782116582	0.15058764008008146	VPS29, RAB7A, VPS35, SNX3, VPS26A	1733	22	18224	2.3899700991449406	1.0	0.541266270148305	92.0540655880699
GOTERM_BP_DIRECT	GO:1990126~retrograde transport, endosome to plasma membrane	4	0.22637238256932654	0.16090894944703787	VPS29, RAB11B, VPS35, VPS26A	1693	14	16792	2.8338536832334826	1.0	0.9232917416850145	96.449269125197
GOTERM_BP_DIRECT	GO:0042147~retrograde transport, endosome to Golgi	9	0.5093378607809848	0.3936488996256498	STX6, VPS29, RAB7A, AP1S1, TBC1D10B, VPS35, VPS51, CLTC, VPS26A	1693	69	16792	1.2937158119109378	1.0	0.9969114116473554	99.99265656745554
Annotation Cluster 161	Enrichment Score: 0.8330830692387009
Category	Term	Count	%	PValue	Genes	List Total	Pop Hits	Pop Total	Fold Enrichment	Bonferroni	Benjamini	FDR
SMART	SM00636:Glyco_18	3	0.1697792869269949	0.13058874567668424	CHID1, CHI3L1, CTBS	928	7	10057	4.644550492610837	1.0	0.6783343243933684	86.36833087644675
INTERPRO	IPR011583:Chitinase II	3	0.1697792869269949	0.13362433485662487	CHID1, CHI3L1, CTBS	1735	7	18559	4.584355701934953	1.0	0.9288761771587959	92.21890961749385
INTERPRO	IPR001223:Glycoside hydrolase, family 18, catalytic domain	3	0.1697792869269949	0.13362433485662487	CHID1, CHI3L1, CTBS	1735	7	18559	4.584355701934953	1.0	0.9288761771587959	92.21890961749385
GOTERM_MF_DIRECT	GO:0004568~chitinase activity	3	0.1697792869269949	0.1508269743257485	CHID1, CHI3L1, CTBS	1697	7	16881	4.263237646266521	1.0	0.7728921613315072	93.38352150987747
GOTERM_BP_DIRECT	GO:0006032~chitin catabolic process	3	0.1697792869269949	0.15155874167273106	CHID1, CHI3L1, CTBS	1693	7	16792	4.2507805248502235	1.0	0.9129565663006245	95.61581698786367
GOTERM_MF_DIRECT	GO:0008061~chitin binding	3	0.1697792869269949	0.18826288578153302	CHID1, CHI3L1, CTBS	1697	8	16881	3.7303329404832057	1.0	0.833589506647777	96.87111151463318
Annotation Cluster 162	Enrichment Score: 0.8251971088685414
Category	Term	Count	%	PValue	Genes	List Total	Pop Hits	Pop Total	Fold Enrichment	Bonferroni	Benjamini	FDR
UP_SEQ_FEATURE	region of interest:Linker 2	5	0.2829654782116582	0.016490292446694678	DES, LMNB1, LMNB2, LMNA, NEFL	1762	12	20063	4.744371925841847	1.0	0.5479561339425644	26.914649357499897
GOTERM_CC_DIRECT	GO:0005638~lamin filament	3	0.1697792869269949	0.04755392359578928	LMNB1, LMNB2, LMNA	1733	4	18224	7.886901327178303	1.0	0.2417385321032266	53.04627713101537
INTERPRO	IPR001322:Lamin Tail Domain	3	0.1697792869269949	0.07207377974801396	LMNB1, LMNB2, LMNA	1735	5	18559	6.418097982708934	1.0	0.7946699300308071	73.59591105769346
UP_SEQ_FEATURE	lipid moiety-binding region:S-farnesyl cysteine	8	0.4527447651386531	0.21788229703124018	PALM2-AKAP2, LMNB1, PEX19, LMNB2, LMNA, BROX, DNAJA1, NAP1L1	1762	56	20063	1.6266418031457759	1.0	0.9973389724574865	99.02841391613963
BIOCARTA	h_tnfr1Pathway:TNFR1 Signaling Pathway	8	0.4527447651386531	0.2946656066301151	TNF, PAK2, LMNB1, LMNB2, LMNA, PRKDC, ARHGDIB, SPTAN1	296	30	1625	1.4639639639639639	1.0	0.9157110351442954	98.92106436164468
BIOCARTA	h_fasPathway:FAS signaling pathway ( CD95 )	8	0.4527447651386531	0.35865347012494186	PAK2, LMNB1, LMNB2, LMNA, PRKDC, FAS, ARHGDIB, SPTAN1	296	32	1625	1.3724662162162162	1.0	0.940665438271727	99.68586450924879
BIOCARTA	h_hivnefPathway:HIV-I Nef: negative effector of Fas and TNF	13	0.7357102433503113	0.42979536737882534	NUMA1, PTK2, TNF, PAK2, LMNB1, GSN, LMNB2, CYCS, LMNA, PRKDC, FAS, ARHGDIB, SPTAN1	296	61	1625	1.1699712007089056	1.0	0.9665586725019549	99.93167008168619
BIOCARTA	h_caspasePathway:Caspase Cascade in Apoptosis	6	0.3395585738539898	0.4474483975069225	LMNB1, LMNB2, CYCS, LMNA, CASP1, ARHGDIB	296	24	1625	1.3724662162162162	1.0	0.9673299086341076	99.95456338821016
Annotation Cluster 163	Enrichment Score: 0.8239478579259422
Category	Term	Count	%	PValue	Genes	List Total	Pop Hits	Pop Total	Fold Enrichment	Bonferroni	Benjamini	FDR
GOTERM_MF_DIRECT	GO:0008276~protein methyltransferase activity	4	0.22637238256932654	0.016035938892277453	PRMT1, NTMT1, CARM1, TRMT112	1697	6	16881	6.631703005303476	0.9999999999685995	0.20229826382769112	23.548654495057065
UP_SEQ_FEATURE	binding site:S-adenosyl-L-methionine	8	0.4527447651386531	0.15654782542804743	PRMT1, NTMT1, GAMT, TPMT, CARM1, NSUN2, FBL, NSUN4	1762	51	20063	1.7861164897286952	1.0	0.9890145981582196	95.96581251362102
UP_SEQ_FEATURE	binding site:S-adenosyl-L-methionine; via carbonyl oxygen	5	0.2829654782116582	0.18992713435681918	TARBP1, PRMT1, NTMT1, TPMT, CARM1	1762	26	20063	2.189710119619314	1.0	0.9950339255860223	98.11600100959645
GOTERM_MF_DIRECT	GO:0042054~histone methyltransferase activity	3	0.1697792869269949	0.30463805572849023	PRMT1, NTMT1, CARM1	1697	11	16881	2.7129694112605134	1.0	0.9419070783839155	99.7606002031108
GOTERM_BP_DIRECT	GO:0016571~histone methylation	3	0.1697792869269949	0.5225743726866763	PRMT1, NTMT1, CARM1	1693	17	16792	1.750321392585386	1.0	0.999610728958707	99.99992227716655
Annotation Cluster 164	Enrichment Score: 0.8159355096477947
Category	Term	Count	%	PValue	Genes	List Total	Pop Hits	Pop Total	Fold Enrichment	Bonferroni	Benjamini	FDR
GOTERM_BP_DIRECT	GO:0000715~nucleotide-excision repair, DNA damage recognition	6	0.3395585738539898	0.07491646324443704	RAD23B, COPS2, COPS6, DDB1, COPS8, RBX1	1693	23	16792	2.5874316238218755	1.0	0.7430656677597265	77.27384520709504
UP_KEYWORDS	Signalosome	3	0.1697792869269949	0.2089905583036581	COPS2, COPS6, COPS8	1764	10	20581	3.5001700680272108	1.0	0.4748758353537602	96.68409731998857
GOTERM_BP_DIRECT	GO:0010388~cullin deneddylation	3	0.1697792869269949	0.2277663375483868	COPS2, COPS6, COPS8	1693	9	16792	3.3061626304390628	1.0	0.9696807883895491	99.2685269398249
Annotation Cluster 165	Enrichment Score: 0.8151886665982839
Category	Term	Count	%	PValue	Genes	List Total	Pop Hits	Pop Total	Fold Enrichment	Bonferroni	Benjamini	FDR
UP_SEQ_FEATURE	repeat:LDL-receptor class B 3	4	0.22637238256932654	0.11854617793521764	LRP1, LDLR, NID1, NID2	1762	14	20063	3.2532836062915518	1.0	0.9736916793541623	90.73909652932241
UP_SEQ_FEATURE	repeat:LDL-receptor class B 2	4	0.22637238256932654	0.11854617793521764	LRP1, LDLR, NID1, NID2	1762	14	20063	3.2532836062915518	1.0	0.9736916793541623	90.73909652932241
UP_SEQ_FEATURE	repeat:LDL-receptor class B 4	4	0.22637238256932654	0.11854617793521764	LRP1, LDLR, NID1, NID2	1762	14	20063	3.2532836062915518	1.0	0.9736916793541623	90.73909652932241
UP_SEQ_FEATURE	repeat:LDL-receptor class B 1	4	0.22637238256932654	0.11854617793521764	LRP1, LDLR, NID1, NID2	1762	14	20063	3.2532836062915518	1.0	0.9736916793541623	90.73909652932241
SMART	SM00135:LY	4	0.22637238256932654	0.1546038151166653	LRP1, LDLR, NID1, NID2	928	15	10057	2.8899425287356317	1.0	0.7256125878135071	90.85221234953056
INTERPRO	IPR000033:LDLR class B repeat	4	0.22637238256932654	0.15925629248378656	LRP1, LDLR, NID1, NID2	1735	15	18559	2.852487992315082	1.0	0.9545716064855538	95.44115881975385
INTERPRO	IPR011042:Six-bladed beta-propeller, TolB-like	7	0.39615166949632147	0.19452049775863517	APEH, EIF3B, LRP1, LDLR, TENM2, NID1, NID2	1735	42	18559	1.7828049951969258	1.0	0.9743324075550776	97.87395301834489
UP_SEQ_FEATURE	repeat:LDL-receptor class B 5	3	0.1697792869269949	0.3181692921211692	LRP1, LDLR, NID2	1762	13	20063	2.6276521435431763	1.0	0.9997750813161824	99.92693402548602
Annotation Cluster 166	Enrichment Score: 0.7986375005667725
Category	Term	Count	%	PValue	Genes	List Total	Pop Hits	Pop Total	Fold Enrichment	Bonferroni	Benjamini	FDR
GOTERM_BP_DIRECT	GO:0042159~lipoprotein catabolic process	3	0.1697792869269949	0.053022800245136954	APOB, LDLR, APOE	1693	4	16792	7.438865918487892	1.0	0.6457768524876539	64.53395286424777
GOTERM_CC_DIRECT	GO:0034362~low-density lipoprotein particle	4	0.22637238256932654	0.14163083069648957	APOB, LDLR, APOE, LSR	1733	14	18224	3.0045338389250675	1.0	0.5235640986452768	90.64955184454901
GOTERM_BP_DIRECT	GO:0008203~cholesterol metabolic process	8	0.4527447651386531	0.5351395337273358	APP, APOB, HDLBP, APOA1, NPC2, LDLR, APOE, PCSK9	1693	68	16792	1.1668809283902573	1.0	0.9997016336666491	99.99995320956815
Annotation Cluster 167	Enrichment Score: 0.7790913864016237
Category	Term	Count	%	PValue	Genes	List Total	Pop Hits	Pop Total	Fold Enrichment	Bonferroni	Benjamini	FDR
BBID	73.Integrins_and_other_cell-surface_receptors	7	0.39615166949632147	0.005844407260836203	CD9, CD82, CD81, SLC3A2, CD151, CD14, PLAUR	58	13	388	3.6021220159151195	0.3669469836789282	0.3669469836789282	6.011933089210286
INTERPRO	IPR018503:Tetraspanin, conserved site	5	0.2829654782116582	0.12662212253672145	CD9, CD82, CD81, TSPAN8, CD151	1735	21	18559	2.546864278852751	1.0	0.9189004090873883	91.02001606331861
INTERPRO	IPR000301:Tetraspanin	5	0.2829654782116582	0.3062685654588333	CD9, CD82, CD81, TSPAN8, CD151	1735	30	18559	1.782804995196926	1.0	0.9959268521391438	99.85110735722594
INTERPRO	IPR008952:Tetraspanin, EC2 domain	5	0.2829654782116582	0.32817825740937057	CD9, CD82, CD81, TSPAN8, CD151	1735	31	18559	1.7252951566421864	1.0	0.9971378558976145	99.91590702412508
INTERPRO	IPR018499:Tetraspanin/Peripherin	5	0.2829654782116582	0.37217173304839113	CD9, CD82, CD81, TSPAN8, CD151	1735	33	18559	1.6207318138153872	1.0	0.9987782765979507	99.97481492627387
PIR_SUPERFAMILY	PIRSF002419:tetraspanin	5	0.2829654782116582	0.7642685824706994	CD9, CD82, CD81, TSPAN8, CD151	303	28	1692	0.9971711456859971	1.0	0.9999999999999797	99.9999992066212
Annotation Cluster 168	Enrichment Score: 0.7632345083917365
Category	Term	Count	%	PValue	Genes	List Total	Pop Hits	Pop Total	Fold Enrichment	Bonferroni	Benjamini	FDR
UP_SEQ_FEATURE	metal ion-binding site:Iron 2	4	0.22637238256932654	0.1389791122868223	TF, LTF, ACP5, FTH1	1762	15	20063	3.0363980325387816	1.0	0.9835493112479469	94.0490961754492
UP_SEQ_FEATURE	metal ion-binding site:Iron 1	4	0.22637238256932654	0.1389791122868223	TF, LTF, ACP5, FTH1	1762	15	20063	3.0363980325387816	1.0	0.9835493112479469	94.0490961754492
GOTERM_MF_DIRECT	GO:0008199~ferric iron binding	3	0.1697792869269949	0.2657035813132076	TF, ACP5, FTH1	1697	10	16881	2.9842663523865647	1.0	0.9177054698398386	99.40826879423678
Annotation Cluster 169	Enrichment Score: 0.7503009437838126
Category	Term	Count	%	PValue	Genes	List Total	Pop Hits	Pop Total	Fold Enrichment	Bonferroni	Benjamini	FDR
GOTERM_MF_DIRECT	GO:0061133~endopeptidase activator activity	3	0.1697792869269949	0.11515822389553111	PSMD14, PSME1, PSME3	1697	6	16881	4.973777253977607	1.0	0.6883261118580615	86.89496853532715
GOTERM_BP_DIRECT	GO:0061136~regulation of proteasomal protein catabolic process	4	0.22637238256932654	0.21395018784855907	GPX1, PSMD14, PSME1, PSME3	1693	16	16792	2.4796219728292974	1.0	0.9634817092108925	98.97498199803407
GOTERM_BP_DIRECT	GO:0010950~positive regulation of endopeptidase activity	3	0.1697792869269949	0.2277663375483868	PSMD14, PSME1, PSME3	1693	9	16792	3.3061626304390628	1.0	0.9696807883895491	99.2685269398249
Annotation Cluster 170	Enrichment Score: 0.7429894941081012
Category	Term	Count	%	PValue	Genes	List Total	Pop Hits	Pop Total	Fold Enrichment	Bonferroni	Benjamini	FDR
GOTERM_CC_DIRECT	GO:0000812~Swr1 complex	4	0.22637238256932654	0.046506789504254305	ANP32E, RUVBL2, RUVBL1, EP400	1733	9	18224	4.67371930499455	1.0	0.2383480290131108	52.23884885183436
GOTERM_CC_DIRECT	GO:0035267~NuA4 histone acetyltransferase complex	5	0.2829654782116582	0.08471167231537521	ACTB, RUVBL2, ACTL6A, RUVBL1, EP400	1733	18	18224	2.921074565621594	1.0	0.3761873054637681	74.67783520159581
GOTERM_BP_DIRECT	GO:0043968~histone H2A acetylation	4	0.22637238256932654	0.18693910360189084	RUVBL2, ACTL6A, RUVBL1, EP400	1693	15	16792	2.6449301043512503	1.0	0.947717656997526	98.0505398813003
GOTERM_CC_DIRECT	GO:0031011~Ino80 complex	3	0.1697792869269949	0.4242467595308491	RUVBL2, ACTL6A, RUVBL1	1733	15	18224	2.1031736872475477	1.0	0.8769292948922894	99.98096167357491
GOTERM_BP_DIRECT	GO:0043967~histone H4 acetylation	4	0.22637238256932654	0.6169844584583363	RUVBL2, ACTL6A, RUVBL1, EP400	1693	31	16792	1.2798048892022178	1.0	0.9999360095755573	99.99999882545269
Annotation Cluster 171	Enrichment Score: 0.7422189189458196
Category	Term	Count	%	PValue	Genes	List Total	Pop Hits	Pop Total	Fold Enrichment	Bonferroni	Benjamini	FDR
INTERPRO	IPR020103:Pseudouridine synthase, catalytic domain	4	0.22637238256932654	0.11475848114323038	RPUSD2, DKC1, PUS1, PUS7	1735	13	18559	3.291332298825094	1.0	0.8974423846965512	88.58204011785861
GOTERM_MF_DIRECT	GO:0009982~pseudouridine synthase activity	4	0.22637238256932654	0.13521497201283494	RPUSD2, DKC1, PUS1, PUS7	1697	13	16881	3.0607860024477582	1.0	0.7385587335245452	91.04542996436658
GOTERM_BP_DIRECT	GO:0001522~pseudouridine synthesis	3	0.1697792869269949	0.3824138993793563	DKC1, PUS1, PUS7	1693	13	16792	2.2888818210731974	1.0	0.9964226392603918	99.98958623727226
Annotation Cluster 172	Enrichment Score: 0.7412919004513651
Category	Term	Count	%	PValue	Genes	List Total	Pop Hits	Pop Total	Fold Enrichment	Bonferroni	Benjamini	FDR
INTERPRO	IPR002337:Haemoglobin, beta	3	0.1697792869269949	0.07207377974801396	HBG1, HBE1, HBB	1735	5	18559	6.418097982708934	1.0	0.7946699300308071	73.59591105769346
UP_KEYWORDS	Oxygen transport	4	0.22637238256932654	0.09384956362430895	HBG1, HBA2, HBE1, HBB	1764	13	20581	3.5899180184894472	1.0	0.2658067883993034	76.1147535698536
GOTERM_CC_DIRECT	GO:0005833~hemoglobin complex	4	0.22637238256932654	0.09844281377703391	HBG1, HBA2, HBE1, HBB	1733	12	18224	3.5052894787459126	1.0	0.4130854037757562	79.97196437098538
UP_SEQ_FEATURE	metal ion-binding site:Iron (heme distal ligand)	4	0.22637238256932654	0.09934891929048602	HBG1, HBA2, HBE1, HBB	1762	13	20063	3.5035361913909018	1.0	0.9537978251710404	86.0974589796013
INTERPRO	IPR009050:Globin-like	4	0.22637238256932654	0.11475848114323038	HBG1, HBA2, HBE1, HBB	1735	13	18559	3.291332298825094	1.0	0.8974423846965512	88.58204011785861
INTERPRO	IPR000971:Globin	4	0.22637238256932654	0.11475848114323038	HBG1, HBA2, HBE1, HBB	1735	13	18559	3.291332298825094	1.0	0.8974423846965512	88.58204011785861
INTERPRO	IPR012292:Globin, structural domain	4	0.22637238256932654	0.13638277566348825	HBG1, HBA2, HBE1, HBB	1735	14	18559	3.056237134623302	1.0	0.9304584726654932	92.64833941812405
GOTERM_MF_DIRECT	GO:0005344~oxygen transporter activity	4	0.22637238256932654	0.15989583434247845	HBG1, HBA2, HBE1, HBB	1697	14	16881	2.8421584308443473	1.0	0.7919888598152884	94.4642862687965
UP_SEQ_FEATURE	metal ion-binding site:Iron (heme proximal ligand)	4	0.22637238256932654	0.16048816571529972	HBG1, HBA2, HBE1, HBB	1762	16	20063	2.846623155505108	1.0	0.9897685571045469	96.30675032296855
GOTERM_BP_DIRECT	GO:0015671~oxygen transport	4	0.22637238256932654	0.18693910360189084	HBG1, HBA2, HBE1, HBB	1693	15	16792	2.6449301043512503	1.0	0.947717656997526	98.0505398813003
GOTERM_MF_DIRECT	GO:0019825~oxygen binding	6	0.3395585738539898	0.516679232926451	ALB, HBG1, HBA2, HBE1, HBB, SOD2	1697	47	16881	1.2699005754836445	1.0	0.9934981318428797	99.9994309482628
UP_KEYWORDS	Heme	10	0.5659309564233164	0.8070133221075894	PXDN, HPX, CYCS, CYTB, HBG1, HBA2, HBE1, NENF, COX5A, HBB	1764	132	20581	0.8838813303099017	1.0	0.9553731757847519	99.99999999584216
GOTERM_MF_DIRECT	GO:0020037~heme binding	9	0.5093378607809848	0.9710407046207675	PXDN, STC2, CYCS, HEBP1, CYTB, HBG1, HBA2, HBE1, HBB	1697	137	16881	0.6534889822744302	1.0	0.9999999962775955	100.0
Annotation Cluster 173	Enrichment Score: 0.7369664252052899
Category	Term	Count	%	PValue	Genes	List Total	Pop Hits	Pop Total	Fold Enrichment	Bonferroni	Benjamini	FDR
SMART	SM00423:PSI	8	0.4527447651386531	0.0871363504439843	PLXNA1, PLXNA2, SEMA7A, PLXDC2, MET, ITGB4, SEMA4B, ITGB1	928	42	10057	2.0642446633825946	1.0	0.5621512042916836	72.69965901698596
INTERPRO	IPR002165:Plexin	6	0.3395585738539898	0.08937052395130593	PLXNA1, PLXNA2, SEMA7A, PLXDC2, MET, SEMA4B	1735	26	18559	2.4684992241188204	1.0	0.8429513784473874	81.11151967944929
UP_SEQ_FEATURE	domain:IPT/TIG 2	4	0.22637238256932654	0.09934891929048602	PARD3, PLXNA1, PLXNA2, MET	1762	13	20063	3.5035361913909018	1.0	0.9537978251710404	86.0974589796013
UP_SEQ_FEATURE	domain:IPT/TIG 3	4	0.22637238256932654	0.09934891929048602	PARD3, PLXNA1, PLXNA2, MET	1762	13	20063	3.5035361913909018	1.0	0.9537978251710404	86.0974589796013
GOTERM_BP_DIRECT	GO:0071526~semaphorin-plexin signaling pathway	7	0.39615166949632147	0.10886900241801166	NRP1, PLXNA2, SEMA7A, MET, SEMA4B, FLNA, ARHGDIA	1693	33	16792	2.103921673915767	1.0	0.8380572001549831	88.84320785584931
INTERPRO	IPR016201:Plexin-like fold	8	0.4527447651386531	0.11193182718527671	PLXNA1, PLXNA2, SEMA7A, PLXDC2, MET, ITGB4, SEMA4B, ITGB1	1735	44	18559	1.9448781765784648	1.0	0.8944729171123273	87.9152944708241
GOTERM_MF_DIRECT	GO:0017154~semaphorin receptor activity	4	0.22637238256932654	0.11200126199413254	NRP1, PLXNA1, PLXNA2, MET	1697	12	16881	3.315851502651738	1.0	0.6822423917915572	86.09633660331437
UP_SEQ_FEATURE	domain:IPT/TIG 4	3	0.1697792869269949	0.15131259889232224	PARD3, PLXNA1, PLXNA2	1762	8	20063	4.269934733257662	1.0	0.988013174814635	95.46654692587208
UP_SEQ_FEATURE	domain:IPT/TIG 1	3	0.1697792869269949	0.25067783771043595	PLXNA1, PLXNA2, MET	1762	11	20063	3.1054070787328447	1.0	0.9987457396971532	99.56680553263752
UP_SEQ_FEATURE	domain:PSI	3	0.1697792869269949	0.284504619383277	PLXDC2, ITGB4, SEMA4B	1762	12	20063	2.846623155505108	1.0	0.9994981397345183	99.8187041704457
UP_SEQ_FEATURE	domain:Sema	5	0.2829654782116582	0.2874025976143268	PLXNA1, PLXNA2, SEMA7A, MET, SEMA4B	1762	31	20063	1.8365310680678115	1.0	0.9995246271780838	99.83206110639921
SMART	SM00630:Sema	5	0.2829654782116582	0.31901414993494553	PLXNA1, PLXNA2, SEMA7A, MET, SEMA4B	928	31	10057	1.7479491101223583	1.0	0.9032490542466246	99.57943298155493
INTERPRO	IPR001627:Semaphorin/CD100 antigen	5	0.2829654782116582	0.32817825740937057	PLXNA1, PLXNA2, SEMA7A, MET, SEMA4B	1735	31	18559	1.7252951566421864	1.0	0.9971378558976145	99.91590702412508
SMART	SM00429:IPT	4	0.22637238256932654	0.45947342071234043	PLXNA1, PLXNA2, MET, NFKB2	928	27	10057	1.6055236270753512	1.0	0.9687642323019265	99.9843240837813
INTERPRO	IPR002909:Cell surface receptor IPT/TIG	4	0.22637238256932654	0.5635749968076712	PLXNA1, PLXNA2, MET, NFKB2	1735	31	18559	1.3802361253137492	1.0	0.9999709690492237	99.99996112810129
Annotation Cluster 174	Enrichment Score: 0.7365487343431841
Category	Term	Count	%	PValue	Genes	List Total	Pop Hits	Pop Total	Fold Enrichment	Bonferroni	Benjamini	FDR
UP_SEQ_FEATURE	domain:EGF-like 3	15	0.8488964346349746	0.005913795832007207	MATN2, LDLR, LTBP3, NPNT, TNC, FBN1, HSPG2, JAG2, EDIL3, LRP1, TENM2, FAT1, AGRN, THBS1, THBS2	1762	76	20063	2.2473340701356115	0.9999999999984447	0.29749867721937995	10.581695267813851
UP_SEQ_FEATURE	domain:EGF-like 2	14	0.7923033389926429	0.04656102280184163	MATN2, TNC, FBN1, HSPG2, JAG2, NID1, EDIL3, NID2, FBLN2, TENM2, FAT1, FAT2, AGRN, HGFAC	1762	89	20063	1.7911336708796182	1.0	0.8259679206659081	59.305495766546265
UP_SEQ_FEATURE	domain:EGF-like 4	10	0.5659309564233164	0.07073094491828824	MATN2, LRP1, FAT1, TNC, TENM2, JAG2, HSPG2, NID1, NID2, AGRN	1762	59	20063	1.9299140037322766	1.0	0.9063402539030967	74.92399063507322
UP_SEQ_FEATURE	domain:EGF-like 8	5	0.2829654782116582	0.18992713435681918	MATN2, LRP1, TNC, TENM2, JAG2	1762	26	20063	2.189710119619314	1.0	0.9950339255860223	98.11600100959645
UP_SEQ_FEATURE	domain:EGF-like 6	6	0.3395585738539898	0.34277409548893856	MATN2, LRP1, TNC, TENM2, FBN1, NID1	1762	44	20063	1.5527035393664224	1.0	0.9998754493280203	99.96346330491355
UP_SEQ_FEATURE	domain:EGF-like 9	4	0.22637238256932654	0.35331559126471923	MATN2, LRP1, TNC, JAG2	1762	24	20063	1.8977487703367386	1.0	0.9998954485891022	99.97306522785303
UP_SEQ_FEATURE	domain:EGF-like 14	3	0.1697792869269949	0.38412607252428926	LRP1, TNC, JAG2	1762	15	20063	2.2772985244040864	1.0	0.9999569847784877	99.98927138003091
UP_SEQ_FEATURE	domain:EGF-like 13	3	0.1697792869269949	0.44716235507528623	LRP1, TNC, JAG2	1762	17	20063	2.009381050944782	1.0	0.999992589313903	99.99859950598888
UP_SEQ_FEATURE	domain:EGF-like 10	3	0.1697792869269949	0.44716235507528623	MATN2, LRP1, TNC	1762	17	20063	2.009381050944782	1.0	0.999992589313903	99.99859950598888
UP_SEQ_FEATURE	domain:EGF-like 7	4	0.22637238256932654	0.45074850599178795	MATN2, LRP1, TNC, TENM2	1762	28	20063	1.6266418031457759	1.0	0.9999931454323252	99.99876124375137
UP_SEQ_FEATURE	domain:EGF-like 5	5	0.2829654782116582	0.5097641156092134	MATN2, LRP1, FAT1, TNC, TENM2	1762	42	20063	1.3555348359548132	1.0	0.9999986335073363	99.99985475170512
Annotation Cluster 175	Enrichment Score: 0.7285278372732973
Category	Term	Count	%	PValue	Genes	List Total	Pop Hits	Pop Total	Fold Enrichment	Bonferroni	Benjamini	FDR
KEGG_PATHWAY	hsa05410:Hypertrophic cardiomyopathy (HCM)	16	0.9054895302773062	0.1384848048230382	ACTB, IL6, TNF, LMNA, DAG1, ITGB4, ITGA3, ITGB1, TPM1, TGFB1, TPM4, TPM3, TGFB2, DES, ITGA6, EMD	984	78	6879	1.4340212632895561	1.0	0.4929080281422442	86.17187550353532
KEGG_PATHWAY	hsa05412:Arrhythmogenic right ventricular cardiomyopathy (ARVC)	14	0.7923033389926429	0.15222791627872545	ACTB, LMNA, DAG1, ITGB4, ITGA3, CDH2, CTNNA1, ITGB1, CTNNB1, CTNNA2, DES, ITGA6, DSG2, EMD	984	67	6879	1.4607753913360029	1.0	0.517691747768283	88.8295962333501
KEGG_PATHWAY	hsa05414:Dilated cardiomyopathy	15	0.8488964346349746	0.3093998239084195	ACTB, TNF, LMNA, DAG1, ITGB4, ITGA3, ITGB1, TPM1, TGFB1, TPM4, TGFB2, TPM3, DES, ITGA6, EMD	984	84	6879	1.248366724738676	1.0	0.7219819491288584	99.26531508895283
Annotation Cluster 176	Enrichment Score: 0.7188851465882153
Category	Term	Count	%	PValue	Genes	List Total	Pop Hits	Pop Total	Fold Enrichment	Bonferroni	Benjamini	FDR
SMART	SM00515:eIF5C	3	0.1697792869269949	0.13058874567668424	BZW2, EIF4G3, EIF5	928	7	10057	4.644550492610837	1.0	0.6783343243933684	86.36833087644675
INTERPRO	IPR003307:W2 domain	3	0.1697792869269949	0.13362433485662487	BZW2, EIF4G3, EIF5	1735	7	18559	4.584355701934953	1.0	0.9288761771587959	92.21890961749385
UP_SEQ_FEATURE	domain:W2	3	0.1697792869269949	0.18371446474779038	BZW2, EIF4G3, EIF5	1762	9	20063	3.795497540673477	1.0	0.994312621046382	97.82405976694392
INTERPRO	IPR016021:MIF4-like, type 1/2/3	3	0.1697792869269949	0.41545573172702926	BZW2, EIF4G3, EIF5	1735	15	18559	2.1393659942363112	1.0	0.9994666819408164	99.99293909178884
Annotation Cluster 177	Enrichment Score: 0.7146480496886305
Category	Term	Count	%	PValue	Genes	List Total	Pop Hits	Pop Total	Fold Enrichment	Bonferroni	Benjamini	FDR
UP_SEQ_FEATURE	site:Important for catalytic activity	5	0.2829654782116582	0.022193962769458238	SEPHS1, ECH1, CNDP2, ECHS1, HADH	1762	13	20063	4.379420239238628	1.0	0.6281484109709803	34.50624218471856
KEGG_PATHWAY	hsa00280:Valine, leucine and isoleucine degradation	12	0.6791171477079796	0.06332129590439015	ALDH7A1, BCAT2, OXCT1, HMGCS1, ECHS1, ACAT2, HADH, ACAT1, ACSF3, HIBADH, ALDH9A1, HADHB	984	47	6879	1.784898806434873	0.9999999929771156	0.3411122154047346	58.030802934089884
KEGG_PATHWAY	hsa00380:Tryptophan metabolism	9	0.5093378607809848	0.203759884441536	ALDH7A1, KYNU, ECHS1, KYAT1, KYAT3, ACAT2, HADH, ACAT1, ALDH9A1	984	40	6879	1.5729420731707318	1.0	0.5967720717049024	95.14056661723451
KEGG_PATHWAY	hsa00071:Fatty acid degradation	9	0.5093378607809848	0.24446600812982566	CPT1C, ALDH7A1, ADH5, ECHS1, ACAT2, HADH, ACAT1, ALDH9A1, HADHB	984	42	6879	1.4980400696864111	1.0	0.6530645415615597	97.57841465007719
GOTERM_BP_DIRECT	GO:0006635~fatty acid beta-oxidation	7	0.39615166949632147	0.2801934212707266	CPT1C, ECH1, ECHS1, ACAT2, HADH, ACAT1, HADHB	1693	44	16792	1.5779412554368255	1.0	0.9843014868614648	99.80802290975717
KEGG_PATHWAY	hsa00310:Lysine degradation	10	0.5659309564233164	0.32162441314995693	ALDH7A1, PLOD1, PLOD2, PLOD3, ECHS1, ACAT2, HADH, ACAT1, COLGALT1, ALDH9A1	984	52	6879	1.3443949343339587	1.0	0.7344233519780639	99.42036897668399
KEGG_PATHWAY	hsa00650:Butanoate metabolism	6	0.3395585738539898	0.34076267792966985	OXCT1, HMGCS1, ECHS1, ACAT2, HADH, ACAT1	984	27	6879	1.5535230352303524	1.0	0.7550937240035682	99.60354613326675
COG_ONTOLOGY	Lipid metabolism	5	0.2829654782116582	0.8921437242564839	CES2, ECH1, OXCT1, ECHS1, HADH	187	69	2026	0.7850887390529334	1.0	0.9952265870361381	99.9999997635837
Annotation Cluster 178	Enrichment Score: 0.6904960134671712
Category	Term	Count	%	PValue	Genes	List Total	Pop Hits	Pop Total	Fold Enrichment	Bonferroni	Benjamini	FDR
SMART	SM00609:VIT	3	0.1697792869269949	0.16388241004316065	ITIH2, ITIH3, PARP4	928	8	10057	4.063981681034483	1.0	0.7365085925476162	92.18258128905264
UP_SEQ_FEATURE	domain:VIT	3	0.1697792869269949	0.21696923450064026	ITIH2, ITIH3, PARP4	1762	10	20063	3.4159477866061296	1.0	0.9973471358149553	99.0068014415283
INTERPRO	IPR013694:VIT domain	3	0.1697792869269949	0.2385511205028948	ITIH2, ITIH3, PARP4	1735	10	18559	3.209048991354467	1.0	0.9873307683230507	99.21844950822853
Annotation Cluster 179	Enrichment Score: 0.6872641143128053
Category	Term	Count	%	PValue	Genes	List Total	Pop Hits	Pop Total	Fold Enrichment	Bonferroni	Benjamini	FDR
UP_SEQ_FEATURE	region of interest:Beta-galactoside binding	3	0.1697792869269949	0.12023520535529653	LGALS3, LGALS4, LGALS1	1762	7	20063	4.879925409437328	1.0	0.9739383162383689	91.06805342707395
UP_SEQ_FEATURE	domain:Galectin	3	0.1697792869269949	0.18371446474779038	LGALS3, LGALS1, LGALSL	1762	9	20063	3.795497540673477	1.0	0.994312621046382	97.82405976694392
SMART	SM00908:SM00908	4	0.22637238256932654	0.25277361190499414	LGALS3, LGALS4, LGALS1, LGALSL	928	19	10057	2.2815335753176043	1.0	0.8418357060819369	98.42267736953725
SMART	SM00276:GLECT	4	0.22637238256932654	0.25277361190499414	LGALS3, LGALS4, LGALS1, LGALSL	928	19	10057	2.2815335753176043	1.0	0.8418357060819369	98.42267736953725
INTERPRO	IPR001079:Galectin, carbohydrate recognition domain	4	0.22637238256932654	0.2594424033889855	LGALS3, LGALS4, LGALS1, LGALSL	1735	19	18559	2.251964204459275	1.0	0.9909337607926817	99.52370756841049
Annotation Cluster 180	Enrichment Score: 0.6683676168949755
Category	Term	Count	%	PValue	Genes	List Total	Pop Hits	Pop Total	Fold Enrichment	Bonferroni	Benjamini	FDR
GOTERM_CC_DIRECT	GO:0030893~meiotic cohesin complex	3	0.1697792869269949	0.10461124324909724	RAD21L1, SMC1A, SMC3	1733	6	18224	5.257934218118869	1.0	0.42780090764040213	81.99584633057005
GOTERM_BP_DIRECT	GO:0007064~mitotic sister chromatid cohesion	4	0.22637238256932654	0.16090894944703787	WAPL, RAD21L1, SMC1A, SMC3	1693	14	16792	2.8338536832334826	1.0	0.9232917416850145	96.449269125197
UP_KEYWORDS	Meiosis	8	0.4527447651386531	0.587135833243351	RAD21L1, PIWIL2, H2AFX, SMC1A, BUB3, SMC3, RAD50, CDK2	1764	84	20581	1.1111651009610193	1.0	0.8426155945108298	99.99973832510203
Annotation Cluster 181	Enrichment Score: 0.6596113804599982
Category	Term	Count	%	PValue	Genes	List Total	Pop Hits	Pop Total	Fold Enrichment	Bonferroni	Benjamini	FDR
UP_SEQ_FEATURE	domain:Cadherin 7	5	0.2829654782116582	0.07917934921112815	CDH17, FAT1, FAT2, PCDH15, PCDH7	1762	19	20063	2.996445426847482	1.0	0.9223046897085989	78.8911112435677
UP_SEQ_FEATURE	domain:Cadherin 10	3	0.1697792869269949	0.15131259889232224	FAT1, FAT2, PCDH15	1762	8	20063	4.269934733257662	1.0	0.988013174814635	95.46654692587208
UP_SEQ_FEATURE	domain:Cadherin 11	3	0.1697792869269949	0.15131259889232224	FAT1, FAT2, PCDH15	1762	8	20063	4.269934733257662	1.0	0.988013174814635	95.46654692587208
UP_SEQ_FEATURE	domain:Cadherin 8	3	0.1697792869269949	0.3181692921211692	FAT1, FAT2, PCDH15	1762	13	20063	2.6276521435431763	1.0	0.9997750813161824	99.92693402548602
UP_SEQ_FEATURE	domain:Cadherin 9	3	0.1697792869269949	0.3181692921211692	FAT1, FAT2, PCDH15	1762	13	20063	2.6276521435431763	1.0	0.9997750813161824	99.92693402548602
UP_SEQ_FEATURE	domain:Cadherin 6	8	0.4527447651386531	0.6006937104081583	CDH17, FAT1, FAT2, PCDHGB7, PCDH15, PCDH7, PCDHGC3, PCDH19	1762	83	20063	1.0974932647730535	1.0	0.999999927408083	99.99999696601726
Annotation Cluster 182	Enrichment Score: 0.6566705030525262
Category	Term	Count	%	PValue	Genes	List Total	Pop Hits	Pop Total	Fold Enrichment	Bonferroni	Benjamini	FDR
INTERPRO	IPR019805:Heat shock protein Hsp90, conserved site	3	0.1697792869269949	0.0460628071093027	HSP90AB1, HSP90B1, HSP90AA1	1735	4	18559	8.022622478386166	1.0	0.6581985859277941	56.80742031457615
INTERPRO	IPR020568:Ribosomal protein S5 domain 2-type fold	8	0.4527447651386531	0.11193182718527671	HSP90AB1, HSP90B1, HSP90AA1, RPS16, MVD, EFTUD2, EEF2, RPS2	1735	44	18559	1.9448781765784648	1.0	0.8944729171123273	87.9152944708241
PIR_SUPERFAMILY	PIRSF002583:heat shock protein, HSP90/HTPG types	3	0.1697792869269949	0.14850215375085016	HSP90AB1, HSP90B1, HSP90AA1	303	4	1692	4.188118811881188	1.0	0.9983880849418506	87.44419802920953
INTERPRO	IPR020575:Heat shock protein Hsp90, N-terminal	3	0.1697792869269949	0.2026989553654455	HSP90AB1, HSP90B1, HSP90AA1	1735	9	18559	3.565609990393852	1.0	0.9768260861052207	98.22715359322042
SMART	SM00387:HATPase_c	3	0.1697792869269949	0.26931680972508587	HSP90AB1, HSP90B1, HSP90AA1	928	11	10057	2.955623040752351	1.0	0.8589972034907791	98.85327089758104
INTERPRO	IPR001404:Heat shock protein Hsp90	3	0.1697792869269949	0.2746672250696225	HSP90AB1, HSP90B1, HSP90AA1	1735	11	18559	2.9173172648676973	1.0	0.9930638666447352	99.67094283509364
GOTERM_BP_DIRECT	GO:0006950~response to stress	7	0.39615166949632147	0.5874638521911062	HSP90AB1, EGFR, HSP90B1, HSP90AA1, CGRRF1, NPM1, EIF1	1693	61	16792	1.1381871350691855	1.0	0.9998875475551102	99.9999951760051
INTERPRO	IPR003594:Histidine kinase-like ATPase, ATP-binding domain	3	0.1697792869269949	0.827363330734131	HSP90AB1, HSP90B1, HSP90AA1	1735	33	18559	0.9724390882892324	1.0	0.9999999968707072	99.99999999999737
Annotation Cluster 183	Enrichment Score: 0.6562411472579153
Category	Term	Count	%	PValue	Genes	List Total	Pop Hits	Pop Total	Fold Enrichment	Bonferroni	Benjamini	FDR
UP_KEYWORDS	Metalloprotease inhibitor	3	0.1697792869269949	0.2089905583036581	LXN, TIMP2, TIMP1	1764	10	20581	3.5001700680272108	1.0	0.4748758353537602	96.68409731998857
GOTERM_MF_DIRECT	GO:0008191~metalloendopeptidase inhibitor activity	4	0.22637238256932654	0.21268910686293704	LXN, SPOCK1, TIMP2, TIMP1	1697	16	16881	2.4868886269888035	1.0	0.865982402438067	98.11639577286819
UP_KEYWORDS	Metalloenzyme inhibitor	3	0.1697792869269949	0.2417712436795944	LXN, TIMP2, TIMP1	1764	11	20581	3.181972789115646	1.0	0.5182305278857673	98.20723320938448
Annotation Cluster 184	Enrichment Score: 0.6556347794727425
Category	Term	Count	%	PValue	Genes	List Total	Pop Hits	Pop Total	Fold Enrichment	Bonferroni	Benjamini	FDR
GOTERM_CC_DIRECT	GO:0008278~cohesin complex	3	0.1697792869269949	0.10461124324909724	WAPL, SMC1A, SMC3	1733	6	18224	5.257934218118869	1.0	0.42780090764040213	81.99584633057005
GOTERM_BP_DIRECT	GO:0007064~mitotic sister chromatid cohesion	4	0.22637238256932654	0.16090894944703787	WAPL, RAD21L1, SMC1A, SMC3	1693	14	16792	2.8338536832334826	1.0	0.9232917416850145	96.449269125197
GOTERM_CC_DIRECT	GO:0000775~chromosome, centromeric region	6	0.3395585738539898	0.641116713338515	WAPL, MKI67, CBX3, SMC1A, SMC3, ZW10	1733	57	18224	1.1069335196039725	1.0	0.9708059008175102	99.99998757533025
Annotation Cluster 185	Enrichment Score: 0.655520596681112
Category	Term	Count	%	PValue	Genes	List Total	Pop Hits	Pop Total	Fold Enrichment	Bonferroni	Benjamini	FDR
GOTERM_MF_DIRECT	GO:0031492~nucleosomal DNA binding	13	0.7357102433503113	0.0015399485096031583	ACTB, HMGN3, HDAC1, SMARCC1, SMARCC2, H2AFZ, H2AFY, ACTL6A, HNRNPC, RCC1, HIST1H3F, HMGN4, HIST2H3C	1697	46	16881	2.811265404422126	0.9002949181329574	0.034329310000453805	2.5273398249144763
GOTERM_BP_DIRECT	GO:0043044~ATP-dependent chromatin remodeling	6	0.3395585738539898	0.07491646324443704	ACTB, HDAC1, SMARCC1, SMARCC2, ACTL6A, HNRNPC	1693	23	16792	2.5874316238218755	1.0	0.7430656677597265	77.27384520709504
BIOCARTA	h_vdrPathway:Control of Gene Expression by Vitamin D Receptor	8	0.4527447651386531	0.1776707920283786	COPS2, PRMT1, HDAC1, SMARCC1, SMARCC2, SUPT16H, ACTL6A, CARM1	296	26	1625	1.6891891891891893	1.0	0.8231733290058499	92.09763332693971
GOTERM_CC_DIRECT	GO:0071564~npBAF complex	3	0.1697792869269949	0.3181203255723546	SMARCC1, SMARCC2, ACTL6A	1733	12	18224	2.6289671090594346	1.0	0.7887828810073662	99.73717219829186
GOTERM_CC_DIRECT	GO:0016514~SWI/SNF complex	3	0.1697792869269949	0.4242467595308491	SMARCC1, SMARCC2, ACTL6A	1733	15	18224	2.1031736872475477	1.0	0.8769292948922894	99.98096167357491
GOTERM_MF_DIRECT	GO:0000980~RNA polymerase II distal enhancer sequence-specific DNA binding	8	0.4527447651386531	0.4827863487167613	ACTB, HDAC1, SMARCC1, SMARCC2, H2AFZ, RUVBL2, ACTL6A, HNRNPC	1697	65	16881	1.2243144009791034	1.0	0.9906694642427136	99.99824588079514
GOTERM_BP_DIRECT	GO:0006338~chromatin remodeling	10	0.5659309564233164	0.5045543045509986	HDAC1, SMARCC1, SMARCC2, NUDT5, CBX3, DEK, RUVBL2, ACTL6A, RUVBL1, TOP1MT	1693	86	16792	1.1533125455019986	1.0	0.9994675350334301	99.99984271079941
BIOCARTA	h_hSWI-SNFpathway:Chromatin Remodeling by hSWI/SNF ATP-dependent Complexes	4	0.22637238256932654	0.6207641021769903	ACTB, GTF2F1, SMARCC1, SMARCC2	296	17	1625	1.2917329093799683	1.0	0.9926079287162832	99.99965601195203
GOTERM_CC_DIRECT	GO:0000790~nuclear chromatin	18	1.0186757215619695	0.6657253545077481	ACTB, HMGB2, NASP, H2AFJ, RCC1, STAT3, RAD50, WBP2, H2AFV, HDAC1, IPO4, SMARCC1, SMARCC2, H2AFY, ACTL6A, H2AFX, HIST1H2AJ, HNRNPC	1733	193	18224	0.9807545691827944	1.0	0.9757587927387857	99.9999958733865
GOTERM_MF_DIRECT	GO:0000978~RNA polymerase II core promoter proximal region sequence-specific DNA binding	11	0.622524052065648	0.9999999709626997	ACTB, TFAM, HDAC1, SMARCC1, SMARCC2, H2AFZ, ACTL6A, NFKB2, HNRNPC, YBX1, STAT3	1697	355	16881	0.30823408334509117	1.0	1.0	100.0
Annotation Cluster 186	Enrichment Score: 0.6516459960158975
Category	Term	Count	%	PValue	Genes	List Total	Pop Hits	Pop Total	Fold Enrichment	Bonferroni	Benjamini	FDR
GOTERM_MF_DIRECT	GO:0017154~semaphorin receptor activity	4	0.22637238256932654	0.11200126199413254	NRP1, PLXNA1, PLXNA2, MET	1697	12	16881	3.315851502651738	1.0	0.6822423917915572	86.09633660331437
GOTERM_BP_DIRECT	GO:0021785~branchiomotor neuron axon guidance	3	0.1697792869269949	0.2277663375483868	NRP1, PLXNA1, PLXNA2	1693	9	16792	3.3061626304390628	1.0	0.9696807883895491	99.2685269398249
GOTERM_CC_DIRECT	GO:0002116~semaphorin receptor complex	3	0.1697792869269949	0.28150740694557935	NRP1, PLXNA1, PLXNA2	1733	11	18224	2.8679641189739287	1.0	0.7470591244653886	99.40826245772494
GOTERM_BP_DIRECT	GO:1902287~semaphorin-plexin signaling pathway involved in axon guidance	3	0.1697792869269949	0.34451944182310673	NRP1, PLXNA1, PLXNA2	1693	12	16792	2.479621972829297	1.0	0.9937790672231194	99.96766380324614
Annotation Cluster 187	Enrichment Score: 0.6398040626051861
Category	Term	Count	%	PValue	Genes	List Total	Pop Hits	Pop Total	Fold Enrichment	Bonferroni	Benjamini	FDR
INTERPRO	IPR023313:Ubiquitin-conjugating enzyme, active site	7	0.39615166949632147	0.029714245145937478	UBE2N, UBE2E3, UBE2K, UBE2G1, UBE2L6, UBE2C, UBE2E2	1735	26	18559	2.879915761471957	1.0	0.5307549617729206	41.549749283566165
INTERPRO	IPR000608:Ubiquitin-conjugating enzyme, E2	9	0.5093378607809848	0.038272003179574174	UBE2N, UBE2E3, UBE2K, UBE2G1, UBE2L6, BIRC6, UBE2V2, UBE2C, UBE2E2	1735	42	18559	2.292177850967476	1.0	0.607622446501138	50.07769269077473
UP_SEQ_FEATURE	active site:Glycyl thioester intermediate	12	0.6791171477079796	0.044540617798533216	UBE2N, UBE2E3, HUWE1, UBE2K, UBE3A, UBA1, UBE2G1, UBA7, UBE2L6, BIRC6, UBE2C, UBE2E2	1762	71	20063	1.9244776262569743	1.0	0.8220269635219737	57.64827611033986
GOTERM_MF_DIRECT	GO:0061631~ubiquitin conjugating enzyme activity	7	0.39615166949632147	0.0647407314854777	UBE2N, UBE2E3, UBE2G1, BIRC6, UBE2V2, UBE2C, UBE2E2	1697	29	16881	2.4011338467478103	1.0	0.5059593346374853	67.10113299829781
INTERPRO	IPR016135:Ubiquitin-conjugating enzyme/RWD-like	10	0.5659309564233164	0.0739006769188449	UBE2N, UBE2E3, UBE2K, UBE2G1, UBE2L6, BIRC6, UBE2V2, RWDD4, UBE2C, UBE2E2	1735	56	18559	1.9101482091395636	1.0	0.7980727236923866	74.50619094973068
GOTERM_BP_DIRECT	GO:0070534~protein K63-linked ubiquitination	6	0.3395585738539898	0.31508405391917127	PRPF19, UBE2N, UBE2E3, UBE2G1, UBE2V2, UBE2E2	1693	37	16792	1.6084034418352198	1.0	0.9903520178508539	99.92541091758349
GOTERM_BP_DIRECT	GO:0070936~protein K48-linked ubiquitination	6	0.3395585738539898	0.5193744765027546	UBE2E3, UBE2K, UBE3A, UBE2G1, UBE2C, UBE2E2	1693	47	16792	1.266189943572407	1.0	0.999602485401707	99.99991174327195
KEGG_PATHWAY	hsa04120:Ubiquitin mediated proteolysis	19	1.0752688172043012	0.6882129179844769	UBE4A, UBE3A, DDB1, UBE2G1, UBA7, UBE2L6, BIRC6, UBE2C, RBX1, PRPF19, UBE2N, UBE2E3, HUWE1, UBA1, UBE2K, TCEB2, TCEB1, CUL1, UBE2E2	984	137	6879	0.969534448994125	1.0	0.9266947637325214	99.99998085208408
GOTERM_BP_DIRECT	GO:0070979~protein K11-linked ubiquitination	3	0.1697792869269949	0.7714565919876331	UBE2E3, UBE2C, UBE2E2	1693	27	16792	1.1020542101463544	1.0	0.9999989260254534	99.99999999993645
UP_KEYWORDS	Ubl conjugation pathway	40	2.2637238256932655	0.9980945557727183	USP7, RAD23B, UBE3A, USP9X, UBE2G1, UCHL1, UBA7, NEDD8, UBE2V2, RBX1, PRPF19, UFM1, EIF3F, CACYBP, CUL1, TBL1XR1, LRSAM1, UBE4A, DDB1, TRIM28, BIRC6, UBE2L6, IRF2BP1, UBE2C, UBE2N, UBE2E3, URM1, DCUN1D1, PSMD14, UBR7, HUWE1, VCP, UBA1, UBE2K, COMMD3, TCEB2, CAND1, UCHL3, TCEB1, UBE2E2	1764	680	20581	0.6863078564759237	1.0	0.9999653906186774	100.0
GOTERM_MF_DIRECT	GO:0004842~ubiquitin-protein transferase activity	18	1.0186757215619695	0.9995659210132521	LRSAM1, UBE3A, UBE2G1, TRIM28, UBA7, UBE2L6, BIRC6, UBE2C, RBX1, PRPF19, UBE2N, UBE2E3, HUWE1, UBA1, UBE2K, TCEB1, CUL1, UBE2E2	1697	329	16881	0.5442431037787048	1.0	1.0	100.0
GOTERM_BP_DIRECT	GO:0016567~protein ubiquitination	15	0.8488964346349746	0.9999968394249314	UBE2N, CDC42, UBR7, VCP, UBA1, TRIM28, TCEB2, UBA7, UBE2L6, BIRC6, UBE2V2, CAND1, UBE2C, CUL1, RBX1	1693	359	16792	0.4144214996372085	1.0	1.0	100.0
Annotation Cluster 188	Enrichment Score: 0.6386171816197593
Category	Term	Count	%	PValue	Genes	List Total	Pop Hits	Pop Total	Fold Enrichment	Bonferroni	Benjamini	FDR
INTERPRO	IPR017850:Alkaline-phosphatase-like, core domain	6	0.3395585738539898	0.17423275377593092	GNS, SULF2, ATP6AP2, GALNS, ARSA, ALPP	1735	32	18559	2.0056556195965416	1.0	0.9640083993034834	96.6895139065587
UP_SEQ_FEATURE	metal ion-binding site:Calcium; via 3-oxoalanine	4	0.22637238256932654	0.18291426883533174	GNS, SULF2, GALNS, ARSA	1762	17	20063	2.6791747345930426	1.0	0.9943341243728333	97.7834838272055
INTERPRO	IPR024607:Sulfatase, conserved site	4	0.22637238256932654	0.18318518747288792	GNS, SULF2, GALNS, ARSA	1735	16	18559	2.6742074927953894	1.0	0.9688606782287894	97.273435457736
GOTERM_MF_DIRECT	GO:0008484~sulfuric ester hydrolase activity	4	0.22637238256932654	0.18579998480948398	GNS, SULF2, GALNS, ARSA	1697	15	16881	2.6526812021213906	1.0	0.8326721520343892	96.709636285738
INTERPRO	IPR000917:Sulfatase	4	0.22637238256932654	0.20797960863450096	GNS, SULF2, GALNS, ARSA	1735	17	18559	2.516901169689778	1.0	0.9787530005193097	98.42494838780166
INTERPRO	IPR017849:Alkaline phosphatase-like, alpha/beta/alpha	5	0.2829654782116582	0.32817825740937057	GNS, SULF2, GALNS, ARSA, ALPP	1735	31	18559	1.7252951566421864	1.0	0.9971378558976145	99.91590702412508
COG_ONTOLOGY	Inorganic ion transport and metabolism	4	0.22637238256932654	0.4573363841881153	GNS, GALNS, ARSA, SOD2	187	27	2026	1.6050703109526638	0.9999999997226007	0.8647331440550736	99.57124914996258
Annotation Cluster 189	Enrichment Score: 0.632664047335781
Category	Term	Count	%	PValue	Genes	List Total	Pop Hits	Pop Total	Fold Enrichment	Bonferroni	Benjamini	FDR
GOTERM_BP_DIRECT	GO:0007062~sister chromatid cohesion	16	0.9054895302773062	0.09245588805033558	RAD21L1, CKAP5, AHCTF1, RANGAP1, PPP1CC, SMC3, WAPL, RPS27, PHB2, CLIP1, CLASP1, PAFAH1B1, SMC1A, BUB3, NUDC, ZW10	1693	103	16792	1.5407359831172331	1.0	0.7976982240773394	84.21113971060846
UP_KEYWORDS	Kinetochore	13	0.7357102433503113	0.13943727702841316	DYNC1LI1, SEPT2, CKAP5, AHCTF1, RANGAP1, PPP1CC, ZNF207, CLASP1, TPR, SMC1A, SEPT7, BUB3, ZW10	1764	99	20581	1.5320609725371632	1.0	0.35896192678894256	88.71752590859415
GOTERM_CC_DIRECT	GO:0000777~condensed chromosome kinetochore	12	0.6791171477079796	0.20175768118632453	DYNC1LI1, SEPT2, CKAP5, AHCTF1, RANGAP1, CLASP1, SMC1A, PPP1CC, SEPT7, BUB3, ZW10, ZNF207	1733	87	18224	1.4504646118948603	1.0	0.6412939320244289	96.9700078994016
GOTERM_CC_DIRECT	GO:0000776~kinetochore	11	0.622524052065648	0.2383318730468657	DYNC1LI1, CKAP5, CLIP1, RANGAP1, PAFAH1B1, CLASP1, TPR, SMC1A, BUB3, ZW10, ZNF207	1733	81	18224	1.4280808987483349	1.0	0.693611596109929	98.53654386383181
GOTERM_BP_DIRECT	GO:0007094~mitotic spindle assembly checkpoint	4	0.22637238256932654	0.32740803685894715	TPR, BUB3, ZW10, ZNF207	1693	20	16792	1.9836975782634376	1.0	0.9919035723817652	99.94719973420578
UP_KEYWORDS	Centromere	14	0.7923033389926429	0.39223054666156637	DYNC1LI1, SEPT2, CKAP5, AHCTF1, RANGAP1, PPP1CC, SMC3, ZNF207, CLASP1, TPR, SMC1A, SEPT7, BUB3, ZW10	1764	137	20581	1.1922720426370061	1.0	0.6814638741949148	99.92792696620137
GOTERM_BP_DIRECT	GO:0000070~mitotic sister chromatid segregation	4	0.22637238256932654	0.4681610172013675	SMC1A, BUB3, ZW10, ZNF207	1693	25	16792	1.58695806261075	1.0	0.9990477760421036	99.99939406334578
Annotation Cluster 190	Enrichment Score: 0.631622114093239
Category	Term	Count	%	PValue	Genes	List Total	Pop Hits	Pop Total	Fold Enrichment	Bonferroni	Benjamini	FDR
BBID	18.Cytokine_astocytes	7	0.39615166949632147	0.018987079312302067	IL6, TNF, CCL2, PDGFA, C3, CXCL8, TGFB1	58	16	388	2.9267241379310347	0.7758035468076248	0.3925047135751587	18.353627916552785
BBID	114.Genomic_reformatting_Brain_Ischemia	5	0.2829654782116582	0.062354554682017095	IL6, TNF, HSPB1, HSPA1A, IL1A	58	11	388	3.040752351097179	0.9934080398847156	0.7150598538324171	49.39070575385966
BBID	19.Cytokine_microglia	5	0.2829654782116582	0.062354554682017095	IL6, TNF, CCL2, TGFB1, IL1A	58	11	388	3.040752351097179	0.9934080398847156	0.7150598538324171	49.39070575385966
BIOCARTA	h_inflamPathway:Cytokines and Inflammatory Response	10	0.5659309564233164	0.06427458321978324	CSF2, IL6, TNF, PDGFA, CSF1, CXCL8, TGFB1, IL1A, TGFB2, IL11	296	29	1625	1.893056849953402	0.9999999300464589	0.691741558156949	57.76581878344269
BBID	110.CRHandLC-NA	4	0.22637238256932654	0.06825251607285837	LIF, IL6, TNF, IL1A	58	7	388	3.8226600985221677	0.9959704009447314	0.668065520218071	52.65842997279353
BIOCARTA	h_LairPathway:Cells and Molecules involved in local acute inflammatory response	7	0.39615166949632147	0.07089715153394442	KNG1, IL6, TNF, C3, CXCL8, ITGB1, IL1A	296	17	1625	2.2605325914149446	0.9999999879823291	0.6801187613656616	61.48389512260013
BIOCARTA	h_erythPathway:Erythrocyte Differentiation Pathway	6	0.3395585738539898	0.1190597574790813	CSF2, IL6, TGFB1, IL1A, TGFB2, IL11	296	15	1625	2.195945945945946	0.9999999999999778	0.760449908646209	80.69341487410993
BIOCARTA	h_il1rPathway:Signal transduction through IL1R	10	0.5659309564233164	0.12795181122151011	IL6, TNF, MYD88, TOLLIP, IL1RN, IL1B, TAB1, TGFB1, IL1A, TGFB2	296	33	1625	1.6635954135954136	0.9999999999999982	0.7715078363473664	83.07455525789042
BIOCARTA	h_hsp27Pathway:Stress Induction of HSP Regulation	6	0.3395585738539898	0.1487303421205089	TNF, ACTA1, CYCS, HSPB1, FAS, IL1A	296	16	1625	2.0586993243243246	1.0	0.7975740588361621	87.6219157039544
BBID	58.(CD40L)_immnosurveillance	5	0.2829654782116582	0.19575228197861422	IL6, TNF, CXCL8, FAS, IL1A	58	16	388	2.0905172413793105	0.9999999582739466	0.9411064294758802	90.01766432856947
BIOCARTA	h_il10Pathway:IL-10 Anti-inflammatory Signaling Pathway	5	0.2829654782116582	0.19746419242651275	IL6, TNF, BLVRB, IL1A, STAT3	296	13	1625	2.1114864864864864	1.0	0.8377296413462663	94.23937366749244
GOTERM_BP_DIRECT	GO:0010575~positive regulation of vascular endothelial growth factor production	5	0.2829654782116582	0.28678177675618194	SULF2, C3, IL1B, TGFB1, IL1A	1693	27	16792	1.8367570169105905	1.0	0.9857194984380674	99.83883620999397
BBID	56.Macrophage_regulation_of_CD4+T_cells	3	0.1697792869269949	0.44583268463336684	IL6, TNF, IL1A	58	10	388	2.006896551724138	1.0	0.996834087923944	99.80578464208841
KEGG_PATHWAY	hsa05332:Graft-versus-host disease	6	0.3395585738539898	0.5187674010285896	IL6, TNF, HLA-A, IL1B, FAS, IL1A	984	33	6879	1.2710643015521064	1.0	0.872287244138787	99.99391881801672
BBID	22.Cytokine-chemokine_CNS	3	0.1697792869269949	0.547584453692555	IL6, CXCL8, IL1A	58	12	388	1.6724137931034482	1.0	0.9989656714611693	99.9772834101587
GOTERM_BP_DIRECT	GO:0045599~negative regulation of fat cell differentiation	5	0.2829654782116582	0.6228255674246901	IL6, TNF, SORT1, TGFB1, SOD2	1693	42	16792	1.180772368013951	1.0	0.9999418467697169	99.99999912323815
KEGG_PATHWAY	hsa05140:Leishmaniasis	10	0.5659309564233164	0.70279131736838	TNF, MYD88, C3, MARCKSL1, IL1B, TAB1, ITGB1, TGFB1, IL1A, TGFB2	984	71	6879	0.9846272758502232	1.0	0.9299251459967443	99.99998985869661
BBID	97.Immune_injury_MS-lesions_MS_antigen	3	0.1697792869269949	0.7105125964539936	IL6, TNF, FAS	58	16	388	1.2543103448275863	1.0	0.9998477823755033	99.99979805934278
BIOCARTA	h_granulocytesPathway:Adhesion and Diapedesis of Granulocytes	3	0.1697792869269949	0.7869703523618045	TNF, CXCL8, IL1A	296	15	1625	1.097972972972973	1.0	0.9983242127983389	99.99999980643894
BIOCARTA	h_cytokinePathway:Cytokine Network	4	0.22637238256932654	0.7917110124473448	IL6, TNF, CXCL8, IL1A	296	22	1625	0.9981572481572482	1.0	0.9983018047695066	99.99999985545328
KEGG_PATHWAY	hsa05321:Inflammatory bowel disease (IBD)	7	0.39615166949632147	0.9112600147010596	IL6, TNF, IL1B, TGFB1, IL1A, STAT3, TGFB2	984	64	6879	0.764624618902439	1.0	0.988390612123733	99.9999999999989
KEGG_PATHWAY	hsa04380:Osteoclast differentiation	12	0.6791171477079796	0.9859316964344965	TNF, MAP2K1, CSF1, ACP5, IL1B, PPP3CA, NFKB2, TAB1, TGFB1, IL1A, AKT2, TGFB2	984	131	6879	0.6403835412399925	1.0	0.9983498817722654	100.0
Annotation Cluster 191	Enrichment Score: 0.6278532288699378
Category	Term	Count	%	PValue	Genes	List Total	Pop Hits	Pop Total	Fold Enrichment	Bonferroni	Benjamini	FDR
UP_SEQ_FEATURE	domain:SH3 3	5	0.2829654782116582	0.1065872712427958	SORBS3, NCK1, SH3KBP1, ITSN1, CD2AP	1762	21	20063	2.7110696719096263	1.0	0.9619904837163508	88.05977275524755
UP_SEQ_FEATURE	domain:SH3 2	6	0.3395585738539898	0.27201233760727606	SORBS3, CRKL, NCK1, SH3KBP1, ITSN1, CD2AP	1762	40	20063	1.7079738933030648	1.0	0.9993083561511706	99.74873273095108
UP_SEQ_FEATURE	domain:SH3 1	5	0.2829654782116582	0.4509686652927313	SORBS3, CRKL, NCK1, SH3KBP1, ITSN1	1762	39	20063	1.4598067464128759	1.0	0.9999928418879027	99.99877057328985
Annotation Cluster 192	Enrichment Score: 0.6249022664355515
Category	Term	Count	%	PValue	Genes	List Total	Pop Hits	Pop Total	Fold Enrichment	Bonferroni	Benjamini	FDR
GOTERM_BP_DIRECT	GO:0034375~high-density lipoprotein particle remodeling	4	0.22637238256932654	0.18693910360189084	APOA1, APOE, APOC3, PLTP	1693	15	16792	2.6449301043512503	1.0	0.947717656997526	98.0505398813003
GOTERM_BP_DIRECT	GO:0006869~lipid transport	11	0.622524052065648	0.2328283011767338	HDLBP, APOA1, APOD, GM2A, APOE, PSAP, APOC3, VPS51, ABCA4, ESYT1, PLTP	1693	76	16792	1.4355706158485404	1.0	0.9717200046317559	99.35456228034408
UP_KEYWORDS	Lipid transport	11	0.622524052065648	0.30658949881158537	GOT2, APOB, HDLBP, OSBP, APOA1, LDLR, APOE, APOC3, VPS51, ESYT1, PLTP	1764	96	20581	1.3368705120937265	1.0	0.5897920546321019	99.51064355625911
Annotation Cluster 193	Enrichment Score: 0.6124892593254538
Category	Term	Count	%	PValue	Genes	List Total	Pop Hits	Pop Total	Fold Enrichment	Bonferroni	Benjamini	FDR
GOTERM_BP_DIRECT	GO:0034656~nucleobase-containing small molecule catabolic process	3	0.1697792869269949	0.15155874167273106	NUDT1, NUDT9, NUDT5	1693	7	16792	4.2507805248502235	1.0	0.9129565663006245	95.61581698786367
UP_SEQ_FEATURE	domain:Nudix hydrolase	5	0.2829654782116582	0.2085867836173579	NUDT2, NUDT1, NUDT9, NUDT5, IDI1	1762	27	20063	2.1086097448185983	1.0	0.9966675028158516	98.78594702264337
INTERPRO	IPR000086:NUDIX hydrolase domain	5	0.2829654782116582	0.24183130020931948	NUDT2, NUDT1, NUDT9, NUDT5, IDI1	1735	27	18559	1.9808944391076955	1.0	0.9878651762272054	99.27626450742784
INTERPRO	IPR015797:NUDIX hydrolase domain-like	5	0.2829654782116582	0.2630117179471916	NUDT2, NUDT1, NUDT9, NUDT5, IDI1	1735	28	18559	1.9101482091395636	1.0	0.9913603055643034	99.56296091744758
UP_SEQ_FEATURE	short sequence motif:Nudix box	4	0.22637238256932654	0.30356118774915253	NUDT2, NUDT1, NUDT9, NUDT5	1762	22	20063	2.0702713858218966	1.0	0.9996683693430696	99.89102767523539
INTERPRO	IPR020084:NUDIX hydrolase, conserved site	3	0.1697792869269949	0.3463082306548512	NUDT2, NUDT1, NUDT5	1735	13	18559	2.4684992241188204	1.0	0.9978846754071793	99.94832835225881
Annotation Cluster 194	Enrichment Score: 0.6099939451132533
Category	Term	Count	%	PValue	Genes	List Total	Pop Hits	Pop Total	Fold Enrichment	Bonferroni	Benjamini	FDR
UP_SEQ_FEATURE	domain:KH 4	3	0.1697792869269949	0.12023520535529653	FUBP1, HDLBP, KHSRP	1762	7	20063	4.879925409437328	1.0	0.9739383162383689	91.06805342707395
UP_SEQ_FEATURE	domain:KH 3	4	0.22637238256932654	0.1389791122868223	FUBP1, HDLBP, PCBP1, KHSRP	1762	15	20063	3.0363980325387816	1.0	0.9835493112479469	94.0490961754492
UP_SEQ_FEATURE	domain:KH 1	5	0.2829654782116582	0.1543817167202197	FUBP1, HDLBP, PCBP1, KHSRP, FXR2	1762	24	20063	2.3721859629209234	1.0	0.988541912632012	95.76590674817939
UP_SEQ_FEATURE	domain:KH 2	5	0.2829654782116582	0.1543817167202197	FUBP1, HDLBP, PCBP1, KHSRP, FXR2	1762	24	20063	2.3721859629209234	1.0	0.988541912632012	95.76590674817939
SMART	SM00322:KH	5	0.2829654782116582	0.46932459269579674	FUBP1, HDLBP, PCBP1, KHSRP, FXR2	928	38	10057	1.425958484573503	1.0	0.9706015072348878	99.98793631334976
INTERPRO	IPR004087:K Homology domain	5	0.2829654782116582	0.48007123416309966	FUBP1, HDLBP, PCBP1, KHSRP, FXR2	1735	38	18559	1.4074776277870467	1.0	0.99986412954793	99.99912258622513
[truncated: 817 more rows]
